# Supplementary material for: Ancient genomes reveal a deep history of Treponema pallidum in the Americas
Source: Nature. 2024 Dec 18;640(8057):186–93. doi: 10.1038/s41586-024-08515-5 (PMC11964931; doi:10.1038/s41586-024-08515-5)
Supplement: Supplementary file 3 — Supplementary Tables 1, 2, 4–10 and 15–29 [file 41586_2024_8515_MOESM3_ESM.xlsx]

## Sheet: Supplementary Table 1
Table S1 - Individuals and code designations used in this study
ENA project ID ERP148014
Country	Region	Locality	Site name	Individual ID	Archeological ID	ENA Sample Accesion	Sample ID	element	Library ID	ENA data accession
Argentina	Córdoba	Deán Funes	Deán Funes	DFU001	Dean Funes IMF 1591/11 Ind 1	ERS17589335	A	tooth	DFU001.A0601	ERR12916981
									DFU001.A0801	ERR12916982
									DFU001.A0901	ERR12916983
							B	pelvis	DFU001.B0101	ERR12380607
							C	rib	DFU001.C0101	ERR12916984
							D	vertebra	DFU001.D0101	ERR12916985
							E	mandible	DFU001.E0101	ERR12916986
Chile	Aysén Region	Chonos Archipelago	Guaitecas Archipelago	GAP009	Ch11 BEN01 Rec Sup, Benjamin	ERS16287291	A	tibia	GAP009.A0301	ERR12380608
									GAP009.A0401	ERR12380609
									GAP009.A0501	ERR12380610
Peru	Luya	Jucusbamba	Jucusbamba basin	JUC013	CHA79	ERS16287292	A	tooth	JUC013.A0101	ERR12380601
									JUC013.A0102	ERR12380602	ERR12380611
									JUC013.A0201	ERR12380603
Mexico	Mexico City	Gustavo A. Madero	CDMX Vallejo/San Carlos	MXV001	M. Gonzalez Ent. 01	ERS16287290	A	humerus	MXV001.A0101	ERR12380604
							C	tibia	MXV001.C0101	ERR12380605
							D	tibia	MXV001.D0101	ERR12380606
Mexico	Mexico City	Mexico City	STC Metro Linea 6 Refineria Azcapotzalco	RAZ007	1ARH00001738, Burial 189	ERS18925678	B	femur	RAZ007.B0101	ERR12916987
									RAZ007.B0401	ERR12916988
									RAZ007.B0501	ERR12916989
									RAZ007.B0701	ERR12916990
							C	occipital	RAZ007.C0101	ERR12916991
									RAZ007.C0401	ERR12916992
									RAZ007.C0501	ERR12916993
									RAZ007.C0601	ERR12916994
									RAZ007.C0701	ERR12916995

## Sheet: Supplementary Table 2
Table S2 - Isotopic data, along with radiocarbon dating estimations, with dietary modeling where appropriate
Sample ID	Lab ID	Material	%Collagen	%N	%C	C:N	δ13CIRMS (‰)	δ15N (‰)	δ13CAMS (‰)	Radiocarbon age (BP)	Calibrated date at 95% probability range (as described in the text)
Deán Funes, Argentina
DFU001.A	MAMS-65758	tooth	11.8		45.2	3.2			−16.5	810 ±14	1226–1281 CE
Chonos Archipelago, Chile
GAP 009 A	MA-223096	right tibia	4.4	15.5	41.9	3.2	−10.5 ±0.1	18.2 ±0.1
GAP 009 A	MAMS-56909	right tibia	4.4						−13.5	1044 ±19	1255–1483 CE
GAP 009 A A	Jena_1	right tibia		16.49	40.97	2.9	-10.44 ±0.2	17.85 ±0.2
GAP 009 A B	Jena_2	right tibia		16.4	41.2	2.93	-10.73 ±0.2	17.54 ±0.2
Jucusbamba, Peru
FI1_JUC013.D54	MA-234882	tooth root; 1st right molar maxilar	16.4	16.5	44.7	3.2	−11.6 ±0.1	9.1 ±0.1
FI1_JUC013.D54	MAMS-65089	tooth root; 1st right molar maxilar	16.4		48.4	3.2			−10.3	657 ±13	1308–1363 CE (73.7%) and 1380–1399 CE (21.7%)
Mexico City, Mexcio
MXV001	MAMS-47110	humerus	4.3		43.3	3.2			-12.2	401 ±19	1445–1616 CE
MXV001_1	Jena_3	humerus		10.89	28.87	3.09	-6.8	12.22 ±0.1
MXV001_2	Jena_4	humerus		10.69	27.9	3.04	-6.78	12.4 ±0.1
Mexico City, Mexcio
RAZ007.B	MAMS-68389	right femur	1.9		39.2	3.4			-4.7	621 ±16	1300–1397 CE

## Sheet: Supplementary Table 4
Table S4 - Coverages of shotgun (bulk DNA) datasets based on mapping to the T. pallidum pallidum Nichols reference
Sample Name	Library production method	Nr. Input Reads	Reads specifically assigned to T. palliudm in custom MALT computational screening	Nr. Processed Reads	Length Processed Reads	% GC Processed Reads	Nr. Reads Into Mapping	Nr. Mapped Reads	Endogenous DNA (%)	Nr. Mapped Reads Passed Post-Filter	Endogenous DNA Post (%)	% Dup. Mapped Reads	5 Prime C>T 1st base	5 Prime C>T 2nd base	Mean Length Mapped Reads	Median read length	Nr. Dedup. Mapped Reads	Mean cov	Median cov	≥ 1X	% GC Dedup. Mapped Reads
DFU001.A0101.SG1	single stranded, non UDG	5460061	N/A	4294717	54 bp	0.61	4294717	129	0	18	0	0.222	0	0	50.60bp	46.00bp	14	0.0X	0.0X	0.001	0.53
DFU001.B0101.SG1	single stranded, non UDG	5359328	N/A	3714571	52 bp	0.55	3714571	98	0	10	0	0.3	0	0.25	38.54bp	41.00bp	7	0.0X	0.0X	0	0.54
GAP009.A0101.SG1	single stranded, UDG full	5484517	N/A	3576900	52 bp	0.52	3576900	682	0.02	423	0.01	0.087	0.18	0.075	51.54bp	49.00bp	386	0.0X	0.0X	0.017	0.51
GAP009.A0201.SG1	single stranded, UDG full	4883399	N/A	3570626	54 bp	0.46	3570626	570	0.02	166	0	0.066	0.091	0.083	50.28bp	48.00bp	155	0.0X	0.0X	0.007	0.5
JUC013.A0101.SG1	double stranded, non UDG	12846244	11	12794344	68 bp	0.49	12794344	837	0.01	17	0	0.059	0.667	0.333	51.00bp	44.00bp	16	0.0X	0.0X	0.001	0.54
MXV001.A0101.SG1	double stranded, UDG half	4809834	N/A	4367052	51 bp	0.63	4367052	312	0.01	119	0	0.05	0.065	0	48.93bp	46.00bp	113	0.0X	0.0X	0.005	0.56
MXV001.C0101.SG1	double stranded, UDG half	11948520	N/A	10489378	48 bp	0.64	10489378	1618	0.02	1104	0.01	0.083	0.03	0.003	45.72bp	42.00bp	1012	0.0X	0.0X	0.039	0.57
MXV001.D0101.SG1	double stranded, UDG half	15264852	N/A	10844604	41 bp	0.66	10844604	2039	0.02	1385	0.01	0.079	0.026	0.006	39.44bp	36.00bp	1275	0.0X	0.0X	0.042	0.58
RAZ007.B0101.SG1	single stranded, non UDG	5055692	N/A	3142632	46 bp	0.51	3142632	117	0	5	0	0.2	0	0	46.25bp	38.00bp	4	0.0X	0.0X	0	0.51
RAZ007.C0101.SG1	single stranded, non UDG	5696981	N/A	3626327	47 bp	0.52	3626327	158	0	0	0

## Sheet: Supplementary Table 5
Table S5 - Mapping of the T. pallidum capture data against the T. p. pallidum subsp. Nichols reference
Overview of the performance of individual libraries prior to deduplication of reads, and performance of samples after deduplication, in mapping to the Nichols reference genome
UDG = enzymatic removal of damage-related nucleotide misincorporations at the terminal ends of the molecules
pUDG = partial removal of damage-related nucleotide minsincorporations at the the terminal end of the molecules
nUDG = no damage-related removal was applied
Sample Name	Library produciton mehtod	Nr. Reads Into Mapping	Nr. Mapped Reads	Endogenous DNA (%)	Nr. Mapped Reads Passed Post-Filter	Endogenous DNA Post (%)	% Dup. Mapped Reads	5 Prime C>T 1st base	5 Prime C>T 2nd base	Mean Length Mapped Reads	Median read length	Nr. Dedup. Mapped Reads	Mean cov	Median cov	≥ 1X	≥ 2X	≥ 3X	≥ 4X	≥ 5X	% GC Dedup. Mapped Reads
DFU001	pooled data											145193	7.2X	7.0X	0.975	0.964	0.938	0.885	0.802	0.52
DFU001.A0601	single stranded, nUDG	19995591	1487517	7.44	1027699	5.14	0.942	0.067	0.044	55.09bp	48.00bp
DFU001.A0801	single stranded, nUDG	22684253	1702091	7.5	1263531	5.57	0.982	0.059	0.039	59.85bp	55.00bp
DFU001.A0901	single stranded, nUDG	21736900	1631234	7.5	1239104	5.7	0.967	0.059	0.037	60.63bp	56.00bp
DFU001.B0101	single stranded, nUDG	11564504	758455	6.56	422614	3.65	0.97	0.112	0.074	47.10bp	39.00bp
DFU001.C0101	single stranded, nUDG	17454829	955899	5.48	570893	3.27	0.986	0.11	0.07	49.54bp	41.00bp
DFU001.D0101	single stranded, nUDG	10490699	18256	0.17	40	0	0.05	0	0	64.11bp	71.00bp
DFU001.E0101	single stranded, nUDG	15935983	378478	2.37	10425	0.07	0.976	0.032	0.029	35.69bp	34.00bp
GAP009	pooled data											492143	24.7X	24.0X	0.977	0.975	0.972	0.969	0.965	0.51
GAP009.A0301	single stranded, pUDG	19494451	3073517	15.77	2656103	13.62	0.957	0.003	0.002	55.87bp	50.00bp
GAP009.A0401	single stranded, pUDG	16938978	1259844	7.44	818350	4.83	0.925	0.002	0.002	56.75bp	51.00bp
GAP009.A0501	single stranded, pUDG	42452057	3997820	9.42	3667130	8.64	0.914	0.002	0.001	57.77bp	52.00bp
JUC013	pooled data											99940	4.3X	4.0X	0.942	0.859	0.728	0.572	0.419	0.5
JUC013.A0101	double stranded	21320756	525018	2.46	212798	1	0.902	0.099	0.084	56.80bp	58.00bp
JUC013.A0102	single stranded, UDG	107995414	2893374	2.68	221803	0.21	0.786	0.002	0.001	48.29bp	45.00bp
JUC013.A0201	single stranded, pUDG	41672337	1549125	3.72	158975	0.38	0.801	0.002	0.002	43.79bp	41.00bp
MXV001	pooled data											581028	25.6X	25.0X	0.977	0.976	0.974	0.972	0.969	0.55
MXV001.A0101	double stranded, pUDG	12279659	1923986	15.67	1708276	13.91	0.84	0.002	0.001	52.35bp	49.00bp
MXV001.C0101	double stranded, pUDG	12729182	3830632	30.09	3494240	27.45	0.944	0.002	0.001	50.88bp	47.00bp
MXV001.D0101	double stranded, pUDG	4795301	1588205	33.12	1366821	28.5	0.918	0.001	0.001	44.32bp	39.00bp
RAZ007	pooled data											62766	2.3X	2.0X	0.84	0.597	0.364	0.195	0.095	0.51
RAZ007.B0101	single stranded, nUDG	19138009	685355	3.58	177174	0.93	0.852	0.111	0.079	43.78bp	39.00bp
RAZ007.B0401	single stranded, nUDG	14688043	462021	3.15	113730	0.77	0.927	0.104	0.067	44.97bp	39.00bp
RAZ007.B0501	single stranded, nUDG	21551926	1006770	4.67	254618	1.18	0.916	0.115	0.072	42.67bp	38.00bp
RAZ007.B0701	single stranded, nUDG	17180446	659852	3.84	154198	0.9	0.99	0.095	0.068	44.03bp	38.00bp
RAZ007.C0101	single stranded, nUDG	20134965	485728	2.41	15133	0.08	0.896	0.045	0.031	38.02bp	34.00bp
RAZ007.C0401	single stranded, nUDG	18564270	529246	2.85	17249	0.09	0.93	0.025	0.061	36.91bp	34.00bp
RAZ007.C0501	single stranded, nUDG	14772822	482120	3.26	15613	0.11	0.92	0.03	0.016	37.01bp	34.00bp
RAZ007.C0601	single stranded, nUDG	15238986	485179	3.18	12686	0.08	0.958	0.041	0.017	35.66bp	34.00bp
RAZ007.C0701	single stranded, nUDG	16073945	403206	2.51	11754	0.07	0.95	0.014	0.022	35.32bp	34.00bp

## Sheet: Supplementary Table 6
Table S6 - Mapping of the T. pallidum capture datasets against the h19 human reference genome
nf-core/eager produces mapping statistics for the library after which it merges libraries and gives an additional summary statistic for Sample as a whole.
Sample Name	Nr. Reads Into Mapping	Nr. Mapped Reads	Endogenous DNA (%)	Nr. Mapped Reads Passed Post-Filter	Endogenous DNA Post (%)	% Dup. Mapped Reads	5 Prime C>T 1st base	5 Prime C>T 2nd base	Mean Length Mapped Reads	Median read length	Nr. Dedup. Mapped Reads	Mean cov	Median cov	≥ 1X	≥ 2X	≥ 3X	≥ 4X	≥ 5X	% GC Dedup. Mapped Reads
DFU001											3100904	0.1X	0.0X	0.041	0.003	0.001	0	0	0.45
DFU001.A0601	19995591	1309259	6.55	728283	3.64	0.891	0.223	0.129	67.55bp	49.00bp
DFU001.A0801	22684253	1497607	6.6	851757	3.75	0.899	0.239	0.118	66.96bp	51.00bp
DFU001.A0901	21736900	1302961	5.99	740927	3.41	0.898	0.233	0.119	70.85bp	56.00bp
DFU001.B0101	11564504	2008001	17.36	1322497	11.44	0.315	0.192	0.079	46.62bp	41.00bp
DFU001.C0101	17454829	2320046	13.29	1542612	8.84	0.517	0.179	0.071	56.25bp	49.00bp
DFU001.D0101	10490699	28640	0.27	25161	0.24	0.985	0.131	0.047	69.59bp	70.00bp
DFU001.E0101	15935983	4252238	26.68	2543465	15.96	0.524	0.228	0.106	50.24bp	44.00bp
GAP009											11787610	0.2X	0.0X	0.192	0.033	0.005	0.001	0	0.34
GAP009.A0301	19494451	12726623	65.28	8905889	45.68	0.715	0.057	0.002	60.23bp	54.00bp
GAP009.A0401	16938978	8918313	52.65	6075842	35.87	0.827	0.072	0.003	61.11bp	55.00bp
GAP009.A0501	42452057	31601380	74.44	22870130	53.87	0.641	0.045	0.002	62.16bp	57.00bp
JUC013											576805	0.0X	0.0X	0.008	0	0	0	0	0.4
JUC013.A0101	21320756	2334105	10.95	1426299	6.69	0.949	0.114	0.08	63.13bp	71.00bp
JUC013.A0102	107995414	47241806	43.74	30190359	27.96	0.991	0.047	0.005	62.15bp	53.00bp
JUC013.A0201	41672337	13615654	32.67	8514916	20.43	0.973	0.147	0.006	48.67bp	44.00bp
MXV001											788838	0.0X	0.0X	0.011	0	0	0	0	0.51
MXV001.A0101	12279659	451875	3.68	316643	2.58	0.268	0.046	0.009	50.88bp	48.00bp
MXV001.C0101	12729182	725222	5.7	516571	4.06	0.253	0.045	0.007	48.63bp	46.00bp
MXV001.D0101	4795301	304639	6.35	209002	4.36	0.182	0.04	0.007	42.38bp	39.00bp
RAZ007											169422	0.0X	0.0X	0.002	0	0	0	0	0.43
RAZ007.B0101	19138009	112414	0.59	41683	0.22	0.143	0.171	0.089	49.02bp	44.00bp
RAZ007.B0401	14688043	111340	0.76	55382	0.38	0.546	0.169	0.093	53.50bp	49.00bp
RAZ007.B0501	21551926	198917	0.92	97574	0.45	0.638	0.168	0.094	53.90bp	49.00bp
RAZ007.B0701	17180446	168928	0.98	82223	0.48	0.695	0.178	0.087	51.23bp	47.00bp
RAZ007.C0101	20134965	47010	0.23	11485	0.06	0.143	0.218	0.113	52.81bp	48.00bp
RAZ007.C0401	18564270	60246	0.32	27041	0.15	0.562	0.218	0.128	57.34bp	52.00bp
RAZ007.C0501	14772822	47235	0.32	20569	0.14	0.502	0.216	0.131	57.99bp	52.00bp
RAZ007.C0601	15238986	66515	0.44	32535	0.21	0.763	0.235	0.114	52.16bp	47.00bp
RAZ007.C0701	16073945	57182	0.36	26606	0.17	0.682	0.223	0.126	53.70bp	48.00bp

## Sheet: Supplementary Table 7
Table S7 - Mapping statistics for the Extraction and Library blanks against the T. pallidum pallidum Nichols reference genome
Final mapped reads were verified with BLASTN to confirm exclusion of Treponemal origin
Sample Name	Nr. Input Reads	Length Input Reads	% GC Input Reads	% Trimmed	Nr. Processed Reads	Length Processed Reads	% GC Processed Reads	Nr. Reads Into Mapping	Nr. Mapped Reads	Endogenous DNA (%)	Nr. Mapped Reads Passed Post-Filter	Endogenous DNA Post (%)	% Dup. Mapped Reads	5 Prime C>T 1st base	5 Prime C>T 2nd base	Mean Length Mapped Reads	Median read length	Nr. Dedup. Mapped Reads	Mean cov	Median cov	≥ 1X	≥ 2X	≥ 3X	≥ 4X	≥ 5X	% GC Dedup. Mapped Reads
CAB010.A48301.SG1								23801	0	0	0	0
CAB010.A48301.SG1.1_S0_L007_R1_001	652275	76 bp	0.48	0.993	23801	48 bp	0.45
CAB010.A48401.SG1								25123	0	0	0	0
CAB010.A48401.SG1.1_S0_L004_R1_001	1098408	76 bp	0.46	0.995	25123	46 bp	0.49
CAB010.A48501.SG1								25899	0	0	0	0
CAB010.A48501.SG1.1_S0_L004_R1_001	1267497	76 bp	0.48	0.997	25899	44 bp	0.49
CAB010.A51001.TF1								1835845	28	0	0	0
CAB010.A51001.TF1.1_S0_L001_R1_001	3824587	76 bp	0.49	0.886	1835845	56 bp	0.47
EXB035.A4701.TP1								9	0	0	0	0
EXB035.A4701.TP1.1_S0_L001_R1_001	9	70 bp	0.65	1	9	60 bp	0.68
EXB035.A4701.TP1.1_S0_L001_R2_001	9	75 bp	0.64
EXB035.A4702.TP1								3	0	0	0	0
EXB035.A4702.TP1.1_S0_L001_R1_001	3	70 bp	0.48	1	3	77 bp	0.5
EXB035.A4702.TP1.1_S0_L001_R2_001	3	75 bp	0.5
EXB035.A4901.TP1								12	0	0	0	0
EXB035.A4901.TP1.1_S0_L001_R1_001	12	70 bp	0.62	0.917	12	66 bp	0.63
EXB035.A4901.TP1.1_S0_L001_R2_001	12	75 bp	0.62
EXB035.A4902.TP1								9	0	0	0	0
EXB035.A4902.TP1.1_S0_L001_R1_001	8	70 bp	0.48	0.75	9	86 bp	0.49
EXB035.A4902.TP1.1_S0_L001_R2_001	8	75 bp	0.51
EXB035.A5001.TP1								29	0	0	0	0
EXB035.A5001.TP1.1_S0_L001_R1_001	20	70 bp	0.51	1	29	71 bp	0.49
EXB035.A5001.TP1.1_S0_L001_R2_001	20	75 bp	0.55
EXB035.A5002.TP1								10	0	0	0	0
EXB035.A5002.TP1.1_S0_L001_R1_001	7	70 bp	0.49	0.571	10	66 bp	0.48
EXB035.A5002.TP1.1_S0_L001_R2_001	7	75 bp	0.46
EXB035.A5101.TP1								11	0	0	0	0
EXB035.A5101.TP1.1_S0_L001_R1_001	9	70 bp	0.58	0.778	11	66 bp	0.59
EXB035.A5101.TP1.1_S0_L001_R2_001	9	75 bp	0.57
EXB035.A5102.TP1								12	0	0	0	0
EXB035.A5102.TP1.1_S0_L001_R1_001	13	70 bp	0.5	1	12	82 bp	0.5
EXB035.A5102.TP1.1_S0_L001_R2_001	13	75 bp	0.5
EXB048.A2601.SG1								286669	2	0	0	0
EXB048.A2601.SG1.1_S0_L001_R1_001	80215	76 bp	0.52	0.723	72210	72 bp	0.65
EXB048.A2601.SG1.1_S0_L001_R2_001	80215	76 bp	0.62
EXB048.A2601.SG1.1_S0_L002_R1_001	77117	76 bp	0.53	0.721	69970	72 bp	0.65
EXB048.A2601.SG1.1_S0_L002_R2_001	77117	76 bp	0.62
EXB048.A2601.SG1.1_S0_L003_R1_001	81500	76 bp	0.53	0.723	73431	73 bp	0.65
EXB048.A2601.SG1.1_S0_L003_R2_001	81500	76 bp	0.62
EXB048.A2601.SG1.1_S0_L004_R1_001	77227	76 bp	0.53	0.72	71058	73 bp	0.65
EXB048.A2601.SG1.1_S0_L004_R2_001	77227	76 bp	0.62
EXB048.A2701.SG1								457972	2	0	0	0
EXB048.A2701.SG1.1_S0_L001_R1_001	130436	76 bp	0.5	0.713	118469	72 bp	0.64
EXB048.A2701.SG1.1_S0_L001_R2_001	130436	76 bp	0.63
EXB048.A2701.SG1.1_S0_L002_R1_001	121525	76 bp	0.51	0.703	113630	72 bp	0.64
EXB048.A2701.SG1.1_S0_L002_R2_001	121525	76 bp	0.62
EXB048.A2701.SG1.1_S0_L003_R1_001	125191	76 bp	0.51	0.713	114197	72 bp	0.65
EXB048.A2701.SG1.1_S0_L003_R2_001	125191	76 bp	0.63
EXB048.A2701.SG1.1_S0_L004_R1_001	120119	76 bp	0.51	0.71	111676	72 bp	0.65
EXB048.A2701.SG1.1_S0_L004_R2_001	120119	76 bp	0.62
LIB035.A0154.TP1								7	0	0	0	0
LIB035.A0154.TP1.1_S0_L001_R1_001	8	70 bp	0.56	1	7	66 bp	0.57
LIB035.A0154.TP1.1_S0_L001_R2_001	8	75 bp	0.56
LIB035.A0155.TP1								14	0	0	0	0
LIB035.A0155.TP1.1_S0_L001_R1_001	12	70 bp	0.52	0.667	14	62 bp	0.53
LIB035.A0155.TP1.1_S0_L001_R2_001	12	75 bp	0.53
LIB035.A0157.TP1								3	0	0	0	0
LIB035.A0157.TP1.1_S0_L001_R1_001	3	70 bp	0.62	1	3	69 bp	0.61
LIB035.A0157.TP1.1_S0_L001_R2_001	3	75 bp	0.59
LIB039.A1701.SG1								3600457	8	0	0	0
LIB039.A1701.SG1.1_S0_L001_R1_001	1090809	76 bp	0.51	0.68	902323	72 bp	0.67
LIB039.A1701.SG1.1_S0_L001_R2_001	1090809	76 bp	0.62
LIB039.A1701.SG1.1_S0_L002_R1_001	1019515	76 bp	0.51	0.676	854805	73 bp	0.67
LIB039.A1701.SG1.1_S0_L002_R2_001	1019515	76 bp	0.62
LIB039.A1701.SG1.1_S0_L003_R1_001	1113997	76 bp	0.52	0.67	942112	73 bp	0.68
LIB039.A1701.SG1.1_S0_L003_R2_001	1113997	76 bp	0.62
LIB039.A1701.SG1.1_S0_L004_R1_001	1063298	76 bp	0.52	0.672	901217	73 bp	0.68
LIB039.A1701.SG1.1_S0_L004_R2_001	1063298	76 bp	0.62
LNC001																		3	0.0X	0.0X	0	0	0	0	0	0.58
LNC001.A32801.TP1								4034136	490113	12.15	5174	0.13	1	0	0	32.00bp	32.00bp
LNC001.A32801.TP1.1_S0_L001_R1_001	9395345	76 bp	0.49	0.823	4034136	63 bp	0.49
LNC001.A33401.TP1								4172382	401063	9.61	0	0
LNC001.A33401.TP1.1_S0_L008_R1_001	7833292	76 bp	0.48	0.786	4172382	64 bp	0.5
LNC001.A42601.SG1								15901	0	0	0	0
LNC001.A42601.SG1.1_S0_L007_R1_001	696088	76 bp	0.46	0.998	15901	42 bp	0.49
LNC001.A42701.TP1								2413002	138367	5.73	269	0.01	0.996	0	0	30.00bp	30.00bp
LNC001.A42701.TP1.1_S0_L001_R1_001	1284779	76 bp	0.51	0.951	613689	70 bp	0.51
LNC001.A42701.TP1.1_S0_L001_R2_001	1284779	76 bp	0.51
LNC001.A42701.TP1.1_S0_L002_R1_001	1219733	76 bp	0.51	0.954	577894	70 bp	0.51
LNC001.A42701.TP1.1_S0_L002_R2_001	1219733	76 bp	0.51
LNC001.A42701.TP1.1_S0_L003_R1_001	1290581	76 bp	0.52	0.951	621835	70 bp	0.51
LNC001.A42701.TP1.1_S0_L003_R2_001	1290581	76 bp	0.51
LNC001.A42701.TP1.1_S0_L004_R1_001	1249716	76 bp	0.51	0.953	599584	70 bp	0.51
LNC001.A42701.TP1.1_S0_L004_R2_001	1249716	76 bp	0.51
LNC001.A42801.SG1								22683	0	0	0	0
LNC001.A42801.SG1.1_S0_L004_R1_001	1136769	76 bp	0.47	0.997	22683	43 bp	0.49
LNC001.A42901.SG1								11144	0	0	0	0
LNC001.A42901.SG1.1_S0_L004_R1_001	1080257	76 bp	0.48	0.997	11144	49 bp	0.44
LNC001.A45101.TF1								2365845	554	0.02	0	0
LNC001.A45101.TF1.1_S0_L008_R1_001	5315105	76 bp	0.5	0.932	2365845	52 bp	0.5
LNC001.A45301.TP1								1496329	115658	7.73	0	0
LNC001.A45301.TP1.1_S0_L001_R1_001	730750	76 bp	0.49	0.939	376760	75 bp	0.52
LNC001.A45301.TP1.1_S0_L001_R2_001	730750	76 bp	0.52
LNC001.A45301.TP1.1_S0_L002_R1_001	704800	76 bp	0.49	0.938	364936	75 bp	0.52
LNC001.A45301.TP1.1_S0_L002_R2_001	704800	76 bp	0.52
LNC001.A45301.TP1.1_S0_L003_R1_001	737921	76 bp	0.5	0.939	381861	75 bp	0.52
LNC001.A45301.TP1.1_S0_L003_R2_001	737921	76 bp	0.52
LNC001.A45301.TP1.1_S0_L004_R1_001	720944	76 bp	0.49	0.939	372772	75 bp	0.52
LNC001.A45301.TP1.1_S0_L004_R2_001	720944	76 bp	0.52
LNC001.A45401.SG1								8757	0	0	0	0
LNC001.A45401.SG1.1_S0_L008_R1_001	474120	76 bp	0.52	0.998	8757	42 bp	0.51
LNC001.A45401.SG1.1_S0_L008_R1_001	1204835	76 bp	0.48	0.997	20076	45 bp	0.5
LNC001.A45401.SG1.1_S0_L008_R1_001	1204835	76 bp	0.48	0.997	20076	45 bp	0.5
LNC001.A45401.SG1.1_S0_L008_R1_001	622228	76 bp	0.48	0.997	12497	42 bp	0.5
r2_LNC001.A42701.SG1								40152	0	0	0	0
r2_LNC001.A45301.SG1								12497	0	0	0	0

## Sheet: Supplementary Table 8
Table S8 - Previously published genomes included in this study
These genomes have either been used as raw sequence data, or synthetic reads have been generated from reference genomes using BBMap's randomreads.sh at a 10x coverage
Dates for the ancient genomes can be found in Table S20
Sample_Name	Archeological ID	Library_ID	Database	Accession number	Genus	Genus	Strain	Clade	Publication
133		JK3168	ENA:	SAMEA4650355	Treponema	pallidum	Pertenue	Yaws	Schuenemann et al., 2018
94A		JK3167	ENA:	SAMEA4650353	Treponema	pallidum	Pallidum	Syphilis	Schuenemann et al., 2018
94B		JK3170	ENA:	SAMEA4650354	Treponema	pallidum	Pallidum	Syphilis	Schuenemann et al., 2018
A10			SRA:	SRR4308606	Treponema	pallidum	Pertenue	Yaws	Knauf et al. 2018
AGU007	Gr 3.104.1	AGU007	ENA:	SAMEA6637001	Treponema	pallidum	Pertenue	Yaws	Giffin et al., 2020
BAL73			SRA:	SRR3268726	Treponema	pallidum	Pallidum	Syphilis	Taouk et al. 2022
Bosnia_A			GenBank:	CP007548.1	Treponema	pallidum	Endemicum	Bejel	Staudová et al. 2014
C77			GenBank:	CP081507.1	Treponema	pallidum	Endemicum	Bejel	Vrbová et al. 2022
C279			GenBank:	CP078090.1	Treponema	pallidum	Endemicum	Bejel	Vrbová et al. 2022
CDC_2575			GenBank:	CP020366.1	Treponema	pallidum	Pertenue	Yaws	Strouhal et al. 2018
CDC-1			GenBank:	CP024750.1	Treponema	pallidum	Pertenue	Yaws	NCBI
CDC-2			RefSeq:	NC_016848.1	Treponema	pallidum	Pertenue	Yaws	Čejková et al. 2012
Chicago_tube2			ENA:	ERR2756161	Treponema	pallidum	Pallidum	Syphilis	Taouk et al. 2022
CHS119	individual 119	CHS119, S590E3	ENA:	SAMEA7221887	Treponema	pallidum	Pertenue*	Yaws	Majander et al., 2020
Cuniculi			RefSeq:	NC_015714.1	Treponema	paraluiscuniculi	Cuniculi A	Rabbit Syphilis	Šmajs et al. 2011
CW56			SRA:	SRR8501162	Treponema	pallidum	Pallidum	Syphilis	Taouk et al. 2022
Fribourg-Blanc			RefSeq:	NC_021179.1	Treponema	pallidum	Pertenue	Yaws	Zobaníková et al. 2013
Gauthier			RefSeq:	NC_016843.1	Treponema	pallidum	Pertenue	Yaws	Čejková et al. 2012
GHA1			SRA:	SRR3268694	Treponema	pallidum	Pertenue	Yaws	Arora et al., 2016
Ghana-051			GenBank:	CP020365.1	Treponema	pallidum	Pertenue	Yaws	Strouhal et al. 2018
HATO			SRA:	SRR4308604	Treponema	pallidum	Pertenue	Yaws	Knauf et al. 2018
IND1			SRA:	SRR3268698	Treponema	pallidum	Pertenue	Yaws	Arora et al., 2016
Iraq_B			GenBank:	CP032303.1	Treponema	pallidum	Endemicum	Bejel	Mikalová et al. 2020
Japan320e			ENA:	SAMN18804942	Treponema	pallidum	Endemicum	Bejel	Lieberman et al. 2021
Japan322e			ENA:	SAMN18804943	Treponema	pallidum	Endemicum	Bejel	Lieberman et al. 2021
Japan326e			ENA:	SAMN18804947	Treponema	pallidum	Endemicum	Bejel	Lieberman et al. 2021
Japan346e			ENA:	SAMN18804959	Treponema	pallidum	Endemicum	Bejel	Lieberman et al. 2021
Kampung_Dalan_K363			GenBank:	CP024088.1	Treponema	pallidum	Pertenue	Yaws	Strouhal et al. 2018
KM14-7	individual 14, bone fragment 7	KM14-7	ENA:	SAMEA7221921	Treponema	pallidum	Pertenue*	Yaws	Majander et al., 2020
LMNP-1			GenBank:	CP021113.1	Treponema	pallidum	Pertenue	Yaws	Knauf et al. 2018
M2			SRA:	SRR4308597	Treponema	pallidum	Pertenue	Yaws	Knauf et al. 2018
M3			SRA:	SRR4308605	Treponema	pallidum	Pertenue	Yaws	Knauf et al. 2018
Mexico_A-mcf			SRA:	ERR5210584	Treponema	pallidum	Pallidum	Syphilis	Taouk et al. 2022
Nichols			RefSeq:	NC_021490.2	Treponema	pallidum	Pallidum	Syphilis	Pětrošová et al. 2013
Nichols_Houston_J			ENA:	ERR2756160	Treponema	pallidum	Pallidum	Syphilis	Taouk et al. 2022
PD28	grave 28	PD28, TU41	ENA:	SAMEA7221939	Treponema	pallidum	Pallidum	Syphilis	Majander et al., 2020
PHE120033A			ENA:	ERR4045383	Treponema	pallidum	Pallidum	Syphilis	Taouk et al. 2022
PHE130048A			ENA:	ERR4045394	Treponema	pallidum	Pallidum	Syphilis	Taouk et al. 2022
PHE140073A			ENA:	ERR3684573	Treponema	pallidum	Pallidum	Syphilis	Taouk et al. 2022
SAMEA3638269		ERS945418	ENA:	SAMEA3638269	Treponema	pallidum	Pertenue	Yaws	Marks et al., 2018
SAMEA3638271		ERS945420	ENA:	SAMEA3638271	Treponema	pallidum	Pertenue	Yaws	Marks et al., 2018
SAMEA3638275		ERS945424	ENA:	SAMEA3638275	Treponema	pallidum	Pertenue	Yaws	Marks et al., 2018
SAMEA3638277		ERS945426	ENA:	SAMEA3638277	Treponema	pallidum	Pertenue	Yaws	Marks et al., 2018
SAMEA3638281		ERS945430	ENA:	SAMEA3638281	Treponema	pallidum	Pertenue	Yaws	Marks et al., 2018
SAMEA3638288		ERS945437	ENA:	SAMEA3638288	Treponema	pallidum	Pertenue	Yaws	Marks et al., 2018
SAMEA3638293		ERS945442	ENA:	SAMEA3638293	Treponema	pallidum	Pertenue	Yaws	Marks et al., 2018
Samoa_D			RefSeq:	NC_016842.1	Treponema	pallidum	Pertenue	Yaws	Čejková et al. 2012
Seattle_81-4			ENA:	ERR2756164	Treponema	pallidum	Pallidum	Syphilis	Taouk et al. 2022
Sei_Geringging_K403			RefSeq:	NZ_CP024089.1	Treponema	pallidum	Pertenue	Yaws	Strouhal et al. 2018
SHC_0			SRA:	SRR2996724	Treponema	pallidum	Pallidum	Syphilis	Taouk et al. 2022
SJ219	individual 219	SJ219, 579, TU579	ENA:	SAMEA7221951	Treponema	pallidum	Pallidum	Syphilis	Majander et al., 2020
SJN003	ML8 SLU9B 296	SJN003	ENA:	SAMEA6801340	Treponema	pallidum	Pertenue	Yaws	Barquera et al., 2020
SMUTp_07			SRA:	SRR10041769	Treponema	pallidum	Pallidum	Syphilis	Taouk et al. 2022
SMUTp_09			SRA:	SRR10041767	Treponema	pallidum	Pallidum	Syphilis	Taouk et al. 2022
SS14			RefSeq:	NC_021508.1	Treponema	pallidum	Pallidum	Syphilis	Pětrošová et al. 2013
TPA_ALC103			ENA:	ERR5206964	Treponema	pallidum	Pallidum	Syphilis	Taouk et al. 2022
TPA_BCC012			ENA:	ERR4993351	Treponema	pallidum	Pallidum	Syphilis	Taouk et al. 2022
TPA_HUN200024			ENA:	ERR5207018	Treponema	pallidum	Pallidum	Syphilis	Taouk et al. 2022
TPA_RUS_Tuva-41			ENA:	ERR5207019	Treponema	pallidum	Pallidum	Syphilis	Taouk et al. 2022
TPA_SA006			ENA:	ERR4899215	Treponema	pallidum	Pallidum	Syphilis	Taouk et al. 2022
TPA_SWE-996			ENA:	ERR5207031	Treponema	pallidum	Pallidum	Syphilis	Taouk et al. 2022
TPA_UKBRG008			ENA:	ERR4993362	Treponema	pallidum	Pallidum	Syphilis	Taouk et al. 2022
TPA_USL-BAL-2			ENA:	ERR4993356	Treponema	pallidum	Pallidum	Syphilis	Taouk et al. 2022
TPA_USL-Haiti-B			ENA:	ERR4853572	Treponema	pallidum	Pallidum	Syphilis	Taouk et al. 2022
TPA_USL-Phil-3			ENA:	ERR4853573	Treponema	pallidum	Pallidum	Syphilis	Taouk et al. 2022
TPA_USL-SEA-81-8			ENA:	ERR4853532	Treponema	pallidum	Pallidum	Syphilis	Taouk et al. 2022
TPA_ZIM016			ENA:	ERR4853622	Treponema	pallidum	Pallidum	Syphilis	Taouk et al. 2022
TPA_ZIM018			ENA:	ERR4853623	Treponema	pallidum	Pallidum	Syphilis	Taouk et al. 2022
UW279B			ENA:	ERR2756197	Treponema	pallidum	Pallidum	Syphilis	Taouk et al. 2022
*Too low coverage to determine with certainty. Placement is determined on shared SNPs with pertenue/endemicum clade while having several pertenue SNPs that endemicum samples don’t exhibit
Additionally, a key virulence factor that is missing from all Pertenue, is also missing from Kampen.
Databases
ENA	European Nucleotide Archive, hosted by EMBL-EBI
GenBank	Genome bank, hosted by NIH / NCBI
RefSeq	Reference Sequence database, hosted by NIH / NCBI
SRA	Short Read Archive, hosted by NIH / NCBI
References cited
Arora, N., et al. Origin of modern syphilis and emergence of a pandemic Treponema pallidum cluster. Nature Microbiology 2, 16245, doi:10.1038/nmicrobiol.2016.245 https://www.nature.com/articles/nmicrobiol2016245#supplementary-information (2016).
Barquera, R., et al. Origin and Health Status of First-Generation Africans from Early Colonial Mexico. Curr Biol 30, 2078-2091.e11 (2020).
Čejková, D., et al. Whole genome sequences of three Treponema pallidum ssp. Pertenue strains: yaws and syphilis treponemes differ in less than 0.2% of the genome sequence. PLoS Negl Trop Dis 6, e1471 doi:10.1371/journal.pntd.0001471 (2012)
Giffin, K. L., et al. A treponemal genome from an historic plague victim supports a recent emergence of yaws and its presence in 15th century Europe. Scientific Reports 10:9499 (2020).
Knauf, S., et al. Nonhuman primates across sub-Saharan Africa are infected with the yaws bacterium Treponema pallidum subsp. pertenue. Emerg Microbes Infect 7:157. doi:10.1038/s41426-018-0156-4 (2018)
Lieberman, N. A. P., et al. Treponema pallidum genome sequencing from six continents reveals variability in vaccine candidate genes and dominance of Nichols clade strains in Madagascar. PLoS Negl Trop Dis. 2021 Dec 22;15(12):e0010063. doi: 10.1371/journal.pntd.0010063 (2021)
Majander, K., et al. Ancient Bacterial Genomes Reveal a High Diversity of Treponema pallidum Strains in Early Modern Europe. Current Biology, 30, 3788-3803.e10 https://doi.org/https://doi.org/10.1016/j.cub.2020.07.058 (2020)
Majander, K., et al. Redefining the treponemal history through pre-Columbian genomes from Brazil. Nature 627, 182–188. https://doi.org/10.1038/s41586-023-06965-x (2024)
Marks, M., et al. Diagnostics for Yaws Eradication: Insights From Dorect Next-Generation Sequencing of Cutaneous Strains of Treponema pallidum. Clin Infect Dis 66, 818-824 (2018)
Mikalová, L., et al. Whole genome sequenc of the Treponema pallidum subsp. endemicum strain Iraq B: A subpopulation of bejel treponemes contains full-length tprF and trpG genes similar to those present in T. p. subsp. pertenue strains. PLOS ONE 15, e0230926 (2020)
Pětrošová, H., et al. Resequencing of Treponema pallidum ssp. Pallidum strains Nichols and SS14: correction of sequencing errors resulted in increased separation of syphilis treponeme clusters. PLOS ONE 8, e74319 doi:10.1371/journal.pone.0074319 (2013)
Schuenemann, V. J., et al. Historic Treponema pallidum genomes from Colonial Mexico retrieved from archaeological remains. PLoS Negl Trop Dis 12, e0006447, doi:10.1371/journal.pntd.0006447 (2018).
Štaudová, B., et al. Whole Genome Sequence of the Treponema pallidum subsp. Endemicum Strain Bosnia A: The Genome is Related to Yaws Treponemes but Contains Few Loci Similar to Syphilis Treponemes. PLoS Negl Trop Dis doi.org/10.1371/journal.pntd.0003261 (2014)
Strouhal, M., et al. Complete genome sequences of two strains of Treponema pallidum subsp. pertenue from Indonesia: Molecular structure of several treponemal genes. PLoS Negl Trop Dis 12, e0006867 (2018)
Šmajs, D., et al. Complete genome sequence of Treponema paraluiscuniculi, strain Cuniculi A: the loss of infectivity to humans is associated with genome decay. PLOS ONE 6, e20415 (2011)
Taouk, M. L., et al. Characterisation of Treponema pallidum lineages within the contemporary syphilis outbreak in Australia: a genomic epidemiologicla analysis. Lancet Microbe 3,e417-e426 (2022)
Vrbová E, et al. Whole genome sequences of Treponema pallidum subsp. endemicum isolated from Cuban patients: The non-clonal character of isolates suggests a persistent human infection rather than a single outbreak. PLOS Neglected Tropical Diseases 16(6): e0009900. https://doi.org/10.1371/journal.pntd.0009900 (2022)
Zobaníková, M., et al. Whole genome sequence of the Treponema Fribourg-Blanc: unspecified simian isolate is highly similar to the yaws subspecies. PLoS Negl Trop Dis 4, e2171 (2013)

## Sheet: Supplementary Table 9
Table S9 - Mapping of all genomes against the T. p. pallidum reference
nf-core/eager produces mapping statistics for the library after which it merges libraries and gives an additional summary statistic for Sample as a whole.
Orange coloured datasets were based on synthetic reads generated from reference genomes using BBMap randomreads.sh
Sample Name	Nr. Reads Into Mapping	Nr. Mapped Reads	Endogenous DNA (%)	Nr. Mapped Reads Passed Post-Filter	Endogenous DNA Post (%)	% Dup. Mapped Reads	5 Prime C>T 1st base	5 Prime C>T 2nd base	Mean Length Mapped Reads	Median read length	Nr. Dedup. Mapped Reads	Mean cov	Median cov	≥ 1X	≥ 2X	≥ 3X	≥ 4X	≥ 5X	% GC Dedup. Mapped Reads	Nr. Overall Variants	Nr. SNPs	Nr. InDels	Ts/Tv
AGU007	40360931	4544917	11.26	4167268	10.33	0.889	0.001	0.001	68.58bp	70.00bp	461429	27.8X	28.0X	0.979	0.978	0.977	0.977	0.976	0.54	1139588	1140	0	3.38
BAL73	3713035	454285	12.23	441202	11.88	0.438	0.001	0.002	104.70bp	101.00bp	247857	22.8X	18.0X	0.983	0.981	0.977	0.968	0.954	0.49	1139588	91	0	1.46
C279	159443	158412	99.35	154885	97.14	0.035	0.002	0.001	62.01bp	64.00bp	149529	8.1X	8.0X	0.976	0.973	0.965	0.944	0.899	0.53	1139588	1109	0	4
C77	159464	158659	99.5	157574	98.81	0.05	0.002	0.002	62.06bp	64.00bp	149703	8.2X	9.0X	0.769	0.746	0.725	0.705	0.685	0.53	1139588	812	0	3.59
Chicago_tube2	16922755	16558751	97.85	16034555	94.75	0.862	0	0	108.65bp	120.00bp	2204843	210.2X	216.0X	0.983	0.983	0.983	0.983	0.983	0.53	1139588	55	0	1.29
CHS119											44368	2.0X	2.0X	0.823	0.563	0.324	0.162	0.072	0.52	1139588	4079	0	2.34
CHS119_AaSyphilisArrayCapture2	18145651	388132	2.14	165804	0.91	0.966	0.003	0.002	52.80bp	51.00bp
CHS119_AbSyphilisArrayCapture2	7700681	174228	2.26	72819	0.95	0.949	0.003	0.003	54.02bp	52.00bp
CHS119_BaSyphilisArrayCapture2	14702082	803583	5.47	510678	3.47	0.988	0.002	0.001	53.04bp	52.00bp
CHS119_BbSyphilisArrayCapture2	19219017	1171897	6.1	735553	3.83	0.988	0.001	0.003	50.78bp	48.00bp
CHS119_E1	16984547	138870	0.82	39503	0.23	0.928	0.003	0.003	50.32bp	49.00bp
CHS119_E2	49652925	896865	1.81	88807	0.18	0.924	0.002	0.002	48.47bp	47.00bp
CHS119_E3	9403059	100499	1.07	10994	0.12	0.937	0.005	0.012	50.66bp	49.00bp
CHS119_E4	43519823	325352	0.75	24064	0.06	0.908	0.002	0.003	51.01bp	49.00bp
CHS119_E5	32649716	224895	0.69	4718	0.01	0.918	0.011	0.011	49.12bp	47.00bp
CHS119_nonUDG_ds_ArrayCaptureSyphilis	8229997	251213	3.05	46443	0.56	0.889	0.101	0.062	58.47bp	59.00bp
CHS119_nonUDG_ds_shotgun	12666624	531	0	8	0	0	0	0	52.67bp	47.00bp
CHS119_ssLib	2859349	58386	2.04	315	0.01	0.879	0	0	39.02bp	35.50bp
CHS219_S590E3	20061488	270098	1.35	48378	0.24	0.956	0.002	0.004	49.62bp	47.00bp
CW56	19804584	2573271	12.99	2528430	12.77	0.875	0	0.001	164.42bp	151.00bp	315608	45.5X	46.0X	0.984	0.983	0.982	0.982	0.981	0.53	1139588	323	0	2.67
DFU001											146211	7.4X	7.0X	0.975	0.966	0.942	0.895	0.818	0.52	1139588	5580	0	13.31
DFU001.A0601	19995591	1414681	7.07	1017377	5.09	0.941	0.104	0.057	56.34bp	49.00bp
DFU001.A0801	22684253	1641395	7.24	1249651	5.51	0.982	0.116	0.053	61.36bp	56.00bp
DFU001.A0901	21736900	1574611	7.24	1224251	5.63	0.966	0.117	0.053	62.24bp	58.00bp
DFU001.B0101	11564504	708079	6.12	432914	3.74	0.969	0.244	0.089	47.48bp	40.00bp
DFU001.C0101	17454829	897588	5.14	563324	3.23	0.985	0.208	0.09	50.09bp	41.00bp
DFU001.D0101	10490699	498	0	36	0	0.056	0.143	0	66.28bp	73.00bp
DFU001.E0101	15935983	322383	2.02	8007	0.05	0.971	0.015	0.033	36.00bp	35.00bp
ERS945418 / SAMEA3638269	40829316	39930997	97.8	38830428	95.1	0.955	0.001	0.001	85.29bp	75.00bp	1742882	130.4X	135.0X	0.979	0.979	0.978	0.978	0.978	0.53	1139588	1265	0	3.32
ERS945420 / SAMEA3638271	35578334	34764994	97.71	33807967	95.02	0.953	0.001	0.001	84.37bp	75.00bp	1584478	117.3X	121.0X	0.979	0.979	0.978	0.978	0.978	0.53	1139588	1264	0	3.34
ERS945424 / SAMEA3638275	2825450	2519759	89.18	2452834	86.81	0.928	0.001	0.002	81.51bp	75.00bp	177290	12.7X	13.0X	0.977	0.975	0.974	0.97	0.964	0.53	1139588	1138	0	3.63
ERS945426 / SAMEA3638277	1884368	1778643	94.39	1730812	91.85	0.913	0.001	0.001	80.93bp	75.00bp	150266	10.7X	11.0X	0.977	0.975	0.971	0.963	0.947	0.53	1139588	1149	0	3.39
ERS945430 / SAMEA3638281	2720844	2548422	93.66	2480693	91.17	0.925	0.001	0.001	81.92bp	75.00bp	185256	13.3X	13.0X	0.977	0.976	0.975	0.973	0.968	0.53	1139588	1134	0	3.65
ERS945437 / SAMEA3638288	12754190	3662964	28.72	3564438	27.95	0.909	0.001	0.001	80.41bp	75.00bp	323831	22.8X	23.0X	0.977	0.976	0.976	0.975	0.975	0.53	1139588	1167	0	3.63
ERS945442 / SAMEA3638293	4570404	1976269	43.24	1921191	42.04	0.918	0.001	0.002	80.69bp	75.00bp	156977	11.1X	11.0X	0.977	0.975	0.972	0.966	0.952	0.53	1139588	1132	0	3.6
GAP009											492143	24.7X	24.0X	0.977	0.975	0.972	0.969	0.965	0.51	1139588	1306	0	1.82
GAP009.A0301	19494451	3073517	15.77	2656103	13.62	0.957	0.003	0.002	55.87bp	50.00bp
GAP009.A0401	16938978	1259844	7.44	818350	4.83	0.925	0.002	0.002	56.75bp	51.00bp
GAP009.A0501	42452057	3997820	9.42	3667130	8.64	0.914	0.002	0.001	57.77bp	52.00bp
JK3167											67912	4.0X	4.0X	0.949	0.86	0.714	0.539	0.372	0.54	1139588	2112	0	1.43
JK3167E1L3_S1	46231033	478558	1.04	400936	0.87	0.956	0.002	0.001	70.23bp	72.00bp
JK3167E2L1_S2	78555344	1367246	1.74	1190548	1.52	0.981	0.001	0.001	64.49bp	64.00bp
JK3167E2L2_S3	46938998	797372	1.7	702324	1.5	0.97	0.001	0.001	66.42bp	67.00bp
JK3167U_TGGACGCCCAGCAA	37282646	367982	0.99	322864	0.87	0.981	0.002	0	71.83bp	60.00bp
JK3168											67057	3.0X	3.0X	0.898	0.73	0.53	0.347	0.209	0.54	1139588	2915	0	1.44
JK3168E1L3_S4	24697949	792276	3.21	403849	1.64	0.964	0.003	0.003	55.15bp	49.00bp
JK3168E2L1_S5	23816506	756543	3.18	286837	1.2	0.965	0.001	0.002	54.46bp	49.00bp
JK3168E2L2_S6	37673072	1035972	2.75	402488	1.07	0.979	0.003	0.002	54.76bp	48.00bp
JK3168U_GCGGTTCGAGACCG	30969323	3476502	11.23	1828912	5.91	0.981	0.002	0.001	46.77bp	43.00bp
JK3170											118904	7.1X	7.0X	0.975	0.962	0.931	0.871	0.78	0.54	1139588	1022	0	1.82
JK3170E1L3_S7	64758455	943690	1.46	818595	1.26	0.971	0.002	0.001	68.45bp	72.00bp
JK3170E2L1_S8	103796536	2838482	2.73	2599215	2.5	0.982	0.005	0.001	69.27bp	73.00bp
JK3170E2L2_S9	49760231	1624400	3.26	1474342	2.96	0.972	0.003	0.002	66.71bp	70.00bp
JK3170U_GAACCGTGTTCCAA	35291199	493319	1.4	435387	1.23	0.982	0.001	0.001	70.50bp	59.00bp
Japan320e	159798	158774	99.36	155368	97.23	0.034	0.002	0.001	62.01bp	64.00bp	150139	8.2X	8.0X	0.976	0.973	0.965	0.944	0.901	0.53	1139588	1080	0	4.37
Japan322e	159796	158790	99.37	155090	97.05	0.034	0.002	0.002	62.02bp	64.00bp	149740	8.1X	8.0X	0.977	0.974	0.966	0.945	0.901	0.53	1139588	1095	0	4.02
Japan326e	159793	158735	99.34	155042	97.03	0.034	0.002	0.001	62.01bp	64.00bp	149729	8.1X	8.0X	0.976	0.972	0.964	0.943	0.899	0.53	1139588	1088	0	4.04
Japan346e	159797	158828	99.39	155208	97.13	0.034	0.002	0.001	62.01bp	64.00bp	149947	8.2X	8.0X	0.976	0.973	0.965	0.944	0.902	0.53	1139588	1097	0	4.08
JUC013											99940	4.3X	4.0X	0.942	0.859	0.728	0.572	0.419	0.5	1139588	6426	0	13.12
JUC013.A0101	21320756	525018	2.46	212798	1	0.902	0.099	0.084	56.80bp	58.00bp
JUC013.A0102	107995414	2893374	2.68	221803	0.21	0.786	0.002	0.001	48.29bp	45.00bp
JUC013.A0201	41672337	1549125	3.72	158975	0.38	0.801	0.002	0.002	43.79bp	41.00bp
KM14-7											12719	0.5X	0.0X	0.376	0.104	0.023	0.005	0.002	0.53	1139588	1035	0	0.57
KM14-7_AaSyphilisArrayCapture2	6413342	104943	1.64	8553	0.13	0.759	0.003	0.004	48.14bp	45.00bp
KM14-7_AbSyphilisArrayCapture2	5281773	108906	2.06	8215	0.16	0.882	0.003	0.004	44.85bp	41.00bp
KM14-7_AcSyphilisArrayCapture2	3616790	59818	1.65	4920	0.14	0.741	0.006	0.003	46.62bp	43.00bp
KM14-7_E1	17766484	241482	1.36	18918	0.11	0.945	0.008	0.008	46.57bp	45.00bp
KM14-7_E2	15149550	394685	2.61	24210	0.16	0.799	0.003	0.002	52.89bp	52.00bp
KM14-7_E3	6583489	48898	0.74	2267	0.03	0.872	0	0	47.86bp	46.00bp
KM14-7_E4	30307535	405856	1.34	21779	0.07	0.943	0.003	0.003	47.50bp	45.00bp
KM14-7_E5	28469536	343250	1.21	11732	0.04	0.938	0.011	0.011	47.79bp	46.00bp
KM14-7_E6	23423835	264524	1.13	2871	0.01	0.916	0.016	0.017	41.39bp	38.00bp
Mexico_A-mcf	6993137	6839547	97.8	6626341	94.75	0.704	0	0	93.36bp	75.00bp	1961987	160.7X	166.0X	0.983	0.983	0.982	0.982	0.982	0.53	1139588	357	0	2.16
MXV001											581028	25.6X	25.0X	0.977	0.976	0.974	0.972	0.969	0.55	1139588	1365	0	3.82
MXV001.A0101	12279659	1923986	15.67	1708276	13.91	0.84	0.002	0.001	52.35bp	49.00bp
MXV001.C0101	12729182	3830632	30.09	3494240	27.45	0.944	0.002	0.001	50.88bp	47.00bp
MXV001.D0101	4795301	1588205	33.12	1366821	28.5	0.918	0.001	0.001	44.32bp	39.00bp
NC_015714.1 / Cuniculi	158853	153951	96.91	147058	92.57	0.033	0.006	0.006	62.08bp	64.00bp	142242	7.7X	8.0X	0.964	0.955	0.941	0.911	0.86	0.53	1139588	7747	0	8.54
NC_016842.1 / Samoa_D	159703	158744	99.4	154847	96.96	0.035	0.002	0.002	62.02bp	64.00bp	149352	8.1X	8.0X	0.976	0.973	0.965	0.944	0.9	0.53	1139588	1030	0	3.86
NC_016843.1 / Gauthier	159706	158763	99.41	154765	96.91	0.034	0.002	0.001	62.01bp	64.00bp	149566	8.1X	8.0X	0.976	0.973	0.965	0.944	0.901	0.53	1139588	1022	0	3.99
NC_016848.1 / CDC-2	159744	158759	99.38	154972	97.01	0.034	0.002	0.001	62.02bp	64.00bp	149669	8.1X	8.0X	0.976	0.974	0.966	0.944	0.899	0.53	1139588	1020	0	3.7
NC_021179.1 / Fribourg-Blanc	159858	158858	99.37	155103	97.03	0.035	0.002	0.002	62.03bp	64.00bp	149729	8.1X	8.0X	0.976	0.973	0.965	0.945	0.901	0.53	1139588	1060	0	3.49
NC_021490.2 / Nichols	159746	159718	99.98	155944	97.62	0.034	0.001	0.001	62.01bp	64.00bp	150708	8.2X	8.0X	0.98	0.978	0.971	0.951	0.907	0.53	1139588	23	0	0.44
NC_021508.1 / SS14	159726	159325	99.75	155770	97.52	0.035	0.001	0.001	62.01bp	64.00bp	150382	8.2X	8.0X	0.979	0.977	0.969	0.949	0.905	0.53	1139588	256	0	2.41
Nichols_Houston_J	101284335	100235534	98.96	97018335	95.79	0.977	0	0	132.18bp	135.00bp	2234720	259.2X	265.0X	0.983	0.983	0.983	0.983	0.983	0.53	1139588	30	0	1
NZ_CP007548.1 / Bosnia_A	159449	158381	99.33	154835	97.11	0.034	0.002	0.001	62.01bp	64.00bp	149608	8.1X	8.0X	0.976	0.973	0.965	0.944	0.9	0.53	1139588	1091	0	3.98
NZ_CP020365.1 / Ghana-051	159724	158812	99.43	154954	97.01	0.034	0.002	0.001	62.01bp	64.00bp	149619	8.1X	8.0X	0.976	0.973	0.965	0.943	0.899	0.53	1139588	1020	0	3.86
NZ_CP020366.1 / CDC_2575	159724	158812	99.43	154954	97.01	0.034	0.002	0.001	62.01bp	64.00bp	149619	8.1X	8.0X	0.976	0.973	0.965	0.943	0.899	0.53	1139588	1020	0	3.86
NZ_CP021113.1 / LMNP-1	159755	158669	99.32	154798	96.9	0.034	0.002	0.001	62.02bp	64.00bp	149551	8.1X	8.0X	0.976	0.973	0.965	0.944	0.899	0.53	1139588	1080	0	3.74
NZ_CP024088.1 / Kampung_Dalan_K363	159751	158749	99.37	154921	96.98	0.034	0.002	0.002	62.01bp	64.00bp	149640	8.1X	8.0X	0.977	0.974	0.966	0.945	0.901	0.53	1139588	1030	0	4.02
NZ_CP024089.1 / Sei_Geringging_K403	159712	158746	99.4	155051	97.08	0.034	0.002	0.001	62.03bp	64.00bp	149724	8.2X	8.0X	0.976	0.973	0.965	0.944	0.9	0.53	1139588	1036	0	3.77
NZ_CP024750.1 / CDC-1	159721	158859	99.46	154957	97.02	0.034	0.002	0.001	62.01bp	64.00bp	149621	8.1X	8.0X	0.976	0.973	0.965	0.944	0.899	0.53	1139588	1031	0	3.86
NZ_CP032303.1 / Iraq_B	159462	158378	99.32	154846	97.11	0.034	0.002	0.001	62.01bp	64.00bp	149624	8.1X	8.0X	0.976	0.973	0.966	0.944	0.899	0.53	1139588	1112	0	4.08
PD28	93643253	46789661	49.97	43778327	46.75	0.971	0.001	0.001	57.00bp	57.00bp	1271111	63.6X	65.0X	0.981	0.981	0.98	0.98	0.98	0.53	1139588	283	0	2.49
PHE120033A	6253060	4918001	78.65	4768786	76.26	0.986	0.001	0.001	173.30bp	164.00bp	65721	10.0X	10.0X	0.984	0.981	0.973	0.956	0.925	0.53	1139588	146	0	2.04
PHE130048A	7675165	5620607	73.23	5443623	70.93	0.988	0.001	0.001	174.05bp	167.00bp	67428	10.3X	10.0X	0.983	0.979	0.973	0.958	0.93	0.53	1139588	270	0	2.7
PHE140073A	7482875	7225166	96.56	7016601	93.77	0.979	0.001	0	170.76bp	163.00bp	144996	21.7X	21.0X	0.985	0.984	0.983	0.982	0.981	0.53	1139588	320	0	2.4
RAZ007											63068	2.4X	2.0X	0.85	0.618	0.384	0.211	0.104	0.51	1139588	20123	0	29.78
RAZ007.B0101	19138009	582462	3.04	172563	0.9	0.845	0.178	0.098	44.67bp	40.00bp
RAZ007.B0401	14688043	393595	2.68	109753	0.75	0.923	0.183	0.091	45.87bp	40.00bp
RAZ007.B0501	21551926	863624	4.01	246839	1.15	0.911	0.187	0.103	43.52bp	39.00bp
RAZ007.B0701	17180446	559464	3.26	150994	0.88	0.989	0.199	0.084	44.89bp	39.00bp
RAZ007.C0101	20134965	391900	1.95	11314	0.06	0.877	0.062	0.045	38.95bp	35.00bp
RAZ007.C0401	18564270	428386	2.31	12757	0.07	0.915	0.091	0.032	37.74bp	35.00bp
RAZ007.C0501	14772822	391120	2.65	11656	0.08	0.908	0.072	0.02	37.91bp	35.00bp
RAZ007.C0601	15238986	399094	2.62	9139	0.06	0.95	0.047	0.029	36.33bp	34.00bp
RAZ007.C0701	16073945	327834	2.04	8373	0.05	0.94	0.078	0.018	36.15bp	34.50bp
Seattle_81-4	11539548	11111125	96.29	10775886	93.38	0.891	0	0	86.01bp	75.00bp	1179456	89.0X	91.0X	0.982	0.982	0.982	0.981	0.981	0.53	1139588	263	0	2.55
SHC_0	30973413	6808406	21.98	6681066	21.57	0.694	0	0	217.78bp	251.00bp	2045121	390.9X	400.0X	0.987	0.987	0.987	0.986	0.986	0.53	1139588	364	0	2.34
SJ119_TU579_S0_L002	3828343	112	0	10	0	0.1	0.5	0	43.94bp	39.00bp
SJ219											27242	1.1X	1.0X	0.624	0.29	0.112	0.037	0.011	0.53	1139588	1488	0	0.63
SJ219_579E3L	30874668	634569	2.06	132802	0.43	0.959	0.002	0.005	48.31bp	45.00bp
SJ219_AaSyphilisArrayCapture2	3998033	49745	1.24	5588	0.14	0.789	0.006	0.003	48.12bp	45.00bp
SJ219_AbSyphilisArrayCapture2	6895675	58226	0.84	9643	0.14	0.91	0.007	0.004	56.64bp	57.00bp
SJ219_ArrayCaptureSyphilis_S0_L004	3261209	29624	0.91	7964	0.24	0.869	0.033	0.04	49.92bp	47.00bp
SJ219_BaSyphilisArrayCapture2	6738976	99379	1.47	1062	0.02	0.135	0	0	52.76bp	51.00bp
SJ219_BbSyphilisArrayCapture2	7388547	102652	1.39	5703	0.08	0.803	0.003	0.003	48.06bp	44.00bp
SJ219_E1	42287840	532999	1.26	50984	0.12	0.955	0.003	0.002	43.01bp	41.00bp
SJ219_E2	7064060	252804	3.58	19485	0.28	0.904	0.004	0.002	45.52bp	43.00bp
SJ219_E3	22330555	315149	1.41	52484	0.24	0.936	0.002	0.004	44.38bp	41.00bp
SJ219_E4	15641199	435306	2.78	23626	0.15	0.926	0.004	0.002	44.29bp	42.00bp
SJ219_E5	37190586	603011	1.62	104439	0.28	0.93	0.001	0.003	47.52bp	46.00bp
SJ219_ssLibASyph	2258762	13470	0.6	1979	0.09	0.978	0	0.071	51.55bp	41.00bp
SJ219_ssLibBSyph	2101601	19908	0.95	3406	0.16	0.993	0	0	44.07bp	36.00bp
SJN003.B0102	56629186	3790353	6.69	3314802	5.85	0.926	0.001	0.001	66.38bp	66.00bp	244488	14.2X	14.0X	0.978	0.977	0.975	0.972	0.965	0.54	1139588	1133	0	3.24
SMUTp_07	324052	57096	17.62	55676	17.18	0.224	0	0	172.97bp	159.00bp	43211	6.6X	6.0X	0.979	0.96	0.917	0.843	0.739	0.53	1139588	160	0	1.96
SMUTp_09	9808847	8075663	82.33	8030701	81.87	0.919	0.002	0.003	204.78bp	206.00bp	647040	116.3X	37.0X	0.899	0.849	0.813	0.784	0.759	0.52	1139588	914	0	1.08
SRR3268694 / GHA1	4587860	693643	15.12	675575	14.73	0.531	0.001	0.002	82.80bp	76.00bp	316621	23.0X	14.0X	0.976	0.968	0.954	0.932	0.903	0.47	1139588	1206	0	3.53
SRR3268698 / IND1	7120862	4613203	64.78	4495054	63.13	0.778	0.008	0.008	114.26bp	101.00bp	997799	100.0X	80.0X	0.981	0.979	0.978	0.977	0.975	0.5	1139588	1223	0	3.31
SRR4308597 / M2	3555166	3169719	89.16	3099768	87.19	0.928	0.001	0.001	373.32bp	354.00bp	221717	72.6X	73.0X	0.987	0.986	0.985	0.985	0.984	0.53	1139588	1376	0	3.1
SRR4308604 / HATO	720950	549353	76.2	537098	74.5	0.887	0.001	0.001	379.26bp	362.00bp	60429	20.1X	20.0X	0.984	0.982	0.98	0.979	0.977	0.53	1139588	1316	0	3.26
SRR4308605 / M3	3109580	2785736	89.59	2725251	87.64	0.909	0.001	0.002	375.88bp	358.00bp	248038	81.8X	82.0X	0.987	0.986	0.985	0.985	0.984	0.53	1139588	1385	0	3.01
SRR4308606 / A10	4483170	4089289	91.21	4030734	89.91	0.984	0.002	0.002	370.32bp	300.00bp	63019	20.5X	19.0X	0.985	0.982	0.98	0.976	0.971	0.52	1139588	1299	0	3.59
TPA_ALC103	2037271	1384842	67.98	1347109	66.12	0.976	0	0	173.22bp	164.00bp	32288	4.9X	4.0X	0.949	0.87	0.753	0.614	0.481	0.55	1139588	470	0	1.41
TPA_BCC012	3217075	2949897	91.7	2875259	89.37	0.871	0	0	176.97bp	169.00bp	370403	57.5X	57.0X	0.986	0.985	0.985	0.985	0.984	0.54	1139588	122	0	2.49
TPA_HUN200024	17830535	12820304	71.9	12471310	69.94	0.961	0	0.001	172.59bp	163.00bp	480780	72.8X	74.0X	0.986	0.985	0.985	0.984	0.984	0.53	1139588	338	0	2.48
TPA_RUS_Tuva-41	12486953	11698363	93.68	11358558	90.96	0.961	0	0	173.46bp	164.00bp	446557	68.0X	69.0X	0.986	0.985	0.985	0.984	0.984	0.53	1139588	332	0	2.57
TPA_SA006	3647621	2317355	63.53	2236140	61.3	0.948	0	0	174.01bp	165.00bp	116453	17.8X	18.0X	0.985	0.984	0.983	0.981	0.979	0.53	1139588	136	0	2.58
TPA_SWE-996	4255490	3588584	84.33	3493503	82.09	0.961	0.001	0.001	174.69bp	163.00bp	136004	20.8X	21.0X	0.985	0.983	0.983	0.982	0.981	0.53	1139588	315	0	2.54
TPA_UKBRG008	4567523	4340843	95.04	4225194	92.51	0.891	0	0	178.41bp	169.00bp	462279	72.4X	73.0X	0.986	0.986	0.985	0.985	0.984	0.53	1139588	116	0	2.52
TPA_USL-BAL-2	78419802	76460980	97.5	74529290	95.04	0.971	0	0	222.50bp	226.00bp	2154096	420.6X	432.0X	0.987	0.987	0.987	0.987	0.986	0.53	1139588	377	0	2.12
TPA_USL-Haiti-B	13281091	12056727	90.78	11717716	88.23	0.956	0	0	176.19bp	168.00bp	517390	80.0X	80.0X	0.987	0.986	0.986	0.985	0.985	0.53	1139588	101	0	3.04
TPA_USL-Phil-3	14499402	13674394	94.31	13273259	91.54	0.951	0	0	181.14bp	173.00bp	649104	103.2X	104.0X	0.987	0.986	0.986	0.986	0.985	0.53	1139588	105	0	3.04
TPA_USL-SEA-81-8	27388295	26439349	96.54	25709358	93.87	0.958	0	0	185.89bp	180.00bp	1069990	174.5X	173.0X	0.987	0.986	0.986	0.986	0.986	0.53	1139588	362	0	2.35
TPA_ZIM016	1671795	379069	22.67	366113	21.9	0.944	0.001	0	172.50bp	164.00bp	20480	3.1X	3.0X	0.922	0.773	0.574	0.378	0.223	0.53	1139588	626	0	0.6
TPA_ZIM018	2942248	1962698	66.71	1906549	64.8	0.944	0	0	171.14bp	164.00bp	106833	16.0X	16.0X	0.984	0.983	0.981	0.978	0.973	0.53	1139588	126	0	1.74
UW279B	3441000	2634813	76.57	2559089	74.37	0.596	0.001	0	163.50bp	161.00bp	1033810	148.3X	152.0X	0.985	0.985	0.985	0.984	0.984	0.53	1139588	180	0	2.48
ZH1540	12174099	641991	5.27	603402	4.96	0.564	0.09	0.059	82.28bp	75.00bp	262790	19.0X	19.0X	0.977	0.976	0.974	0.972	0.969	0.52	1139588	4077	0	16.42

## Sheet: Supplementary Table 10
Table S10 - SNPtable generated with MultiVCFAnalyzer on SNPs called at two-fold coverage, with removal of recombinant regions
The KM14-7 genome has not been considered for SNP calling because of its low coverage.
Position	Ref	133	94A	94B	A10	AGU007	BAL73	Bosnia_A	C279	C77	CDC-1	CDC_2575	CDC-2	Chicago_tube2	outgroup_Cuniculi	CW56	DFU001	Fribourg-Blanc	GAP009	Gauthier	GHA1	Ghana-051	HATO	IND1	Iraq_B	Japan320e	Japan322e	Japan326e	Japan346e	JUC013	Kampung_Dalan_K363	LMNP-1	M2	M3	Mexico_A-mcf	MXV001	Nichols_Houston_J	Nichols	PHE120033A	PHE130048A	PHE140073A	Porvoo_FL_PD28_TU41	RAZ007	SAMEA3638269	SAMEA3638271	SAMEA3638275	SAMEA3638277	SAMEA3638281	SAMEA3638288
114	A	N	N	.	.	.	.	.	.	.	.	.	.	.	G	.	.	.	G	.	.	.	.	.	.	.	.	.	.	G	.	.	.	.	.	.	.	.	N	N	.	.	N	.	.	.	.	.	.
263	C	.	.	.	.	.	.	.	.	.	.	.	.	.	N	.	N	.	.	.	.	.	.	.	.	.	.	.	.	N	.	A	.	.	.	.	.	.	.	.	.	.	.	.	.	.	.	.	.
1627	G	N	N	.	.	.	.	.	.	.	.	.	.	.	.	.	.	.	.	.	.	.	.	.	.	.	.	.	.	N	.	.	.	.	.	N	.	.	.	.	.	.	N	.	.	.	.	.	.
1656	G	N	N	.	.	.	.	.	.	.	.	.	.	.	.	.	.	.	A	.	.	.	.	.	.	.	.	.	.	N	.	.	.	.	.	N	.	.	N	.	.	.	N	.	.	.	.	.	.
1808	C	N	.	.	.	.	.	T	T	T	.	.	.	.	.	.	T	.	.	.	.	.	.	.	T	T	T	T	T	N	.	.	.	.	.	.	.	.	.	.	.	.	.	.	.	.	.	.	.
2025	G	N	.	.	.	.	.	.	.	.	.	.	.	.	.	.	.	N	T	.	.	.	.	.	.	.	.	.	.	.	.	.	.	.	.	.	.	.	.	.	.	.	N	.	.	.	.	.	.
2826	C	N	.	.	T	T	.	T	T	T	T	T	T	.	.	.	T	T	.	T	T	T	T	T	T	T	T	T	T	N	T	T	T	T	.	.	.	.	.	.	.	.	N	T	T	T	T	T	T
3309	G	.	.	.	.	.	.	.	.	.	.	.	.	.	.	.	.	.	T	.	.	.	.	.	.	.	.	.	.	T	.	.	.	.	.	.	.	.	.	.	.	.	.	.	.	.	.	.	.
4650	C	.	.	.	.	.	.	.	.	N	.	N	.	.	.	.	.	.	.	.	.	N	.	.	.	.	.	.	T	.	.	.	.	.	.	.	.	.	.	.	.	.	N	.	.	.	.	.	.
4800	C	.	.	.	.	.	.	.	.	.	.	.	.	.	.	.	.	.	.	.	.	.	.	.	.	.	.	.	.	.	.	.	.	.	.	.	.	.	.	A	.	.	N	.	.	.	.	.	.
4828	G	.	.	.	.	.	.	.	.	.	.	.	.	.	.	.	.	.	T	.	.	.	.	.	.	.	.	.	.	T	.	.	.	.	.	.	.	.	.	.	.	.	N	.	.	.	.	.	.
6217	A	N	.	.	.	.	.	.	.	N	N	.	.	.	.	.	.	.	.	.	.	.	.	.	.	.	.	.	.	.	.	.	.	.	.	G	.	.	.	.	.	.	G	.	.	.	.	.	.
6442	G	A	A	A	A	A	.	A	A	A	A	A	A	.	A	A	A	A	A	A	A	A	A	A	A	A	A	A	A	A	A	A	A	A	A	A	.	.	.	.	A	A	N	A	A	A	A	A	A
6654	T	C	.	.	C	C	.	.	.	.	C	C	C	.	.	.	.	.	.	C	C	C	.	C	.	.	.	.	.	.	C	C	.	.	.	.	.	.	.	.	.	.	N	C	C	C	C	C	C
11446	G	.	N	.	.	.	.	.	.	.	.	.	.	.	.	.	.	.	.	.	N	.	.	.	.	.	.	.	.	N	.	.	.	.	.	A	.	.	.	.	.	.	N	.	.	.	.	.	.
11903	C	.	N	.	.	.	.	.	.	.	.	.	.	.	.	.	.	.	A	.	.	.	.	.	.	.	.	.	.	.	.	.	.	.	.	.	.	.	.	.	.	.	N	.	.	.	.	.	.
11958	C	.	.	.	.	.	.	.	.	.	.	.	N	.	.	.	.	.	.	.	.	.	.	.	.	.	.	.	.	.	.	.	.	.	.	T	.	.	.	.	.	.	N	.	.	.	.	.	.
11989	G	.	N	.	.	.	.	.	.	.	.	.	.	.	.	.	N	.	.	.	.	.	.	.	.	N	.	.	.	N	.	.	.	.	.	A	.	.	.	.	.	.	N	.	.	N	.	.	.
12830	G	.	.	.	.	.	.	.	.	.	.	.	N	.	.	.	.	.	.	.	.	.	.	.	.	.	.	.	.	.	N	.	.	.	.	.	.	.	.	.	.	.	.	.	.	.	.	.	.
13032	G	.	.	.	.	.	.	.	.	.	.	.	.	.	.	.	.	.	.	.	.	.	.	.	.	.	.	.	.	N	.	.	.	.	.	.	.	.	.	.	.	A	N	.	.	.	.	.	.
13691	C	.	.	.	.	.	.	.	.	N	.	.	.	.	.	.	.	.	.	.	.	.	.	.	.	.	.	.	.	.	.	.	.	.	.	T	.	.	.	.	.	.	N	.	.	.	.	.	.
16167	A	N	G	G	.	.	.	.	.	.	.	.	.	.	G	.	.	.	.	.	.	.	.	.	.	.	.	.	.	.	.	.	.	.	.	.	.	.	.	.	.	.	.	.	.	.	.	.	.
16282	G	T	.	.	T	T	.	T	T	T	T	T	T	.	.	.	T	T	.	T	T	T	T	T	T	T	T	T	T	.	T	T	T	T	.	.	.	.	.	.	.	.	.	T	T	T	T	T	T
16640	A	.	.	.	.	.	.	.	.	.	.	.	.	.	.	.	.	.	G	.	.	.	.	.	.	.	.	.	.	G	.	.	.	.	.	.	.	.	.	.	.	.	.	.	.	.	.	.	.
16747	G	.	.	.	.	.	.	.	.	.	N	.	.	.	.	.	.	.	.	.	.	.	.	.	.	.	.	.	.	.	.	.	.	.	.	.	.	.	.	.	.	.	.	.	.	.	.	.	.
17086	T	N	.	.	.	.	.	.	.	.	.	.	.	.	.	.	.	.	C	.	.	.	.	.	N	.	.	.	.	N	.	.	.	.	.	.	.	.	.	.	.	.	.	.	.	.	.	.	.
17155	C	T	.	.	T	T	.	T	T	T	T	T	T	.	.	.	T	T	.	T	T	T	T	T	T	T	T	T	T	.	T	T	T	T	.	.	.	.	.	.	.	.	N	T	T	T	T	T	T
17425	G	N	.	.	.	.	.	.	.	.	.	.	.	.	.	.	.	.	A	.	.	.	.	.	.	.	.	.	.	A	.	.	.	.	.	A	.	.	.	.	.	.	N	.	.	.	.	.	.
17541	A	G	.	.	G	G	.	G	G	G	G	G	G	.	.	.	N	G	.	G	G	G	G	G	G	G	G	G	G	.	G	G	G	G	.	.	.	.	.	.	.	.	.	G	G	G	G	G	G
18407	A	.	.	.	.	.	.	.	.	N	.	.	.	.	.	.	.	.	.	.	.	.	.	.	G	.	.	.	.	.	.	.	.	.	.	.	.	.	.	.	.	.	.	.	.	.	.	.	.
18411	T	.	.	.	.	.	.	C	.	N	.	.	.	.	.	.	.	.	.	.	.	.	.	.	.	C	C	C	C	.	.	.	.	.	.	.	.	.	.	.	.	.	.	.	.	.	.	.	.
18415	A	.	.	.	.	.	.	G	G	N	.	.	.	.	.	.	.	.	.	.	.	.	.	.	G	G	G	G	G	.	.	.	.	.	.	.	.	.	.	.	.	.	.	.	.	.	.	.	.
18609	A	.	.	.	.	.	.	.	.	N	.	.	.	.	.	.	.	.	.	.	.	.	.	.	.	.	.	.	.	.	.	.	.	.	.	.	.	.	.	.	.	.	N	.	.	.	.	.	.
19895	G	A	.	.	A	A	.	A	A	A	A	A	A	.	A	.	A	A	.	A	A	A	A	A	A	A	A	A	A	.	A	A	A	A	.	A	.	N	.	.	.	.	N	A	A	A	A	A	A
20412	A	.	N	.	G	.	.	.	.	N	.	.	.	.	.	.	.	.	.	.	.	.	.	.	.	.	.	.	.	N	.	.	.	.	.	.	.	.	.	.	.	.	.	.	.	.	.	.	.
20497	G	A	A	A	A	A	.	A	A	A	A	A	A	.	A	A	A	A	A	A	A	A	A	A	A	A	A	A	A	A	A	A	A	A	A	A	.	.	A	A	A	A	A	A	A	A	A	A	A
20704	G	N	.	.	.	.	.	.	.	.	.	.	.	.	.	.	.	A	.	.	.	.	.	.	.	.	.	.	.	.	.	.	.	.	.	.	.	.	.	.	.	.	N	.	.	.	.	.	.
20773	A	G	.	.	G	G	.	G	G	G	G	G	G	.	.	.	G	G	.	G	G	G	G	G	G	G	G	G	G	.	G	G	G	G	.	.	.	.	.	.	.	.	N	G	G	G	G	G	G
20776	T	.	.	.	C	.	.	.	.	.	.	.	.	.	.	.	N	.	.	.	.	.	.	.	.	.	.	.	.	.	.	.	.	.	.	.	.	.	.	.	.	.	.	.	.	.	.	.	.
21158	A	G	.	.	G	G	.	G	G	G	G	G	G	.	.	.	G	G	.	G	G	G	G	G	G	G	G	G	G	.	G	G	G	G	.	.	.	.	.	.	.	.	N	G	G	G	G	G	G
21245	T	C	.	.	C	C	.	C	C	C	C	C	C	.	.	.	C	C	.	C	C	C	C	C	C	C	C	C	C	.	C	C	C	C	.	.	.	.	.	.	.	.	N	C	C	C	C	C	C
22095	T	.	.	.	.	.	.	.	.	.	.	.	.	.	.	.	.	.	.	.	.	.	.	.	.	.	.	.	.	.	.	.	.	.	.	C	.	.	.	.	.	.	N	.	.	.	.	.	.
22610	C	.	N	.	.	.	.	.	.	.	.	.	.	.	.	.	.	.	.	.	.	.	.	.	.	.	.	.	.	.	.	.	.	.	.	.	.	.	.	.	.	.	.	.	.	.	.	.	.
22691	A	N	.	.	.	.	.	.	.	.	.	.	.	.	.	.	.	.	C	.	.	.	.	.	.	.	.	.	.	C	.	.	.	.	.	.	.	.	.	.	.	.	N	.	.	.	.	.	.
22924	A	.	.	.	.	.	.	.	.	.	.	.	N	.	.	.	.	.	.	.	.	.	.	.	.	.	.	.	.	N	.	.	.	.	.	G	.	.	.	.	.	.	N	.	.	.	.	.	.
22979	C	N	.	.	.	.	.	.	.	.	.	.	.	.	.	.	.	.	.	.	.	.	.	.	.	.	.	.	.	.	.	.	.	.	.	T	.	.	.	.	.	.	.	.	.	.	.	.	.
23217	C	.	N	.	.	.	.	.	.	.	.	.	.	.	.	.	.	.	.	.	.	.	.	.	.	.	.	.	.	.	.	.	.	.	.	G	.	.	.	.	.	.	N	.	.	.	.	.	.
24240	G	.	.	.	.	.	.	.	.	N	.	.	.	.	.	.	.	.	.	.	.	.	.	.	.	.	.	.	.	N	.	.	.	.	.	.	.	N	.	.	.	.	N	.	.	.	.	.	.
24449	G	C	N	.	C	C	.	C	C	C	C	C	C	.	.	.	C	C	.	C	C	C	C	C	C	C	C	C	C	N	C	C	C	C	.	.	.	.	.	.	.	.	N	C	C	C	C	C	C
24487	A	G	N	.	G	G	.	G	G	G	G	G	G	.	G	.	G	G	.	G	G	G	G	G	G	G	G	G	G	.	G	G	G	G	.	G	.	.	.	.	.	.	N	G	G	G	G	G	G
24860	T	N	.	.	C	C	.	C	C	C	C	C	C	.	.	.	C	C	.	C	C	C	C	C	C	C	C	C	C	.	C	C	C	C	.	.	.	.	.	.	.	.	.	C	C	C	C	C	C
25345	G	.	.	.	.	.	.	.	.	.	.	.	.	.	.	.	N	.	.	.	.	.	.	.	.	.	.	.	.	.	.	.	.	.	.	.	.	.	.	.	.	.	N	.	.	.	.	.	.
26239	G	.	.	.	.	.	.	.	.	.	.	.	.	.	.	.	.	.	T	.	.	.	.	.	.	.	.	.	.	.	.	.	.	.	.	.	.	.	.	.	.	.	N	.	.	.	.	.	.
27183	G	.	N	.	.	.	.	.	.	N	.	.	.	.	N	.	.	.	.	.	.	.	A	.	.	.	.	.	.	.	.	.	.	.	.	.	.	.	.	.	.	.	N	.	.	.	.	.	.
27530	T	N	C	C	.	.	.	.	.	.	.	.	N	.	C	.	.	.	.	.	.	.	.	.	.	.	.	.	N	.	.	.	.	.	.	.	.	.	.	.	.	.	.	.	.	.	.	.	.
27553	C	.	G	G	.	.	.	.	.	.	.	.	.	.	.	.	N	.	.	N	.	.	.	.	.	.	.	.	.	N	.	.	.	.	.	.	.	.	.	.	.	.	.	.	.	.	.	.	.
27869	G	.	.	.	.	.	.	.	.	N	.	.	.	.	.	.	N	.	.	A	.	.	.	.	.	.	.	.	.	N	.	.	.	.	.	.	.	.	.	.	.	.	N	.	.	.	N	.	.
27938	T	.	.	.	.	.	.	.	.	.	.	.	N	.	C	.	N	.	.	.	.	.	.	.	.	.	.	.	.	.	.	.	.	.	.	C	.	.	.	.	.	.	N	.	.	.	.	.	.
28915	G	.	N	.	.	.	.	.	.	.	.	.	.	.	.	.	.	.	.	.	.	.	.	.	.	.	.	.	.	.	.	A	.	.	.	.	.	.	.	.	.	.	.	.	.	.	.	.	.
29029	C	.	N	.	.	.	.	.	.	.	.	.	.	.	.	.	.	.	.	.	.	.	.	.	.	.	.	.	.	.	.	.	T	T	.	.	.	.	.	.	.	.	.	.	.	.	.	.	.
29310	A	N	.	.	.	.	.	.	.	N	.	.	.	.	.	.	.	.	.	.	.	.	.	G	.	.	.	.	.	N	G	.	.	.	.	.	.	.	.	.	.	.	N	.	.	.	.	.	.
29833	T	.	.	.	.	.	.	.	.	.	.	.	N	.	.	.	.	.	.	.	.	.	.	.	.	.	.	N	.	.	.	.	.	.	.	C	.	.	.	.	.	.	N	.	.	.	.	.	.
29934	C	.	.	.	.	.	.	.	.	.	.	.	.	.	N	.	.	.	.	.	.	.	.	.	.	.	.	.	.	.	.	.	.	.	.	.	.	.	.	.	.	.	N	.	.	.	.	.	.
30703	C	.	N	.	.	.	.	.	.	N	.	.	.	.	.	.	.	.	.	.	.	.	.	.	.	.	.	.	.	.	.	T	.	.	.	.	.	.	.	.	.	.	N	.	.	.	.	.	.
31030	C	.	.	.	.	.	.	A	A	A	.	.	.	.	.	.	A	.	.	.	.	.	.	.	A	A	A	A	A	.	.	.	.	.	.	.	.	.	.	.	.	.	N	.	.	.	.	.	.
32125	C	.	.	.	.	.	.	.	.	.	N	.	.	.	.	.	.	.	A	.	.	.	.	.	.	.	.	.	.	.	.	.	.	.	.	.	.	.	.	.	.	.	N	.	.	.	.	.	.
32503	C	.	.	.	.	.	.	.	.	.	.	.	.	.	.	.	.	.	.	.	.	.	.	.	.	.	.	.	.	.	.	.	.	.	.	.	.	.	.	.	.	.	.	.	.	.	.	.	.
32773	T	N	.	.	.	.	.	.	.	.	.	.	.	.	.	.	.	.	.	.	.	.	.	.	.	.	.	.	.	.	.	.	.	.	.	C	.	.	.	.	.	.	C	.	.	.	.	.	.
33374	C	.	.	.	.	.	.	.	.	.	.	.	.	.	.	.	.	.	.	.	.	.	.	.	.	.	.	.	.	.	.	.	.	.	.	.	.	.	.	A	.	.	.	.	.	.	.	.	.
34080	C	N	.	.	.	.	.	N	N	N	N	N	N	.	N	.	N	N	.	T	N	N	.	.	N	N	N	N	N	N	N	N	.	.	.	.	.	.	.	.	.	.	N	N	N	N	N	N	N
34083	C	N	.	.	T	T	.	N	N	N	N	N	N	.	N	.	T	N	.	N	T	N	T	T	N	N	N	N	N	N	N	N	T	T	.	.	.	.	.	.	.	.	N	T	T	T	T	T	T
35098	C	N	N	.	.	.	.	.	.	.	.	.	.	.	.	.	.	.	.	.	.	.	.	.	.	.	.	.	.	.	.	.	.	.	.	A	.	N	.	.	.	.	N	.	.	.	.	.	.
36037	G	.	.	.	.	.	.	N	.	N	.	.	.	.	.	.	.	.	.	.	.	.	.	.	.	.	.	.	.	.	.	.	.	.	.	A	.	.	.	.	.	.	N	.	.	.	.	.	.
36515	G	.	.	.	.	.	.	.	.	.	.	.	.	.	.	.	.	.	.	.	.	.	.	.	.	.	.	.	.	.	.	.	.	.	.	T	.	.	.	.	.	.	N	.	.	.	.	.	.
37803	G	N	N	.	.	.	.	.	.	N	.	.	.	.	.	.	.	.	.	.	.	.	A	.	.	.	.	.	.	.	.	N	.	.	.	.	.	.	.	.	.	.	.	.	.	.	.	.	.
38189	G	A	.	.	A	A	.	A	A	A	A	A	A	.	.	.	A	A	.	A	A	A	A	A	A	A	A	A	A	.	A	A	A	A	.	.	.	.	.	.	.	.	N	A	A	A	A	A	A
38963	T	N	N	.	C	C	.	C	C	C	C	C	C	.	C	.	C	C	C	C	C	C	C	C	C	C	C	C	C	C	C	C	C	C	.	C	.	.	.	.	.	.	C	C	C	C	C	C	C
39267	G	N	N	.	.	A	.	.	.	.	.	.	.	.	.	.	.	.	.	.	.	.	.	.	.	.	.	.	.	.	.	.	.	.	.	.	.	.	.	.	.	.	N	.	.	.	.	.	.
39560	A	G	.	.	G	G	.	G	G	N	G	G	G	.	.	.	G	G	.	G	G	G	G	G	G	G	G	G	G	.	G	G	G	G	.	G	.	.	.	.	.	.	N	G	G	G	G	G	G
39929	T	C	.	.	C	C	.	C	C	N	C	C	C	.	.	.	C	C	.	C	C	C	C	C	C	C	C	C	C	.	C	C	C	C	.	C	.	.	.	.	.	.	N	C	C	C	C	C	C
40000	G	N	.	.	.	.	.	.	.	N	.	.	.	.	.	.	.	.	.	.	.	.	.	.	.	.	.	.	.	.	.	.	.	.	.	A	.	.	.	.	.	.	N	.	.	.	.	.	.
40149	G	N	.	.	T	T	.	T	T	N	T	T	T	.	.	.	T	T	.	T	T	T	T	T	T	T	T	T	T	.	T	T	T	T	.	T	.	.	.	.	.	.	N	T	T	T	T	T	T
41132	C	.	N	.	.	.	.	.	.	.	.	.	.	.	.	T	N	.	.	.	.	.	.	.	.	.	.	.	.	.	.	.	.	.	.	.	.	.	.	.	T	.	.	.	.	.	.	.	.
41226	T	N	N	.	.	.	.	.	.	.	.	.	C	.	.	.	.	.	.	.	.	.	.	.	.	.	.	.	.	.	.	.	.	.	.	.	.	.	.	.	.	.	.	.	.	.	.	.	.
41548	G	.	N	.	.	.	.	A	A	A	.	.	.	.	.	.	.	.	.	.	.	.	.	.	A	A	A	A	A	.	.	.	.	.	.	.	.	.	.	.	.	.	N	.	.	.	.	.	.
42658	G	.	.	.	.	.	.	A	A	A	.	.	.	.	.	.	.	.	.	.	.	.	.	.	A	A	A	A	A	.	.	.	.	.	.	.	.	.	.	.	.	.	N	.	.	.	.	N	.
45945	G	A	N	N	A	A	.	A	A	A	A	A	A	.	A	.	A	A	A	A	A	A	A	A	A	A	A	A	A	A	A	A	A	A	.	A	.	.	.	.	.	.	N	A	A	A	A	A	A
46229	G	N	N	.	A	A	.	A	A	A	A	A	A	.	A	.	A	A	A	A	A	A	A	A	A	A	A	A	A	A	A	A	A	A	.	A	.	.	.	.	.	.	N	A	A	A	A	A	A
46296	G	.	.	.	.	.	.	N	.	.	A	A	.	.	.	.	.	.	.	.	A	A	.	.	.	.	.	.	.	.	.	.	.	.	.	.	.	.	.	.	.	.	N	.	.	.	.	.	.
46602	G	N	.	.	.	.	.	.	.	.	.	.	.	.	N	.	N	.	.	.	.	.	.	.	.	.	.	.	.	N	.	.	.	.	.	.	.	.	.	.	.	.	N	.	.	.	.	.	.
46647	C	N	.	.	G	G	.	G	G	G	G	G	G	.	N	.	G	G	.	G	G	G	G	G	G	G	G	G	G	N	G	G	G	G	.	.	.	.	.	.	.	.	N	G	G	G	G	G	G
46650	G	N	.	.	.	.	.	.	.	.	.	.	.	.	.	.	.	.	.	.	.	.	.	.	.	.	.	.	.	N	.	.	.	.	.	.	.	.	.	.	.	.	.	.	.	.	.	.	.
46769	G	A	.	.	A	A	.	A	A	A	A	A	A	.	N	.	A	A	A	A	A	A	A	A	A	A	A	A	A	A	A	A	A	A	.	A	.	.	.	.	.	.	A	A	A	A	A	A	A
46936	G	.	.	.	.	.	.	.	.	.	.	.	.	.	A	.	.	.	.	.	.	.	.	.	.	.	.	.	.	C	.	.	.	.	.	.	.	.	.	.	.	.	N	.	.	.	.	.	.
46962	T	.	.	.	.	.	.	.	.	N	.	.	.	.	N	.	.	.	C	.	.	.	.	.	.	.	.	.	.	.	.	.	.	.	.	.	.	.	.	.	.	.	.	.	.	.	.	.	.
47527	C	.	.	.	.	.	.	.	.	.	.	.	.	.	.	T	.	.	.	.	.	.	.	.	.	.	.	.	.	N	.	.	.	.	.	.	.	.	.	.	T	.	N	.	.	.	.	.	.
47789	C	.	.	.	.	.	.	.	.	.	.	.	.	.	.	.	.	.	.	.	.	.	.	.	.	.	.	.	.	.	.	.	.	.	.	G	.	.	.	.	.	.	.	.	.	.	.	.	.
48100	C	T	.	.	T	T	.	.	.	.	T	T	T	.	.	.	.	T	.	T	T	T	T	T	.	.	.	.	.	.	T	T	T	T	.	.	.	.	.	.	.	.	N	T	T	T	T	T	T
48461	C	.	N	.	.	.	.	.	.	.	.	.	.	.	.	.	.	.	T	.	.	.	.	.	.	.	.	.	.	N	.	.	.	.	.	.	.	.	.	.	.	.	.	.	.	.	.	.	.
49327	A	.	N	.	.	.	.	.	.	N	.	.	.	.	.	.	.	.	.	.	.	.	.	.	.	.	.	.	.	.	.	.	.	.	.	G	.	.	.	.	.	.	.	.	.	.	.	.	.
49328	C	.	N	.	.	.	.	.	.	N	.	.	.	.	.	.	.	.	.	.	.	.	.	T	.	.	.	.	.	.	T	.	.	.	.	.	.	.	.	.	.	.	.	.	.	.	.	.	.
49824	C	.	.	N	.	.	.	.	.	.	.	.	.	.	.	.	.	.	.	.	.	.	.	.	.	.	.	.	.	.	.	T	.	.	.	.	.	.	.	.	.	.	.	.	.	.	.	.	.
49981	A	G	.	.	G	G	.	G	G	G	G	G	G	.	G	.	G	G	G	G	G	G	G	G	G	G	G	G	G	G	N	G	G	G	.	G	.	.	.	.	.	.	G	G	G	G	G	G	G
50089	C	N	.	.	.	.	.	.	T	.	.	.	.	.	.	.	.	.	.	.	.	.	.	.	.	.	.	.	.	.	.	.	.	.	.	.	.	.	.	.	.	.	.	.	.	.	.	.	.
50412	C	.	.	.	.	.	.	.	.	.	.	.	.	.	.	.	.	.	.	.	.	.	.	.	.	.	.	.	.	.	.	.	.	.	.	.	.	.	.	.	.	.	.	.	.	.	.	.	.
50552	C	.	N	.	.	.	.	T	T	T	.	.	.	.	.	.	T	.	.	.	.	.	.	.	T	T	T	T	T	.	.	.	.	.	.	.	.	.	.	.	.	.	N	.	.	.	.	.	.
50863	G	A	.	.	A	A	.	A	A	A	A	A	A	.	.	.	A	A	.	A	A	A	A	A	A	A	A	A	A	.	A	A	A	A	.	.	.	.	.	N	.	.	N	A	A	A	A	A	A
51007	C	N	.	.	.	.	.	.	.	.	.	.	.	.	.	.	N	.	.	.	.	.	.	.	.	.	.	.	.	.	.	.	.	.	.	T	.	.	.	.	.	.	N	.	.	.	.	.	.
51210	G	.	.	.	.	.	.	.	.	.	.	.	.	.	.	.	N	.	.	.	.	.	.	.	.	.	.	.	.	.	.	.	.	.	.	.	.	.	.	.	.	T	.	.	.	.	.	.	.
51248	T	.	.	.	.	.	.	.	.	.	.	.	.	.	C	.	.	.	.	.	.	.	.	.	.	.	.	.	.	.	.	.	.	.	.	C	.	.	.	.	.	.	N	.	.	.	.	.	.
51251	A	.	.	.	.	.	.	.	.	.	.	.	.	.	G	.	.	.	.	N	.	.	.	.	.	.	.	.	.	.	.	.	.	.	.	G	.	.	.	.	.	.	.	.	.	.	.	.	.
51474	G	N	N	.	.	.	.	.	.	N	.	.	.	.	A	.	.	.	.	.	.	.	.	.	.	.	.	.	.	.	.	.	.	.	.	A	.	.	.	.	.	.	N	.	.	.	.	.	.
51608	A	N	.	.	.	.	.	.	.	N	.	.	.	.	G	.	.	.	.	.	.	.	.	.	.	.	.	.	.	.	N	.	.	.	.	G	.	.	.	.	.	.	N	.	.	.	.	.	.
51993	T	.	.	.	C	.	.	.	.	.	.	.	.	.	.	.	.	.	.	.	.	.	.	.	.	.	.	.	.	.	.	.	.	.	.	.	.	.	.	.	.	.	.	.	.	.	.	.	.
52004	C	.	.	.	.	.	.	.	.	.	.	.	.	.	.	.	.	.	T	.	.	.	.	.	.	.	.	.	.	T	.	.	.	.	.	.	.	.	.	.	.	.	.	.	.	.	.	.	.
52085	A	N	.	.	.	.	.	G	G	G	.	.	.	.	.	.	.	.	.	.	.	.	.	.	G	G	G	G	G	.	.	.	.	.	.	.	.	.	.	.	.	.	.	.	.	.	.	.	.
52478	G	.	.	.	.	.	.	.	.	.	.	.	.	.	.	.	C	.	.	.	.	.	.	.	.	.	.	.	.	.	.	.	.	.	.	.	.	.	.	.	.	.	.	.	.	.	.	.	.
54514	G	.	N	.	.	.	.	.	.	.	.	.	C	.	.	.	.	.	.	.	.	.	.	.	.	.	.	.	.	N	.	.	.	.	.	.	.	.	.	.	.	.	N	.	.	.	.	N	.
54519	A	G	.	.	G	G	.	G	G	G	G	G	G	.	G	.	G	G	.	G	G	G	G	G	G	G	G	G	G	N	G	G	G	G	.	G	.	.	.	.	.	.	N	G	G	G	G	G	G
56066	A	N	N	.	.	.	.	.	.	.	.	.	.	.	.	.	.	.	.	.	.	.	.	G	.	.	.	.	.	.	G	.	.	.	.	.	.	.	.	.	.	.	.	.	.	.	.	.	.
56506	T	N	.	.	.	.	.	.	.	.	.	.	.	.	.	.	.	.	.	.	.	.	C	.	.	N	.	.	.	N	.	.	.	.	.	.	.	.	.	.	.	.	N	.	.	.	.	.	.
57153	C	.	N	.	.	.	.	.	.	.	.	.	.	.	.	.	.	.	.	.	.	.	.	.	.	.	.	.	.	.	.	N	.	.	.	T	.	.	.	.	.	.	.	.	.	.	.	.	.
57231	T	.	.	.	.	.	.	.	.	.	.	.	.	.	.	.	.	.	C	.	.	.	.	.	.	.	.	.	.	N	.	.	.	.	.	.	.	.	.	.	.	.	N	.	.	.	.	.	.
57606	C	T	.	.	T	T	.	T	T	T	T	T	T	.	T	.	T	T	T	T	T	T	T	T	T	T	T	T	T	T	T	T	T	T	.	T	.	.	.	.	.	.	N	T	T	T	T	T	T
58701	T	.	.	.	.	.	.	.	.	N	.	.	.	.	.	.	.	.	C	.	.	.	.	.	.	.	.	.	.	.	.	.	.	.	.	.	.	.	.	.	.	.	N	.	.	.	.	.	.
58880	G	N	.	N	.	.	.	.	.	.	.	.	A	.	.	.	.	N	.	.	.	.	.	.	.	.	.	.	.	N	.	.	.	.	.	.	.	.	.	.	.	.	N	.	.	.	.	.	.
59750	A	.	N	.	.	.	.	.	.	.	.	.	.	.	.	.	.	.	G	.	.	.	.	.	.	.	.	.	.	G	.	.	.	.	.	.	.	.	N	.	.	.	N	.	.	.	.	.	.
59812	T	.	.	.	.	.	.	.	.	.	.	.	.	.	.	.	.	.	C	.	.	.	.	.	.	.	.	.	.	.	.	.	.	.	.	.	.	.	.	.	.	.	N	.	.	.	.	.	.
59894	T	C	C	C	C	C	C	C	C	C	C	C	C	C	C	C	C	C	C	C	C	C	C	C	C	C	C	C	C	C	C	C	C	C	C	C	C	.	C	C	C	C	N	C	C	C	C	C	C
61136	A	N	.	.	.	.	.	.	.	N	.	.	.	.	.	.	.	.	.	.	.	.	.	.	.	.	.	.	.	.	.	.	.	.	.	.	.	.	.	.	.	.	N	.	.	.	.	.	.
61215	A	.	.	.	.	.	.	.	.	N	.	.	.	.	.	.	.	.	.	.	.	.	.	.	.	.	.	.	G	N	.	.	.	.	.	.	.	.	.	.	.	.	N	.	.	.	.	.	.
61413	A	G	N	.	G	G	.	G	G	N	G	G	G	.	G	.	G	G	G	G	G	G	G	G	G	G	G	G	G	N	G	G	G	G	.	G	.	N	.	.	.	.	N	G	G	G	G	G	G
62210	C	T	.	.	T	T	.	T	T	T	T	T	T	.	T	.	T	T	T	T	T	T	T	T	T	T	T	T	T	T	T	T	T	T	.	T	.	.	.	N	.	.	N	T	T	T	T	T	T
62276	T	.	N	.	.	.	.	.	.	.	.	.	.	.	.	.	.	.	.	.	.	.	.	.	.	.	.	.	.	.	.	.	.	.	.	C	.	.	.	.	.	.	N	.	.	.	.	.	.
62659	T	C	.	.	C	C	.	C	C	C	N	C	C	.	C	.	C	C	C	C	C	C	C	C	C	C	C	C	C	C	C	C	C	C	.	C	.	.	.	.	.	.	N	C	C	C	C	C	C
62990	G	A	.	.	A	A	.	A	A	A	A	A	A	.	A	.	A	A	A	A	A	A	A	A	A	A	A	A	A	A	A	A	A	A	.	A	.	.	.	.	.	.	A	A	A	A	A	A	A
64098	A	C	N	.	C	C	.	C	C	C	C	C	C	.	C	.	C	C	C	C	C	C	C	C	C	N	C	C	C	C	C	C	C	C	.	C	.	.	.	.	.	.	C	C	C	C	C	C	C
64208	C	.	.	.	.	.	.	.	.	.	T	T	.	.	.	.	.	.	.	.	T	T	.	.	.	.	.	.	.	.	.	.	.	.	.	.	.	N	.	.	.	.	N	.	.	.	.	.	.
64583	T	G	.	.	G	G	.	G	G	G	G	G	G	.	G	.	G	G	G	G	G	G	G	G	G	G	G	G	G	G	G	G	G	G	.	G	.	.	.	.	.	.	G	G	G	G	G	G	G
64690	A	G	.	.	G	G	.	G	G	G	G	G	G	.	.	.	G	G	.	G	G	G	G	G	G	G	G	G	G	.	G	G	G	G	.	.	.	.	.	.	.	.	.	G	G	G	G	G	G
65512	T	.	.	.	.	.	.	.	.	.	.	.	.	.	.	.	.	.	.	.	.	.	.	.	.	.	.	.	.	N	.	.	.	.	.	G	.	.	.	.	.	.	.	.	.	.	.	.	.
65597	C	.	.	.	.	.	.	.	.	N	.	N	.	.	.	.	.	.	A	.	.	N	.	.	.	.	.	.	.	N	.	.	.	.	.	.	.	.	.	.	.	.	N	.	.	.	.	.	.
65752	A	.	.	.	.	.	.	G	.	.	.	.	.	.	.	.	.	.	.	.	.	.	.	.	G	.	.	N	.	.	.	.	.	.	.	.	.	.	.	.	.	.	N	.	.	.	.	.	.
65755	G	.	.	.	.	.	.	.	.	.	.	.	.	.	A	.	N	.	.	.	.	.	.	.	.	.	.	.	.	.	N	.	.	.	.	A	.	.	.	.	.	A	N	.	.	.	.	.	.
65757	A	.	.	.	.	.	.	.	.	.	.	.	.	.	G	.	.	.	.	.	.	.	.	.	.	.	.	.	.	.	.	.	.	.	.	G	.	.	.	.	.	G	N	.	.	.	.	.	.
66029	C	.	.	.	.	.	.	A	A	A	.	.	.	.	.	.	A	.	.	.	.	.	.	.	A	A	A	A	A	.	.	.	.	.	.	.	.	.	.	.	.	.	.	.	.	.	.	.	.
66465	G	.	.	.	.	.	.	.	.	.	.	.	.	.	.	.	.	.	.	.	.	.	.	.	.	.	.	.	.	.	.	.	.	.	.	A	.	.	.	.	.	.	N	.	.	.	.	.	.
67181	A	.	.	.	.	.	.	.	.	.	.	.	.	.	.	.	.	.	.	N	.	.	.	.	.	.	.	.	.	G	.	.	.	.	.	.	.	.	.	.	.	.	.	.	.	.	.	.	.
68814	A	N	N	.	G	G	.	G	G	G	G	G	G	.	G	.	G	G	.	G	G	G	G	G	G	G	G	G	G	N	G	G	G	G	.	G	.	.	.	.	.	.	N	G	G	G	G	G	G
69621	C	T	N	.	T	T	.	T	T	T	T	T	T	.	T	.	T	T	.	T	T	T	T	T	T	T	T	T	T	N	T	T	T	T	.	T	.	.	.	.	.	.	T	T	T	T	T	T	T
69855	T	.	.	.	.	.	.	C	.	.	.	.	.	.	.	.	.	.	.	.	.	.	.	.	C	.	.	.	.	.	.	.	.	.	.	.	.	.	.	.	.	.	N	.	.	.	.	.	.
70373	A	.	.	.	.	.	.	.	.	.	.	.	.	.	.	.	.	.	.	.	.	.	.	.	.	.	.	.	.	N	.	.	.	.	.	G	.	.	.	.	.	.	N	.	.	.	.	.	.
70664	A	.	.	.	.	.	.	.	.	N	G	G	.	.	.	.	.	.	.	.	G	G	.	.	.	.	.	.	.	.	.	.	.	.	.	.	.	.	.	.	.	.	.	.	.	.	.	.	.
72329	G	A	N	.	A	A	.	.	.	.	A	A	A	.	.	.	A	A	A	A	A	A	A	A	.	.	.	.	.	A	A	A	A	A	.	A	.	.	.	.	.	.	A	A	A	A	A	A	A
72373	A	G	.	.	G	G	.	.	.	.	G	G	G	.	.	.	G	G	G	G	G	G	G	G	.	.	.	N	.	G	G	G	G	G	.	G	.	.	.	.	.	.	N	G	G	G	G	G	G
73768	C	N	.	.	.	.	.	T	T	T	N	.	.	.	T	.	.	.	.	.	.	.	.	.	T	T	T	T	N	.	.	.	.	.	.	.	.	.	.	.	.	.	N	.	.	.	.	.	.
75359	C	N	.	.	T	T	.	.	.	.	T	T	T	.	T	.	T	T	.	T	T	T	T	T	.	.	.	.	.	N	T	T	T	T	.	T	.	.	.	.	.	.	N	T	T	T	T	T	T
75367	G	N	.	.	.	.	.	.	.	.	.	.	.	.	.	.	.	.	A	.	.	.	.	.	.	.	.	.	.	A	.	.	.	.	.	.	.	.	.	.	.	.	N	.	.	.	.	.	.
77468	G	.	.	.	.	.	.	.	.	N	.	.	.	.	.	.	.	.	.	A	.	.	.	.	.	.	.	.	.	N	.	.	.	.	.	.	.	.	.	.	.	.	.	.	.	.	.	.	.
78530	T	C	.	.	C	C	.	C	C	N	C	C	C	.	C	.	C	C	C	C	C	C	C	C	C	C	C	C	C	C	C	C	C	C	.	C	.	.	.	.	.	.	C	C	C	C	C	C	C
79458	G	.	.	.	.	.	.	.	.	.	.	.	.	.	.	.	.	.	.	.	.	.	.	.	.	.	.	.	.	N	.	.	.	.	.	.	.	.	.	T	.	.	N	.	.	.	.	.	.
79555	T	.	.	.	.	.	.	.	.	.	.	.	.	.	.	.	.	.	.	.	.	.	.	.	.	.	.	.	.	N	.	.	.	.	.	.	.	.	.	N	.	.	N	C	C	C	C	C	C
79590	A	.	.	.	.	.	.	.	.	.	.	.	.	.	N	.	.	.	G	.	.	.	.	.	.	.	.	.	.	N	.	.	.	.	.	.	.	.	.	.	.	.	N	.	.	.	.	.	.
79676	C	.	N	.	.	.	.	T	T	T	.	.	.	.	.	.	T	.	T	.	.	.	.	.	T	T	T	T	T	N	.	.	.	.	.	.	.	.	T	.	.	.	N	.	.	.	.	.	.
79905	C	.	A	A	.	.	.	.	.	.	.	.	.	.	.	.	.	.	.	.	.	.	.	.	.	.	.	.	.	.	.	.	.	.	.	.	.	.	.	.	.	.	N	.	.	.	.	.	.
79925	G	.	.	.	.	.	.	.	N	.	.	.	.	.	.	.	.	.	.	.	.	.	.	A	.	.	.	.	.	.	A	.	.	.	.	.	.	.	.	.	.	.	.	.	.	.	.	.	.
79965	T	.	.	.	.	.	.	.	.	.	.	.	.	.	.	C	.	.	.	.	.	.	.	.	.	.	.	.	.	.	.	.	.	.	C	.	.	.	.	.	C	.	N	.	.	.	.	.	.
80006	T	.	.	.	.	.	.	.	.	.	.	.	.	.	.	.	.	.	.	.	.	.	.	.	.	.	.	.	.	.	.	.	.	.	.	C	.	.	.	.	.	.	.	.	.	.	.	.	.
80209	C	.	.	.	.	.	.	.	.	.	.	.	.	.	.	.	.	.	.	.	.	.	.	.	.	.	.	.	.	N	.	.	.	.	.	T	.	.	.	.	.	.	N	.	.	.	.	.	.
80261	T	.	.	.	.	.	.	.	.	.	.	.	.	.	.	.	.	.	.	.	.	.	.	.	.	.	.	.	.	.	.	.	.	.	.	.	.	.	.	.	.	.	N	.	.	.	.	.	.
80299	C	.	.	.	.	.	.	.	.	.	.	N	.	.	.	.	N	.	.	.	.	N	.	.	.	T	T	T	T	.	.	.	.	.	.	.	.	.	.	.	.	.	.	.	.	.	.	.	.
80378	T	.	.	.	.	.	.	C	.	.	.	.	.	.	.	.	.	.	.	.	.	.	.	.	.	.	.	.	.	.	.	.	.	.	.	.	.	.	.	.	.	.	.	.	.	.	.	.	.
80411	G	.	.	.	.	.	.	.	A	A	.	.	.	.	.	.	.	.	.	.	.	.	.	.	.	.	.	.	.	.	.	.	.	.	.	.	.	.	A	.	.	.	.	.	.	.	.	.	.
81919	G	A	.	.	A	A	.	A	A	A	A	A	A	.	A	.	A	A	.	A	A	A	A	A	A	A	A	A	A	.	A	A	A	A	.	.	.	.	.	.	.	.	N	A	A	A	A	A	A
85166	G	.	.	.	.	.	.	.	.	.	.	.	.	.	.	.	.	.	T	.	.	.	.	.	.	.	.	.	.	.	.	.	.	.	.	.	.	.	.	.	.	.	.	.	.	.	.	.	.
85612	G	A	A	A	A	A	.	A	A	A	A	A	A	.	A	A	A	A	A	A	A	A	A	A	A	A	A	A	A	N	A	A	A	A	A	A	.	.	A	A	A	A	N	A	A	A	A	A	A
87144	C	.	.	.	.	.	.	.	.	.	.	.	.	.	.	.	N	.	.	.	.	.	.	.	.	.	.	.	.	.	.	.	.	.	.	.	.	.	.	.	.	.	N	.	.	.	.	.	.
87637	G	N	.	.	.	.	.	A	A	A	.	.	.	.	.	.	.	.	.	.	.	.	.	.	A	A	A	A	A	N	.	.	.	.	.	.	.	.	.	.	.	.	N	.	.	.	.	.	.
88008	A	N	C	C	C	C	.	C	C	C	C	C	C	.	C	C	C	C	C	C	C	C	C	C	C	C	C	C	C	C	C	C	C	C	C	C	.	.	.	C	C	C	N	C	C	C	C	C	C
88217	G	.	.	.	.	.	.	.	.	.	.	.	.	.	.	.	.	.	A	.	.	.	.	.	.	.	.	.	.	A	.	N	.	.	.	.	.	.	.	.	.	.	.	.	.	.	.	.	.
88258	A	.	.	.	.	.	.	.	.	.	.	.	.	.	N	.	.	.	G	.	.	.	.	.	.	.	.	.	.	N	.	.	.	.	.	.	.	.	.	.	.	.	N	.	.	.	.	.	.
88288	A	.	.	.	.	.	.	.	.	.	.	.	.	.	N	.	.	.	G	.	.	.	.	.	.	.	.	.	.	N	.	.	.	.	.	G	.	.	.	.	.	.	N	.	.	.	.	.	.
88684	G	.	.	.	.	.	.	.	.	.	.	.	.	.	.	.	.	.	.	.	.	.	.	.	.	.	.	.	.	N	.	.	.	.	.	.	.	.	.	.	.	.	.	.	.	.	.	.	.
89466	G	A	N	.	A	A	.	A	A	A	A	A	A	.	A	.	A	A	.	A	A	A	A	A	A	A	A	A	A	.	A	A	A	A	.	A	.	.	.	.	.	.	A	A	A	A	A	A	A
90002	G	A	N	.	A	A	.	A	A	A	A	A	A	.	A	.	A	A	.	A	A	A	A	A	A	A	A	A	A	.	A	A	A	A	.	A	.	.	.	N	.	.	A	A	A	A	A	A	A
90026	T	N	.	.	.	.	.	.	.	.	C	C	.	.	.	.	.	.	.	.	N	C	.	.	.	N	.	.	.	.	.	.	.	.	.	.	.	.	.	.	.	.	N	.	.	.	.	.	.
90093	G	T	N	.	T	T	.	.	.	.	T	T	T	.	.	.	.	T	.	T	T	T	T	T	.	.	.	.	.	N	T	T	T	T	.	.	.	.	.	.	.	.	N	T	T	T	T	T	T
90230	T	C	.	.	C	C	.	C	C	C	C	C	C	.	.	.	C	C	.	C	C	C	C	C	C	C	C	C	C	.	C	C	C	C	.	.	.	.	.	.	.	.	N	C	C	C	C	C	C
90911	A	N	.	.	.	.	.	.	.	.	.	.	.	.	.	.	.	.	G	.	.	.	.	.	.	.	.	.	.	N	.	.	.	.	.	.	.	.	.	.	.	.	.	.	.	.	.	.	.
91175	A	.	.	.	.	.	.	.	.	.	.	.	.	.	.	.	.	.	.	.	.	.	.	.	.	.	.	.	.	N	.	.	.	.	.	.	.	.	.	.	.	.	N	G	G	G	G	G	G
92832	C	.	.	.	.	.	.	.	.	.	.	.	.	.	.	.	.	.	.	.	.	.	.	.	.	.	.	.	.	T	.	.	.	.	.	.	.	.	.	.	.	.	.	.	.	.	.	.	.
93304	T	.	.	.	.	.	.	.	.	.	.	.	.	.	.	.	.	N	.	.	.	.	.	C	.	.	.	.	N	N	C	.	.	.	.	.	.	.	.	.	.	.	N	.	.	.	.	.	.
93365	G	.	.	.	.	.	.	.	.	.	.	.	.	.	.	.	.	.	.	.	.	.	A	.	.	.	.	.	.	N	.	.	.	.	.	.	.	.	.	.	.	.	.	.	.	.	.	.	.
93801	C	.	.	.	.	.	.	.	N	.	.	.	.	.	.	.	.	.	.	.	.	.	.	.	.	.	.	.	.	.	.	T	.	.	.	.	.	.	.	.	.	.	N	.	.	.	.	.	.
93961	G	.	N	.	.	.	.	.	.	.	.	.	.	.	.	.	.	.	A	.	.	.	.	.	.	.	.	.	.	N	.	.	.	.	.	.	.	.	.	.	.	.	N	.	.	.	.	.	.
94075	C	.	N	.	.	.	.	.	.	.	.	.	.	.	.	T	.	.	.	.	.	.	.	.	.	.	.	.	.	.	.	.	.	.	T	.	.	.	.	.	T	.	N	.	.	.	.	.	.
94353	G	N	.	.	A	A	.	A	A	N	A	A	A	.	A	.	A	A	A	A	A	A	A	A	A	A	A	A	A	N	A	A	A	A	.	A	.	.	.	.	.	.	N	A	A	A	A	A	A
94901	C	.	N	.	.	.	.	.	.	.	.	.	.	.	.	.	.	N	.	.	.	.	.	.	.	.	.	.	.	.	.	.	.	.	.	.	.	.	.	.	.	.	N	.	.	.	.	.	.
95244	C	.	.	.	.	.	.	.	.	.	.	.	.	.	.	.	N	.	.	.	.	.	.	.	.	.	.	.	.	.	.	N	.	.	.	.	.	.	.	.	.	T	.	.	.	.	.	.	.
95298	A	N	.	.	.	.	.	N	N	N	.	.	.	.	.	.	.	.	.	.	.	.	.	.	N	N	T	N	N	.	.	.	.	.	.	.	.	.	.	.	.	.	N	.	.	.	.	.	.
95359	G	A	.	.	A	A	.	A	A	A	A	N	A	.	A	.	A	A	A	A	A	N	A	A	A	N	A	A	A	A	A	A	A	A	.	A	.	.	.	.	.	.	N	A	A	A	A	A	A
95363	A	G	.	.	G	G	.	G	G	G	G	N	G	.	G	.	G	G	G	G	G	N	G	G	G	G	G	G	G	N	G	G	G	G	.	G	.	.	.	.	.	.	N	G	G	G	G	G	G
95689	C	N	.	.	G	G	.	G	G	G	G	G	G	.	G	.	G	G	.	G	G	G	G	G	G	G	G	G	G	.	G	G	G	G	.	G	.	.	.	.	.	.	N	G	G	G	G	G	G
96101	T	.	.	.	.	.	.	.	.	.	.	.	.	.	.	.	.	.	.	.	.	.	.	.	.	.	.	.	.	N	N	.	.	.	.	G	.	.	.	.	.	.	N	.	.	.	.	.	.
96663	C	.	N	.	.	.	.	A	A	N	.	.	.	.	.	.	.	.	.	.	.	.	.	.	A	A	A	A	A	.	N	.	.	.	.	.	.	.	.	.	.	.	N	.	.	.	.	.	.
97108	G	.	.	.	.	.	.	A	A	A	.	.	.	.	.	.	.	.	.	.	.	.	.	.	A	A	A	A	A	.	.	.	.	.	.	.	.	.	.	N	.	.	.	.	.	.	.	.	.
99815	G	A	.	.	A	A	.	A	A	A	A	A	A	.	.	.	A	A	A	A	A	A	A	A	A	A	A	A	A	A	A	A	A	A	.	A	.	.	.	.	.	.	N	A	A	A	A	A	A
99945	G	.	.	.	A	.	.	.	.	N	.	.	.	.	.	.	.	.	.	.	N	.	.	.	.	.	.	.	.	.	.	.	.	.	.	.	.	.	.	.	.	.	N	.	.	.	.	.	.
101869	A	N	.	N	.	.	.	G	G	G	.	.	.	.	.	.	G	.	.	.	.	.	.	.	G	G	G	G	G	.	.	.	.	.	.	.	.	.	.	.	.	.	.	.	.	.	.	.	.
101961	C	N	.	.	.	.	.	.	.	.	.	.	G	.	.	.	.	.	.	.	.	.	.	.	.	.	.	.	.	N	.	.	.	.	.	.	.	.	.	.	.	.	.	.	.	.	.	.	.
101994	G	.	.	.	.	.	.	.	A	.	.	.	.	.	.	.	N	.	.	.	.	.	.	.	.	.	.	.	.	.	.	.	.	.	.	.	.	.	.	.	.	.	N	.	.	.	.	.	.
102402	G	.	N	.	A	.	.	.	.	.	.	.	.	.	.	.	N	.	.	.	.	.	.	.	.	.	.	.	.	N	.	.	A	A	.	.	.	.	.	.	.	.	.	.	.	.	.	.	.
104104	G	N	.	.	.	.	.	.	.	.	.	.	.	.	A	.	N	.	A	.	.	.	.	.	.	.	.	.	.	A	.	.	.	.	.	.	.	.	N	.	.	.	N	.	.	.	.	.	.
104334	G	.	.	N	.	.	.	A	A	A	.	.	.	.	A	.	A	.	A	.	.	.	.	.	A	A	A	A	A	N	.	.	.	.	.	A	.	.	.	.	.	.	N	.	.	.	.	.	.
104657	C	N	.	.	.	.	.	.	.	.	.	.	.	.	A	.	.	.	.	.	.	.	.	.	.	.	.	.	.	.	.	.	.	.	.	A	.	.	.	.	.	.	N	.	.	.	.	.	.
105215	G	A	N	.	.	.	.	.	.	.	.	.	.	.	.	.	.	.	.	.	.	.	.	.	.	.	.	.	.	.	.	.	.	.	.	.	.	.	.	.	.	.	.	.	.	.	.	.	.
105277	A	.	.	.	.	.	.	.	.	N	.	.	.	.	.	.	.	.	.	.	.	.	.	.	.	.	.	.	.	.	.	.	.	.	.	.	.	.	.	.	.	.	.	.	.	.	.	.	.
105875	C	N	.	N	.	.	.	.	.	.	.	.	.	.	.	.	N	.	.	.	.	.	.	.	.	.	.	.	.	.	.	.	.	.	.	T	.	.	.	.	.	.	N	.	.	.	.	.	.
106762	T	N	N	.	.	.	.	C	C	C	.	.	.	.	.	.	C	.	.	.	.	.	.	.	C	C	C	C	C	.	.	.	.	.	.	.	.	.	N	.	.	.	N	.	.	.	.	.	.
106890	T	N	.	.	.	.	N	.	.	.	.	.	C	.	.	.	.	.	.	.	N	.	.	.	.	.	.	N	.	N	.	.	.	.	.	.	.	.	.	.	.	.	N	.	.	.	.	.	.
107084	G	A	.	N	A	A	.	A	A	A	A	A	A	.	A	.	A	A	A	A	A	A	A	A	A	A	A	A	A	A	A	A	A	A	.	A	.	.	.	.	.	.	N	A	A	A	A	A	A
107113	C	N	.	.	.	.	.	.	.	.	.	.	.	.	.	.	.	.	.	.	N	.	.	.	.	.	.	.	.	.	.	T	.	.	.	.	.	.	.	.	.	.	N	.	.	.	.	.	.
107217	G	.	.	.	.	.	.	.	.	.	.	.	.	.	N	.	.	.	.	.	.	.	.	.	.	.	N	.	.	N	.	.	.	.	.	.	.	.	.	.	.	.	N	A	A	A	A	A	A
107253	T	N	.	.	C	.	.	.	.	N	.	.	.	.	.	.	.	C	.	.	.	.	.	.	.	.	.	.	.	.	.	.	C	C	.	.	.	.	.	.	.	.	N	.	.	.	.	.	.
107919	G	N	N	.	.	.	.	.	.	.	.	.	.	.	.	.	N	.	.	.	N	.	.	.	.	.	.	.	.	.	.	.	.	.	.	A	.	.	.	.	.	.	.	.	.	.	.	.	.
108149	T	C	.	.	C	C	.	.	.	.	C	C	C	.	.	.	.	C	.	C	C	C	C	C	.	.	.	.	.	N	C	C	C	C	.	.	.	.	.	.	.	.	N	C	C	C	C	C	C
109262	C	.	.	N	.	.	.	.	.	.	.	.	.	.	.	.	.	.	.	.	.	.	.	.	.	.	.	.	.	.	.	.	.	.	.	.	.	.	.	.	.	.	N	.	.	.	.	.	.
109520	A	C	N	.	C	C	.	C	C	C	C	C	C	.	C	.	C	C	C	C	C	C	C	C	C	C	C	C	C	C	C	C	C	C	.	C	.	.	.	.	.	.	C	C	C	C	C	C	C
110032	C	.	.	.	.	.	.	.	.	N	.	.	.	.	.	.	.	.	.	.	.	.	.	.	.	.	.	.	.	N	.	.	.	.	.	T	.	.	.	.	.	.	.	.	.	.	.	.	.
111192	T	N	N	.	C	C	.	C	C	N	C	C	C	.	C	.	C	C	C	C	C	C	C	C	C	C	C	C	C	C	C	C	C	C	.	C	.	.	.	.	.	.	C	C	C	C	C	C	C
111240	A	N	N	.	C	C	.	C	C	N	C	C	C	.	C	.	C	C	C	C	C	C	C	C	C	C	C	C	C	C	C	C	C	C	.	C	.	.	.	.	.	.	N	C	C	C	C	C	C
111499	G	A	.	.	A	A	.	A	A	A	A	A	A	.	A	.	A	A	.	A	A	A	A	A	A	A	A	A	A	.	A	N	A	A	.	A	.	.	.	.	.	.	N	A	A	A	A	A	A
111964	C	N	.	N	.	.	.	.	.	N	.	.	.	.	.	.	.	.	.	N	.	.	.	.	.	.	N	N	.	.	.	.	.	.	.	.	.	.	.	.	.	.	N	A	A	A	A	A	A
112682	A	.	.	.	.	.	.	.	.	.	.	.	.	.	.	.	.	.	.	.	.	.	.	.	.	G	G	G	G	.	.	.	.	.	.	.	.	.	.	.	.	.	N	.	.	.	.	.	.
113534	G	N	.	.	A	A	.	A	A	A	A	A	A	.	A	.	A	A	.	A	A	A	A	A	A	A	A	A	A	.	A	A	A	A	.	A	.	.	.	.	.	.	N	A	A	A	A	A	A
113782	A	N	N	.	G	G	.	.	.	N	G	G	G	.	.	.	.	G	.	G	G	G	G	G	.	.	.	.	.	.	G	G	G	G	.	.	.	.	.	.	.	.	N	G	G	G	G	G	G
114087	G	.	.	.	.	.	.	.	.	N	.	.	.	.	.	.	.	.	.	.	.	.	.	.	.	.	.	.	.	N	.	.	.	.	.	A	.	.	.	.	.	.	N	.	.	.	.	.	.
114473	A	.	.	.	.	.	.	G	G	N	.	.	.	.	.	.	.	.	.	.	.	.	.	.	G	G	G	G	G	.	N	.	.	.	.	.	.	.	.	.	.	.	N	.	.	.	.	.	.
114843	A	N	.	N	.	.	.	G	G	G	.	.	.	.	.	.	G	N	.	.	.	.	.	.	G	G	G	G	G	.	.	.	.	.	.	.	.	.	.	.	.	.	N	.	.	.	.	.	.
117150	G	A	N	.	A	A	.	A	A	A	A	A	A	.	.	.	A	A	.	A	A	A	A	A	A	A	A	A	A	.	A	A	A	A	.	A	.	.	.	.	.	.	A	A	A	A	A	A	A
117419	G	N	.	.	.	.	.	.	.	.	.	.	.	.	.	.	.	.	.	.	.	.	.	.	.	.	.	.	.	.	.	.	.	.	.	A	.	.	.	.	.	.	N	.	.	.	.	.	.
117496	C	N	N	N	.	.	.	.	.	.	.	.	.	.	.	.	.	.	.	.	.	.	.	.	.	.	.	.	.	N	.	.	.	.	.	T	.	.	.	.	.	.	N	.	.	.	.	.	.
118348	C	N	N	.	.	.	.	.	.	.	.	.	.	.	T	.	T	.	.	.	.	.	.	.	.	.	.	.	.	.	.	.	.	.	.	T	.	.	.	.	.	.	N	.	.	.	.	.	.
118767	G	.	.	.	.	.	.	.	.	.	.	.	.	.	.	.	.	.	.	.	.	.	.	.	.	.	.	.	.	.	.	.	.	.	.	A	.	.	.	.	.	.	N	.	.	.	.	.	.
120294	G	N	.	.	A	.	.	.	.	N	.	.	.	.	.	.	.	A	.	.	.	.	.	.	.	.	.	.	.	N	.	.	A	A	.	.	.	.	.	.	.	.	N	.	.	.	.	.	.
120939	A	G	N	.	G	G	.	G	G	G	G	G	G	.	.	.	G	G	.	G	G	G	G	G	G	G	G	G	G	.	G	G	G	G	.	G	.	.	.	.	.	.	.	G	G	G	G	G	G
121733	G	A	.	.	A	A	.	N	.	.	A	A	A	.	.	.	.	A	.	A	A	A	A	A	N	.	.	.	.	.	A	A	A	A	.	.	.	.	.	.	.	.	A	A	A	A	A	A	A
122324	C	.	.	.	.	.	.	.	.	.	.	.	.	.	.	.	.	.	A	.	.	.	.	.	.	.	.	.	.	.	.	.	.	.	.	.	.	.	.	.	.	.	.	.	.	.	.	.	.
122630	G	.	.	.	.	.	.	.	.	.	.	.	.	.	.	.	.	.	.	.	.	.	.	.	.	.	.	.	.	.	.	.	.	.	.	.	.	.	.	.	.	.	N	.	.	.	.	.	.
123527	T	.	.	.	.	.	.	.	.	.	.	.	.	.	.	.	.	.	C	.	.	.	.	.	.	.	.	.	N	.	.	.	.	.	.	.	.	.	.	.	.	.	.	.	.	.	.	.	.
124658	T	N	.	.	.	.	.	.	.	.	.	.	.	.	.	.	.	.	.	.	.	.	.	.	.	.	.	.	.	.	.	.	.	.	.	.	.	.	.	.	.	.	N	.	.	.	.	.	.
124749	G	.	.	.	.	.	.	.	.	.	.	.	.	.	.	.	.	.	.	.	.	.	.	.	.	.	.	.	.	A	.	.	.	.	.	.	.	.	.	.	.	.	.	.	.	.	.	.	.
125289	G	A	N	.	A	A	.	A	A	A	A	A	A	.	A	.	A	A	A	A	A	A	A	A	A	A	A	A	A	A	A	A	A	A	.	A	.	.	.	.	.	.	N	A	A	A	A	A	A
126611	A	G	.	.	G	G	.	.	.	.	G	G	G	.	.	.	.	G	.	G	G	G	G	G	.	.	.	.	.	.	G	G	G	G	.	.	.	.	.	.	.	.	.	G	G	G	G	G	G
126661	G	A	.	.	A	A	.	A	A	A	A	A	A	.	.	.	A	A	.	A	A	A	A	A	A	A	A	A	A	.	A	A	A	A	.	A	.	.	.	.	.	.	N	A	A	A	A	A	A
127473	T	.	.	.	.	.	.	.	.	N	.	.	.	.	.	.	.	.	.	.	.	.	.	.	.	.	.	.	.	N	.	.	.	.	.	C	.	.	.	.	.	.	.	.	.	.	.	.	.
128257	T	C	.	.	C	C	.	C	C	C	C	C	C	.	C	.	C	C	.	C	C	C	C	C	C	C	C	C	C	N	C	C	C	C	.	C	.	.	.	.	.	.	C	C	C	C	C	C	C
128385	A	N	N	N	.	.	.	.	.	.	.	.	.	.	.	.	.	.	.	.	.	.	.	.	.	.	.	.	.	.	.	.	.	.	.	.	.	.	.	.	.	.	N	.	.	.	.	.	.
128942	C	.	.	.	.	.	.	.	.	.	T	T	.	.	.	.	.	.	.	.	T	T	.	.	.	.	.	.	.	.	.	.	.	.	.	.	.	.	.	.	.	.	.	.	.	.	.	.	.
129813	G	N	.	.	.	.	.	.	.	.	.	.	.	.	.	.	.	.	.	.	.	.	.	.	.	.	N	.	N	.	.	.	.	.	.	.	.	N	.	.	.	.	N	A	A	.	A	N	.
130101	T	C	.	.	C	C	.	C	C	C	C	C	C	.	C	.	C	C	.	C	C	C	C	C	C	C	C	C	C	.	C	C	C	C	.	C	.	.	.	.	.	.	C	C	C	C	C	C	C
131049	C	N	.	.	T	T	.	.	.	N	T	T	T	.	.	.	N	T	.	T	T	T	T	T	.	.	.	.	.	N	T	T	T	T	.	.	.	.	.	.	.	.	.	T	T	T	T	T	T
132121	T	.	.	.	.	.	.	.	.	N	.	.	.	.	.	.	.	.	.	.	.	.	.	.	.	.	.	.	.	.	.	.	.	.	.	.	.	.	.	.	.	.	N	.	.	.	.	.	.
132281	C	.	.	.	.	.	.	.	.	N	.	.	.	.	.	T	.	.	.	.	.	.	.	.	.	.	.	.	.	.	.	.	.	.	.	.	.	.	.	.	T	.	N	.	.	.	.	.	.
132811	A	N	.	.	G	G	.	G	G	G	G	G	G	.	G	.	G	G	G	G	G	G	G	G	G	G	G	G	G	G	G	G	G	G	.	G	.	.	.	.	.	.	G	G	G	G	G	G	G
133479	C	N	N	.	T	T	.	T	T	T	T	T	T	.	.	.	T	T	T	T	T	T	T	T	T	T	T	T	T	T	T	T	T	T	.	T	.	.	.	.	.	.	N	T	T	T	T	T	T
133503	T	N	N	.	C	C	.	C	C	C	C	C	C	.	.	.	C	C	C	C	C	C	C	C	C	C	C	C	C	C	C	C	C	C	.	C	.	.	.	.	.	.	N	C	C	C	C	C	C
133563	T	N	.	.	C	C	.	C	C	N	C	C	C	.	.	.	C	C	C	C	C	C	C	C	C	C	C	C	C	C	C	C	C	C	.	C	.	.	N	.	.	.	N	C	C	C	C	C	C
133669	G	N	.	.	C	C	.	C	C	C	C	C	C	.	.	.	C	C	.	C	C	C	C	C	C	C	C	C	C	.	C	C	C	C	.	C	.	.	.	.	.	.	C	C	C	C	C	C	C
134007	G	A	.	.	A	A	.	.	.	.	A	A	A	.	.	.	N	A	.	A	A	A	A	A	.	.	.	.	.	.	A	A	A	A	.	.	.	.	.	.	.	.	N	A	A	A	A	A	A
134070	C	N	N	.	.	.	.	.	.	.	N	.	.	.	.	.	.	.	A	.	.	.	.	.	.	.	.	.	.	N	.	.	.	.	.	.	.	.	.	.	.	.	N	.	.	.	.	.	.
134354	G	T	.	.	T	T	.	T	T	T	T	T	T	.	T	.	T	T	T	T	T	T	T	T	T	T	T	T	T	T	T	T	T	T	.	T	.	.	.	.	.	.	T	T	T	T	T	T	T
134909	T	.	.	.	.	.	.	.	.	N	.	.	.	.	.	.	.	.	.	.	.	.	.	.	.	.	.	.	.	.	.	C	.	.	.	C	.	.	.	.	.	.	N	.	.	.	.	.	.
136558	T	N	N	N	N	N	N	N	N	N	N	N	N	N	N	N	N	N	N	N	N	N	C	N	N	N	N	N	N	N	N	N	N	.	N	N	N	N	.	.	.	N	N	N	N	N	N	N	N
136566	C	N	N	N	A	N	N	N	N	N	N	N	N	N	N	N	N	N	N	N	N	N	A	N	N	N	N	N	N	N	N	N	A	A	N	N	N	N	.	.	.	N	N	N	N	N	N	N	N
136572	C	N	N	N	T	N	N	N	N	N	N	N	N	N	N	N	N	N	N	N	N	N	T	N	N	N	N	N	N	N	N	N	T	T	N	N	N	N	.	.	.	N	N	N	N	N	N	N	N
136701	C	N	N	N	N	N	.	T	T	N	N	T	T	.	N	N	N	N	N	N	T	T	T	.	T	N	N	T	N	N	N	N	T	T	.	N	.	.	.	.	.	.	N	T	T	N	N	T	N
136735	T	.	N	.	.	.	N	.	.	N	.	.	.	.	.	N	.	.	.	.	.	.	.	.	.	.	.	.	.	N	.	.	.	.	.	.	.	.	.	.	.	.	N	A	A	N	A	A	N
136751	C	.	.	.	T	.	.	.	.	N	.	.	.	.	.	N	.	T	.	.	.	.	T	.	.	.	.	.	.	N	.	.	T	T	.	.	.	.	.	.	.	.	N	T	T	T	T	T	T
136755	T	.	N	.	.	.	.	.	.	N	.	.	.	.	.	.	.	.	.	.	.	.	.	.	.	.	.	.	.	N	.	G	.	.	.	.	.	.	.	.	.	.	N	.	.	.	.	.	.
137311	T	.	N	.	.	.	.	C	.	.	.	.	.	.	.	.	.	.	.	.	.	.	.	.	C	.	.	.	.	N	.	.	.	.	.	.	.	.	.	.	.	.	N	.	.	.	.	.	.
137670	A	.	.	.	.	.	.	G	G	G	.	.	.	.	.	.	.	.	.	.	.	.	.	.	G	G	G	G	G	.	.	.	.	.	.	.	.	.	.	.	.	.	N	.	.	.	.	.	.
137694	A	N	.	.	.	.	.	.	.	.	.	.	.	.	N	.	.	N	.	.	.	.	.	.	.	.	.	.	.	G	.	.	.	.	.	.	.	.	.	.	.	.	N	.	.	.	.	.	.
138285	C	.	.	.	.	.	.	.	.	.	.	.	.	.	.	.	.	.	.	.	.	.	.	.	.	.	.	.	.	.	.	T	.	.	.	.	.	.	.	.	.	.	N	.	.	.	.	.	.
139446	A	N	.	.	.	.	.	.	.	.	.	.	.	.	.	.	.	.	.	.	.	.	.	.	.	.	.	N	.	.	.	.	.	.	.	.	.	.	.	.	.	.	.	.	.	.	.	.	.
139447	A	N	.	.	.	.	.	.	.	.	.	.	.	.	.	.	.	.	.	.	.	.	.	.	.	.	.	N	.	.	.	.	.	.	.	.	.	.	.	.	.	.	.	.	.	.	.	.	.
139557	A	G	.	.	G	G	.	G	G	G	G	G	G	.	G	.	G	G	.	G	G	G	G	G	G	G	G	G	G	.	G	G	G	G	.	G	.	.	.	.	.	.	G	G	G	G	G	G	G
140634	C	N	.	.	.	.	.	T	T	T	.	.	.	.	.	.	T	.	.	.	.	.	.	.	T	T	T	T	T	.	.	.	.	.	.	.	.	.	.	.	.	.	N	.	.	.	.	.	.
140745	A	G	.	.	G	G	.	G	G	N	G	G	G	.	G	.	N	G	.	G	G	G	G	G	G	G	G	G	G	N	G	G	G	G	.	G	.	.	.	.	.	.	N	G	G	G	G	G	G
140746	C	N	.	.	T	T	.	T	T	N	T	T	T	.	.	.	N	T	.	T	T	T	T	T	T	T	T	T	T	N	T	T	T	T	.	T	.	.	.	.	.	.	N	T	T	T	T	T	T
140795	G	T	.	.	T	T	.	.	.	N	T	T	T	.	.	.	.	T	.	T	T	T	T	T	.	.	.	.	.	N	T	T	T	T	.	.	.	.	.	.	.	.	N	T	T	T	T	T	T
141606	G	A	.	.	A	A	.	A	A	A	A	A	A	.	.	.	A	A	.	A	A	A	A	A	A	A	A	A	A	N	A	A	A	A	.	A	.	.	.	.	.	.	N	A	A	A	A	A	A
142680	G	.	.	.	.	.	.	.	.	N	.	.	.	.	.	.	.	.	.	.	.	.	.	.	.	.	.	.	.	.	.	.	.	.	.	.	.	.	.	.	.	.	N	A	A	A	A	A	A
143577	C	.	.	.	.	.	.	.	.	N	.	.	.	.	.	.	.	.	.	.	.	.	.	T	.	.	.	.	.	.	T	.	.	.	.	.	.	.	.	.	.	.	N	.	.	.	.	.	.
143877	G	C	.	.	C	C	.	C	C	C	C	C	C	.	.	.	C	C	C	C	C	C	C	C	C	C	C	C	C	N	C	C	C	C	.	C	.	.	.	.	.	.	N	C	C	C	C	C	C
146564	C	.	.	.	.	.	.	.	.	.	T	T	.	.	.	.	.	.	.	.	T	T	.	.	.	.	.	.	.	.	.	.	.	.	.	.	.	.	.	.	.	.	N	.	.	.	.	.	.
146729	C	.	.	.	.	.	.	.	.	.	.	.	.	.	.	.	.	.	.	.	.	.	.	.	.	.	.	.	.	.	.	.	.	.	.	.	.	.	.	.	.	.	N	.	.	.	.	.	.
146768	C	G	.	.	G	G	.	.	.	.	G	G	G	.	.	.	.	G	.	G	G	G	G	G	.	.	.	.	.	.	G	G	G	G	.	.	.	.	.	.	.	.	N	G	G	G	G	G	G
147332	A	N	G	G	.	.	.	.	.	.	.	.	.	.	.	.	.	.	.	.	.	.	.	.	.	.	.	.	.	.	.	.	.	.	.	.	.	.	.	.	.	.	N	.	.	.	.	.	.
147376	C	N	T	N	.	.	.	.	.	.	.	N	N	.	T	.	.	.	.	.	.	N	.	.	.	.	.	.	.	N	.	.	.	.	.	.	.	.	.	.	.	.	N	.	.	.	.	.	.
147558	A	N	G	G	.	.	.	.	.	.	.	.	.	.	.	.	.	.	.	.	.	.	.	.	.	.	.	.	.	N	.	.	.	.	.	.	.	.	.	.	.	.	N	.	.	.	.	.	.
148115	A	C	C	C	C	C	.	C	C	C	C	C	C	.	C	C	C	C	C	C	C	C	C	C	C	C	C	C	C	C	C	C	C	C	C	C	.	.	.	.	C	C	N	C	C	C	C	C	C
148302	T	.	.	.	.	.	.	.	.	.	.	.	.	.	.	.	.	.	.	N	.	.	.	.	.	N	.	.	.	.	.	.	.	.	.	.	.	.	.	.	.	.	C	.	.	.	.	.	.
148648	A	N	.	.	.	.	.	G	G	G	.	.	.	.	N	.	G	.	.	.	.	.	.	.	G	G	G	G	G	.	.	.	.	.	.	.	.	.	.	.	.	.	N	.	.	.	.	.	.
166240	G	N	N	.	.	.	.	.	.	N	.	.	.	.	.	.	.	.	T	.	.	.	.	.	.	.	.	.	.	.	.	.	.	.	.	.	.	.	.	.	.	.	.	.	.	.	.	.	.
166469	G	N	.	.	.	.	.	.	.	.	.	.	.	.	.	.	.	.	T	.	.	.	.	.	.	.	.	.	.	.	.	.	.	.	.	.	.	.	.	.	.	.	.	.	.	.	.	.	.
166710	T	.	.	.	.	.	.	C	C	C	.	.	.	.	.	.	C	.	.	.	.	.	.	.	C	C	C	C	C	.	.	.	.	.	.	.	.	.	.	.	.	.	.	.	.	.	.	.	.
166877	G	N	.	.	A	A	.	A	A	A	A	A	A	.	.	.	A	A	.	A	A	A	A	A	A	A	A	A	A	N	A	A	A	A	.	.	.	.	.	.	.	.	N	A	A	A	A	A	A
166957	G	A	.	N	A	A	.	A	A	A	A	A	A	.	.	.	A	A	A	A	A	A	A	A	A	A	A	A	A	A	A	A	A	A	.	.	.	.	.	.	.	.	N	A	A	A	A	A	A
166992	C	N	.	.	.	.	.	.	.	.	.	.	.	.	.	.	.	.	A	.	.	.	.	.	.	.	.	.	.	.	.	.	.	.	.	.	.	.	.	.	.	.	N	.	.	.	.	.	.
167191	T	N	.	.	C	C	.	C	C	N	C	C	C	.	C	.	C	C	C	C	C	C	C	C	C	C	C	C	C	C	C	C	C	C	.	C	.	.	.	.	.	.	N	C	C	C	C	C	C
167564	G	T	N	.	T	T	.	T	T	N	T	T	T	.	.	.	T	T	.	T	T	T	T	T	T	T	T	T	T	.	T	T	T	T	.	.	.	.	.	.	.	.	N	T	T	T	T	T	T
168827	A	N	.	.	G	G	.	G	G	G	G	G	G	.	G	.	G	G	.	G	G	G	G	G	G	G	G	G	G	N	G	G	G	G	.	G	.	.	.	.	.	.	G	G	G	G	G	G	G
169302	G	.	.	.	.	.	.	.	.	N	.	.	.	.	.	.	T	.	.	.	.	.	.	.	.	.	.	.	.	.	.	.	.	.	.	.	.	.	.	.	.	.	N	.	.	.	.	.	.
169338	T	N	.	.	.	.	.	.	.	N	.	.	.	.	.	.	.	.	.	.	.	.	.	.	.	.	.	.	.	.	.	.	.	.	.	C	.	.	.	.	.	.	N	.	.	.	.	.	.
170012	T	N	N	.	.	.	.	.	.	.	.	.	.	.	.	.	.	.	.	.	.	.	.	.	.	.	.	.	.	.	.	.	.	.	.	.	.	.	.	.	.	.	N	.	.	.	.	.	.
170219	A	G	.	.	G	G	.	G	G	G	G	G	G	.	G	.	N	G	G	G	G	G	G	G	G	G	G	G	G	G	G	G	G	G	.	G	.	.	.	.	.	.	G	G	G	G	G	G	G
171351	A	N	N	.	G	G	.	G	G	G	G	G	G	.	G	.	G	G	G	G	G	G	G	G	G	G	G	G	G	G	G	G	G	G	.	G	.	.	.	.	.	.	G	G	G	G	G	G	G
171515	A	G	G	G	G	G	.	G	N	G	G	G	G	.	G	G	G	G	G	N	G	G	G	G	G	G	G	G	G	G	G	G	G	G	G	G	.	.	G	G	G	G	N	G	G	G	G	G	G
171732	G	A	N	.	A	A	.	A	A	A	A	A	A	.	.	.	A	A	.	A	A	A	A	A	A	A	A	A	A	.	A	A	A	A	.	A	.	.	.	.	.	.	N	A	A	A	A	A	A
171927	C	.	.	.	.	.	.	.	.	.	.	.	.	.	.	.	.	.	T	.	.	.	.	.	.	.	.	.	.	T	.	.	.	.	.	.	.	.	.	.	.	.	N	.	.	.	.	.	.
172234	T	C	N	.	C	C	.	C	C	N	C	C	C	.	C	.	C	C	.	C	C	C	C	C	C	C	C	C	C	.	C	C	C	C	.	C	.	.	.	.	.	.	C	C	C	C	C	C	C
172453	T	C	.	.	C	C	.	C	C	C	C	C	C	.	.	.	C	C	.	C	C	C	C	C	C	C	C	C	C	.	C	C	C	C	.	C	.	.	.	.	.	.	C	C	C	C	C	C	C
173238	T	C	.	.	C	C	.	C	C	C	C	C	C	.	C	.	C	C	.	C	C	C	C	C	C	C	C	C	C	N	C	C	C	C	.	C	.	.	.	.	.	.	N	C	C	C	C	C	C
174137	C	N	N	.	.	.	.	.	.	.	.	.	.	.	.	T	.	.	.	.	.	.	.	.	.	.	.	.	.	.	.	.	.	.	.	.	.	.	.	.	.	.	.	.	.	.	.	.	.
174328	G	A	.	N	A	A	.	A	A	A	A	A	A	.	.	.	A	A	.	A	A	A	A	A	A	A	A	A	A	N	A	A	A	A	.	.	.	.	.	.	.	.	N	A	A	A	A	A	A
175535	C	N	.	.	G	G	.	G	G	G	G	G	G	.	.	.	G	G	G	G	G	G	G	G	G	G	G	G	G	G	G	G	G	G	.	G	.	.	.	.	.	.	G	G	G	G	G	G	G
175859	A	N	.	.	G	.	.	.	.	.	.	.	.	.	.	.	N	.	.	.	N	.	.	.	.	.	.	.	.	N	.	.	.	.	.	.	.	.	.	.	.	.	N	.	.	.	.	.	.
176246	A	N	.	N	.	.	.	.	.	.	.	.	.	.	.	.	.	.	.	.	.	.	.	.	.	.	.	.	.	.	.	.	.	.	.	G	.	.	.	.	.	.	N	.	.	.	.	.	.
176287	C	N	.	.	.	.	.	.	.	.	.	.	.	.	.	.	N	A	.	.	.	.	.	.	.	.	.	.	.	N	.	.	.	.	.	.	.	.	.	.	.	.	N	.	.	.	.	.	.
176514	C	.	N	.	.	.	.	.	.	.	.	.	.	.	.	.	.	.	.	.	.	.	.	.	.	.	.	.	.	T	.	.	.	.	.	.	.	.	.	.	.	.	N	.	.	.	.	.	.
178599	A	.	.	.	.	.	.	.	.	.	.	.	.	.	.	.	.	.	.	.	.	.	.	G	.	.	.	.	.	.	G	N	.	.	.	.	.	.	.	.	.	.	.	.	.	.	.	.	.
178786	G	N	.	.	T	T	.	T	T	T	T	T	T	.	.	.	T	T	.	T	T	T	T	T	T	T	T	T	T	.	T	T	T	T	.	T	.	.	.	.	.	.	N	T	T	T	T	T	T
179167	A	N	N	.	.	.	.	.	.	.	.	.	.	.	.	.	.	.	.	.	.	.	.	.	.	.	.	.	N	.	.	.	.	.	.	.	.	.	.	.	.	.	N	.	.	.	.	.	.
179388	T	N	.	.	.	.	.	.	.	.	.	.	.	.	G	.	.	.	G	.	.	.	.	.	.	.	.	.	.	G	.	.	.	.	.	.	.	.	.	.	.	.	.	.	.	.	.	.	.
180107	C	.	.	.	.	.	.	.	.	.	.	.	.	.	G	.	.	.	G	.	.	.	.	.	.	.	.	.	.	G	.	.	.	.	.	.	.	.	.	.	.	.	.	.	.	.	.	.	.
180261	C	.	.	.	.	.	.	.	.	.	.	.	.	.	.	.	.	.	A	.	N	.	.	.	.	.	N	.	.	A	.	.	.	.	.	.	.	.	.	.	.	.	.	.	.	.	.	.	.
181684	C	.	N	.	.	.	.	.	.	N	.	.	.	.	.	.	.	.	A	.	.	.	.	.	.	.	.	.	.	N	.	.	.	.	.	.	.	.	.	.	.	.	.	.	.	.	N	.	.
182500	C	N	.	N	.	.	.	.	.	.	.	.	.	.	.	.	T	.	.	.	.	.	.	.	.	.	.	.	.	.	.	.	.	.	.	.	.	.	.	.	.	.	.	.	.	.	.	.	.
182537	C	N	.	.	.	.	.	.	.	.	.	.	.	.	.	.	N	.	.	.	N	.	.	.	.	.	.	.	.	.	.	.	T	T	.	.	.	.	.	.	.	.	N	.	.	.	.	.	.
184436	C	T	.	.	T	T	.	T	T	T	T	T	T	.	T	.	T	T	T	T	T	T	T	T	T	T	T	T	T	T	T	T	T	T	.	T	.	.	.	.	.	.	N	T	T	T	T	T	T
184460	C	N	.	N	.	.	.	T	T	T	.	.	.	.	.	.	T	.	.	.	.	.	.	.	T	T	T	T	T	.	.	.	.	.	.	.	.	.	.	.	.	.	N	.	.	.	.	.	.
185751	A	N	N	N	.	.	.	.	.	.	.	.	.	.	.	.	.	.	.	.	.	.	.	.	.	.	.	.	.	.	.	.	.	.	.	.	.	.	.	G	.	.	.	.	.	.	.	.	.
185874	A	N	.	.	.	.	.	.	.	.	.	.	.	.	.	.	.	.	.	.	.	.	.	.	.	.	.	.	.	.	.	.	.	.	.	.	.	.	.	.	.	.	.	.	.	G	.	G	G
185966	C	N	T	T	.	.	.	.	.	.	.	.	.	.	T	.	.	.	.	.	.	.	.	.	.	.	.	.	.	.	.	.	.	.	.	.	.	.	.	.	.	.	N	.	.	.	.	.	.
186122	T	N	A	A	.	.	.	.	.	.	.	.	.	.	G	.	.	.	.	.	.	.	.	.	.	.	.	.	N	.	.	.	.	.	.	.	.	.	.	.	.	.	N	.	.	.	.	.	.
186479	G	N	N	A	.	.	.	.	.	.	.	.	.	.	A	.	.	.	.	.	.	.	.	.	N	.	.	.	.	N	.	.	.	.	.	.	.	.	.	.	.	.	.	.	.	.	.	.	.
186857	A	N	.	.	.	.	.	.	.	.	.	.	.	.	.	.	.	.	.	.	.	.	.	.	.	G	G	G	G	.	.	.	.	.	.	.	.	.	.	.	.	.	N	.	.	.	.	.	.
186992	A	N	N	G	.	.	.	.	.	.	.	.	.	.	.	.	.	.	.	.	.	.	.	.	.	.	.	.	.	N	N	.	.	.	.	G	.	.	.	.	.	.	N	.	.	.	.	.	.
187064	A	N	G	G	G	G	N	G	G	G	G	G	G	.	.	.	G	G	G	G	G	G	G	G	G	G	G	G	G	N	G	G	G	G	.	G	.	.	.	.	.	.	N	G	G	G	G	G	G
187073	A	N	G	G	G	G	N	G	G	G	G	G	G	.	.	.	G	G	G	N	G	G	G	G	G	G	G	G	G	N	G	G	G	G	.	G	.	.	.	.	.	.	N	G	G	G	G	G	G
187162	C	N	.	.	T	T	.	T	T	T	T	T	T	.	.	.	N	T	T	T	T	T	T	T	T	T	T	T	T	T	T	T	T	T	.	T	.	.	.	.	.	.	N	T	T	T	T	T	T
187177	T	N	G	G	G	G	.	G	G	G	G	G	G	.	G	.	G	G	G	G	G	G	G	G	G	G	G	G	G	N	G	G	G	G	.	G	.	.	.	.	.	.	N	G	G	G	G	G	G
188085	G	N	N	.	.	.	.	T	.	.	.	.	.	.	.	.	.	.	.	.	.	.	.	.	.	.	.	.	.	.	.	.	.	.	.	.	.	.	.	.	.	.	N	.	.	.	.	.	.
188161	A	.	.	.	.	.	.	.	.	.	.	.	.	.	.	.	.	.	.	.	.	.	.	.	.	.	.	.	.	.	.	.	.	.	.	G	.	.	.	.	.	.	N	.	.	.	.	.	.
188444	G	.	.	.	.	.	.	.	.	.	.	.	.	.	.	.	.	.	.	.	.	.	.	.	.	.	.	.	.	A	.	N	.	.	.	.	.	.	.	.	.	.	N	.	.	.	.	.	.
189707	G	.	.	.	.	.	.	.	.	N	.	.	.	.	.	.	.	.	.	.	.	.	.	.	N	.	.	.	.	.	.	.	.	.	.	.	.	.	.	.	A	.	N	.	.	.	.	.	.
189935	A	N	.	.	.	.	.	.	.	.	.	.	.	.	.	.	.	.	.	.	.	.	.	.	.	.	.	.	.	.	.	.	.	.	.	.	.	.	.	.	.	.	N	.	.	.	.	.	.
190690	C	N	.	.	.	.	.	.	.	.	.	.	.	.	.	.	.	.	T	.	.	.	.	.	.	.	.	.	.	T	.	.	.	.	.	.	.	.	N	.	.	.	N	.	.	.	.	.	.
191036	T	N	.	.	.	.	.	.	.	.	.	.	.	.	.	.	.	.	.	.	.	.	.	C	.	.	.	.	.	N	C	.	.	.	.	.	.	.	.	.	.	.	.	.	.	.	.	.	.
191995	C	N	.	.	T	T	.	T	T	T	T	T	T	.	T	.	T	T	T	T	T	T	T	T	T	T	T	T	T	N	T	T	T	T	.	T	.	.	.	.	.	.	N	T	T	T	T	T	T
192053	G	.	.	.	.	.	.	.	.	.	.	.	.	.	N	.	.	.	T	.	.	.	.	.	.	.	.	.	.	T	.	.	.	.	.	.	.	N	.	.	.	.	N	.	.	.	.	.	.
193053	C	.	N	.	.	.	.	.	.	N	.	.	.	.	.	.	.	.	T	.	.	.	.	.	.	.	.	.	.	T	.	.	.	.	.	.	.	.	.	.	.	.	N	.	.	.	.	.	.
195331	T	N	.	.	.	.	.	.	.	N	.	.	.	.	.	.	.	.	.	.	.	.	.	.	.	.	.	.	.	.	.	.	.	.	.	C	.	.	.	.	.	.	N	.	.	.	.	.	.
195666	C	.	N	.	.	.	.	.	.	N	.	.	.	.	T	.	.	.	.	.	.	.	.	.	.	.	.	.	.	.	.	.	T	T	.	.	.	.	.	.	.	.	N	.	.	.	.	.	.
196553	T	.	N	.	.	.	.	.	.	N	.	.	.	.	.	.	C	.	.	.	.	.	.	.	.	.	.	.	.	.	.	.	.	.	.	.	.	.	.	.	.	.	.	.	.	.	.	.	.
197405	A	.	N	.	.	.	.	.	.	N	.	.	.	.	.	G	.	.	.	.	.	.	.	.	.	.	.	.	.	.	.	.	.	.	G	.	.	.	.	.	G	.	N	.	.	.	.	.	.
204257	C	N	N	.	.	.	.	.	.	N	.	.	.	.	.	.	.	.	.	.	.	.	T	.	.	.	.	.	.	.	.	.	.	.	.	.	.	N	.	.	.	.	.	.	.	.	.	.	.
204447	G	A	.	.	A	A	N	A	A	A	A	A	A	.	A	.	A	A	.	A	A	A	A	A	A	A	A	A	N	.	A	A	A	A	.	A	.	.	.	.	.	.	A	A	A	A	A	A	A
204804	T	N	N	N	.	N	.	.	.	.	.	.	.	.	.	.	N	.	.	.	.	.	.	.	.	.	.	.	.	N	.	.	.	.	.	N	.	.	.	.	.	.	N	.	.	.	.	.	.
204888	T	N	N	.	.	.	.	.	.	.	.	.	.	.	.	.	.	.	.	.	.	.	.	.	.	.	.	.	.	N	.	.	.	.	.	.	.	.	.	.	.	.	C	.	.	.	.	.	.
204889	C	N	N	.	.	.	.	.	.	.	.	.	.	.	.	.	.	.	.	.	.	.	.	.	.	.	.	.	.	N	.	.	.	.	.	.	.	.	.	.	.	.	A	.	.	.	.	.	.
205724	T	.	.	.	.	.	.	.	.	.	.	.	.	.	.	.	.	.	.	.	.	.	.	.	.	.	.	.	.	.	.	.	.	.	.	.	.	.	.	.	.	.	N	.	.	.	.	.	.
205952	T	C	.	.	C	C	.	C	C	N	C	C	C	.	C	.	C	C	C	C	C	C	C	C	C	C	C	C	C	C	C	C	C	C	.	C	.	.	.	.	.	.	N	C	C	C	C	C	C
206024	A	N	.	.	.	.	.	.	.	.	.	.	.	.	G	.	N	.	.	.	.	.	.	.	.	.	.	.	.	.	.	.	.	.	.	.	.	.	.	.	.	.	C	.	.	.	.	.	.
206684	G	.	.	.	.	.	.	.	.	.	.	.	.	.	.	.	.	.	.	.	.	.	.	.	.	.	.	.	.	N	.	.	.	.	.	.	.	.	.	.	.	.	N	.	.	.	.	.	.
207228	G	A	.	.	A	A	.	A	A	A	A	A	A	.	A	.	A	A	A	A	A	A	A	A	A	A	A	A	A	A	A	A	A	A	.	A	.	.	.	.	.	.	N	A	A	A	A	A	A
208456	T	N	.	N	.	.	.	.	.	N	.	.	.	.	.	.	.	.	.	.	.	.	.	.	.	.	.	.	.	N	.	.	.	.	.	.	.	.	.	.	.	.	A	.	.	.	.	.	.
209019	C	T	.	.	T	T	.	.	.	.	T	T	T	.	.	.	.	T	.	T	T	T	T	T	.	.	.	.	.	.	T	T	T	T	.	.	.	.	.	.	.	.	N	T	T	T	T	T	T
210380	A	.	.	.	.	.	.	.	.	.	.	.	G	.	.	.	.	.	.	.	.	.	.	.	.	.	.	.	.	.	.	.	.	.	.	.	.	.	.	.	.	.	N	.	.	.	.	.	.
210416	G	A	.	.	A	A	N	A	A	N	A	A	A	.	A	.	N	A	A	A	A	A	A	A	A	A	A	A	A	A	A	A	A	A	.	A	.	.	.	.	.	.	N	A	A	A	A	A	A
210583	C	T	.	.	T	T	.	T	T	N	T	T	T	.	T	.	T	T	.	T	T	T	T	T	T	T	T	T	T	.	T	T	T	T	.	T	.	.	.	.	.	.	N	T	T	T	T	T	T
210747	A	G	.	.	G	G	.	.	.	.	G	G	G	.	.	.	.	G	.	G	G	G	G	G	.	.	.	.	.	.	G	G	G	G	.	.	.	.	.	.	.	.	N	G	G	G	G	G	G
211447	A	N	.	.	.	.	.	.	.	.	.	.	.	.	.	.	.	G	.	.	.	.	.	.	.	.	.	.	.	.	.	.	.	.	.	.	.	.	.	.	.	.	N	.	.	.	.	.	.
213681	A	G	.	.	G	G	.	G	G	G	G	G	G	.	.	.	G	G	.	G	G	G	G	G	G	G	G	G	G	.	G	G	G	G	.	G	.	.	.	.	.	.	N	G	G	G	G	G	G
213724	A	.	.	.	.	.	.	.	.	.	.	.	.	.	G	.	.	.	G	.	.	.	.	.	.	.	N	.	.	N	.	.	.	.	.	.	.	.	.	.	.	.	.	.	.	.	.	.	.
213742	A	.	.	.	.	.	.	.	.	.	.	.	.	.	.	.	.	.	.	.	.	.	.	.	.	.	N	N	.	.	.	.	.	.	.	.	.	.	.	.	.	.	.	.	.	.	.	.	.
214279	T	C	.	.	C	C	.	C	C	C	C	C	C	.	.	.	C	C	.	C	C	C	C	C	C	C	C	C	C	.	C	C	C	C	.	C	.	.	.	.	.	.	N	C	C	C	C	C	C
214725	C	N	N	.	A	A	.	A	A	A	A	A	A	.	.	.	A	A	.	A	A	A	A	A	A	A	A	A	A	.	A	A	A	A	.	A	.	.	.	.	.	.	A	A	A	A	A	A	A
215515	A	G	.	.	G	G	.	G	G	G	N	G	G	.	.	.	G	G	.	G	G	G	G	G	G	G	G	G	G	.	G	G	G	G	.	.	.	.	.	.	.	.	.	G	G	G	G	G	G
215805	A	.	.	.	.	.	.	.	.	.	.	.	.	.	.	.	.	.	G	.	.	.	.	.	.	.	.	.	.	G	.	.	.	.	.	.	.	.	.	.	.	.	N	.	.	.	.	.	.
216009	G	C	.	.	C	C	.	C	C	C	C	C	C	.	C	.	C	C	C	C	C	C	C	C	C	C	C	C	C	N	C	N	C	C	.	C	.	.	.	.	.	.	N	C	C	C	C	C	C
216253	A	N	.	.	.	.	.	.	.	N	.	.	.	.	G	.	.	.	G	N	.	.	.	.	.	.	.	.	.	G	.	.	.	.	.	.	.	.	.	.	.	.	N	.	.	.	.	.	.
216399	T	.	.	.	.	.	.	.	.	.	.	.	N	.	.	.	.	.	.	.	.	.	.	.	.	.	.	.	.	.	.	.	.	.	.	.	.	.	.	.	.	.	A	.	.	.	.	.	.
217970	G	C	N	.	C	C	.	.	.	N	C	C	C	.	.	.	.	C	.	C	C	C	C	C	.	.	N	.	.	.	C	C	C	C	.	.	.	.	.	.	.	.	.	C	C	C	C	C	C
219007	A	N	.	.	.	.	.	.	.	.	.	.	.	.	.	.	.	.	.	.	.	.	.	.	.	.	.	.	.	.	.	.	G	G	.	.	.	.	.	.	.	.	N	.	.	.	.	.	.
219244	G	.	.	.	.	.	.	.	.	.	.	.	.	.	.	.	.	.	.	.	.	.	.	.	.	.	.	.	.	.	.	.	.	.	.	A	.	.	.	.	.	.	N	.	.	.	.	.	.
219379	A	N	N	.	G	.	.	N	.	.	.	.	.	.	.	.	.	.	.	.	.	.	.	.	N	.	.	.	.	.	.	.	.	.	.	.	.	.	N	.	.	.	N	.	.	.	.	.	.
219939	A	G	.	.	G	G	.	G	G	G	G	G	G	.	.	.	G	G	.	G	G	G	G	G	G	G	G	G	G	.	G	G	G	G	.	.	.	.	.	.	.	.	.	G	G	G	G	G	G
221284	G	N	N	.	.	.	.	.	.	.	.	.	.	.	.	.	.	.	.	.	.	.	.	.	.	.	.	.	.	.	.	.	.	.	.	.	.	.	.	.	.	.	A	.	.	.	.	.	.
221806	G	A	.	.	A	A	.	A	A	A	A	A	A	.	A	.	A	A	.	A	A	A	A	A	A	A	A	A	A	.	A	A	A	A	.	A	.	.	.	.	.	.	N	A	A	A	A	A	A
222042	C	N	N	.	.	.	.	.	.	.	.	.	.	.	.	.	N	.	.	.	.	.	.	.	.	.	.	.	.	.	.	.	.	.	.	T	.	.	.	.	.	.	.	.	.	.	.	.	.
222186	A	N	.	.	.	.	.	.	.	.	.	.	.	.	.	.	.	.	.	.	.	.	G	.	.	.	.	.	.	N	.	.	.	.	.	.	.	.	.	.	.	.	.	.	.	.	.	.	.
222690	G	N	.	.	.	.	.	.	.	.	.	.	.	.	.	.	.	.	.	.	.	.	.	.	.	.	.	.	.	.	.	A	.	.	.	.	.	.	.	.	.	.	N	.	.	.	.	.	.
223832	T	N	.	.	.	.	.	.	.	.	.	.	.	.	.	.	.	.	.	.	.	.	.	.	.	.	.	.	.	N	.	.	.	.	.	A	.	.	.	.	.	.	N	.	.	.	.	.	.
223856	C	.	.	.	.	.	.	T	T	T	.	.	.	.	.	.	T	.	.	.	.	.	.	.	T	T	T	T	T	.	.	.	.	.	.	.	.	.	.	.	.	.	N	.	.	.	.	.	.
224039	G	N	N	N	.	.	.	.	.	.	.	.	.	.	.	.	.	N	.	.	.	.	.	.	.	.	.	.	.	.	.	.	.	.	.	A	.	.	.	.	.	.	N	.	.	.	.	.	.
224901	A	N	.	.	.	.	.	.	.	.	.	.	.	.	.	.	.	.	.	G	.	.	.	.	.	.	.	.	.	.	.	.	.	.	.	.	.	.	.	.	.	.	.	.	.	.	.	.	.
225981	C	.	.	.	.	.	.	.	.	.	.	.	.	.	.	.	.	.	T	.	.	.	.	.	.	.	.	.	.	T	.	.	.	.	.	.	.	.	.	.	.	.	.	.	.	.	.	.	.
226059	G	N	.	.	.	.	.	.	.	N	.	.	.	.	.	.	.	.	.	A	.	.	.	.	.	.	.	.	.	.	.	.	.	.	.	.	.	.	.	.	.	.	.	.	.	.	.	.	.
226214	C	N	N	.	.	.	.	.	.	.	.	.	.	.	.	.	.	.	.	.	.	.	.	.	.	.	.	.	.	.	.	.	.	.	.	.	.	.	.	.	.	.	.	T	T	T	T	T	T
226275	G	N	N	.	.	.	.	.	.	.	.	.	.	.	.	.	.	.	A	.	.	.	.	.	.	.	.	.	.	.	.	.	.	.	.	.	.	.	.	.	.	.	.	.	.	.	.	N	.
227266	A	N	.	.	.	.	.	.	.	.	.	.	.	.	.	.	.	.	G	.	.	.	.	.	.	.	.	.	.	G	.	.	.	.	.	.	.	.	.	.	.	.	N	.	.	.	.	.	.
227706	G	A	.	.	A	A	.	A	A	A	A	A	A	.	A	.	A	A	A	A	A	A	A	A	A	A	A	A	A	N	A	A	A	A	.	A	.	.	.	.	.	.	N	A	A	A	A	A	A
228270	T	.	.	.	.	.	.	.	.	.	.	.	.	.	.	.	.	.	.	.	.	.	.	.	.	.	.	.	.	N	.	.	.	.	.	.	.	.	.	.	.	.	N	.	.	.	.	.	.
228320	G	N	N	.	.	.	.	.	.	.	.	.	.	.	N	.	.	.	.	.	.	.	.	.	.	.	.	.	.	N	.	.	.	.	.	.	.	.	.	.	.	.	N	.	.	.	.	.	.
228622	G	A	.	.	A	A	.	A	A	A	A	A	A	.	.	.	A	A	.	A	A	A	A	A	A	A	A	A	A	N	A	A	A	A	.	.	.	.	.	.	.	.	N	A	A	A	A	A	A
230128	A	.	N	.	.	.	.	.	.	.	.	.	.	.	.	.	.	.	.	.	.	.	.	.	.	.	.	.	.	.	.	.	.	.	.	G	.	N	.	.	.	.	N	.	.	.	.	.	.
230160	A	.	.	.	.	.	.	N	G	G	.	.	.	.	N	.	.	.	.	.	.	.	.	.	G	N	N	G	G	N	.	.	.	.	.	.	.	.	.	.	.	.	N	.	.	.	.	.	.
230328	A	.	.	.	.	.	.	.	.	N	.	.	.	.	.	.	.	.	.	.	.	.	.	.	.	.	.	.	.	N	.	.	.	.	.	.	.	.	.	.	.	.	.	G	G	G	G	G	G
230574	A	N	.	.	.	.	.	.	.	N	.	.	.	.	N	.	.	.	.	.	.	.	.	.	C	.	.	.	.	.	.	.	.	.	.	.	.	.	.	.	.	.	N	.	.	.	.	.	.
230578	A	.	.	.	.	.	.	.	.	N	.	.	.	.	N	.	.	.	.	.	.	.	.	.	.	.	.	.	.	.	.	.	G	G	.	.	.	.	.	.	.	.	N	.	.	.	.	.	.
230679	A	N	.	.	.	.	.	.	.	.	.	.	.	.	.	.	.	.	.	.	.	.	.	.	.	.	.	.	.	.	.	.	.	.	.	.	.	.	.	.	.	.	.	.	.	.	.	.	.
230803	G	N	N	.	A	A	.	A	A	A	A	A	A	.	A	.	A	A	A	A	A	A	A	A	A	A	A	A	A	A	A	A	A	A	.	A	.	.	.	.	.	.	N	A	A	A	A	A	A
230988	G	.	.	.	.	.	.	.	.	.	.	.	.	.	.	.	.	.	.	.	.	.	.	.	.	.	.	.	.	A	.	.	.	.	.	.	.	.	.	.	.	.	.	.	.	.	.	.	.
231000	G	.	.	.	.	.	.	A	A	A	.	.	.	.	.	.	.	.	.	.	.	.	.	.	A	A	A	A	A	.	.	.	.	.	.	.	.	.	.	.	.	.	.	.	.	.	.	.	.
231001	T	.	.	.	.	.	.	C	C	C	.	.	.	.	C	.	.	.	.	.	.	.	.	.	C	C	C	C	C	.	.	.	.	.	.	.	.	.	.	.	.	.	.	.	.	.	.	.	.
231045	A	N	.	.	.	.	.	.	.	G	.	.	.	.	.	.	.	.	.	.	.	.	.	.	.	.	.	.	N	N	.	.	.	.	.	.	.	.	.	.	.	.	N	.	.	.	.	.	.
231169	A	N	N	N	G	N	N	N	N	N	N	N	N	.	N	.	N	N	N	N	N	N	G	G	N	N	N	N	N	N	N	N	G	G	.	N	.	N	.	N	.	N	N	N	G	N	N	N	N
236391	A	N	N	.	G	G	.	G	G	G	G	G	G	.	G	.	G	G	.	G	G	G	G	G	G	G	G	G	G	N	G	G	G	G	.	G	.	.	.	.	.	.	G	G	G	G	G	G	G
236433	A	N	N	.	.	.	.	G	G	G	.	.	.	.	.	.	G	.	.	.	.	.	.	.	G	G	G	G	G	.	.	.	.	.	.	.	.	.	.	.	.	.	N	.	.	.	.	.	.
236572	C	N	.	.	.	.	.	.	.	.	.	.	.	.	.	.	.	.	.	.	.	.	.	.	.	.	.	.	.	.	.	T	.	.	.	.	.	.	.	.	.	.	N	.	.	.	.	.	.
236991	A	C	.	.	C	C	.	C	C	C	C	C	C	.	N	.	C	C	.	C	C	C	C	C	C	C	C	C	C	.	C	C	C	C	.	C	.	.	.	.	.	.	N	C	C	C	C	C	C
237139	T	N	N	.	C	C	.	.	.	N	C	C	C	.	.	.	.	C	.	C	C	C	C	C	.	.	.	.	.	.	C	C	C	C	.	.	.	.	.	.	.	.	.	C	C	C	C	C	C
237746	T	G	G	G	G	G	.	G	G	N	G	G	G	.	G	G	G	G	G	G	G	G	G	G	G	G	G	G	G	N	G	G	G	G	G	G	.	.	.	.	G	G	N	G	G	G	G	G	G
237860	A	N	.	.	.	.	.	.	.	N	.	.	.	.	.	.	N	.	.	.	.	.	.	.	.	.	N	.	.	.	.	.	.	.	.	.	G	.	.	.	.	.	N	.	.	.	.	.	.
238407	A	N	.	.	G	G	.	N	N	N	G	N	N	.	N	.	N	N	.	N	G	N	G	G	N	G	N	N	N	.	N	N	G	G	.	N	.	.	.	.	.	.	N	G	G	G	G	G	G
238410	G	N	.	.	A	A	.	N	N	N	N	N	A	.	N	.	N	A	.	N	A	N	A	A	A	A	N	N	N	.	N	N	A	A	.	N	.	.	.	.	.	.	N	A	A	A	A	A	A
238412	G	N	.	.	A	A	.	N	N	N	A	N	N	.	N	.	N	N	.	N	A	N	A	A	A	A	N	N	N	.	N	N	A	A	.	N	.	.	.	.	.	.	N	A	A	A	A	A	A
239110	C	G	N	.	G	G	N	G	G	G	G	G	G	.	G	.	G	G	G	G	G	G	G	G	G	G	G	G	G	N	G	G	G	G	.	G	.	.	.	.	.	.	N	G	G	G	G	G	G
239994	T	N	.	.	.	.	.	.	.	.	.	.	.	.	.	.	.	.	.	.	.	.	.	.	.	.	.	.	.	N	.	C	.	.	.	.	.	.	.	.	.	.	N	.	.	.	.	.	.
240069	T	C	C	C	C	C	.	C	C	N	C	C	C	.	C	C	N	C	C	C	C	C	C	C	C	C	C	C	C	C	C	C	C	C	C	C	.	.	C	C	C	C	N	C	C	C	C	C	C
241134	G	N	N	.	.	.	.	.	.	N	.	.	.	.	.	.	.	.	A	.	.	.	.	.	.	.	.	.	.	A	.	.	.	.	.	.	.	.	.	.	.	.	N	.	.	.	.	.	.
242292	G	N	.	.	A	A	.	A	A	N	A	A	A	.	.	.	A	A	.	A	A	A	A	A	A	A	A	A	A	.	A	A	A	A	.	A	.	.	.	.	.	.	N	A	A	A	A	A	A
242339	T	C	.	.	C	C	.	C	C	N	C	C	C	.	N	.	C	C	.	C	C	C	C	C	C	C	C	C	C	N	C	C	C	C	.	C	.	.	.	.	.	.	C	C	C	C	C	C	C
242666	G	N	A	A	A	A	.	A	A	N	A	A	A	.	A	A	A	A	A	A	A	A	A	A	A	A	A	A	A	A	A	A	A	A	A	A	.	.	A	A	A	A	A	A	A	A	A	A	A
243890	T	.	.	.	.	.	.	.	.	N	.	.	C	.	.	.	.	.	.	.	.	.	.	.	.	.	.	.	.	.	.	N	.	.	.	.	.	N	.	.	.	.	.	.	.	.	.	.	.
244245	G	N	.	.	.	.	.	.	.	N	.	.	.	.	.	.	.	.	A	.	.	.	.	.	.	.	.	.	.	N	.	N	.	.	.	.	.	.	.	.	.	.	N	.	.	.	.	.	.
244336	A	N	.	.	.	.	.	.	.	N	.	.	.	.	.	.	.	.	.	.	.	.	C	.	.	.	.	.	.	.	.	.	.	.	.	.	.	.	.	.	.	.	N	.	.	.	.	.	.
244847	A	.	N	.	.	.	.	.	.	.	.	.	.	.	.	.	.	.	.	.	.	.	.	.	.	.	.	.	.	.	.	.	.	.	.	.	.	.	.	.	.	.	.	.	.	.	.	.	.
244941	C	.	.	.	T	.	.	.	.	N	.	.	.	.	.	.	.	.	.	.	.	.	.	.	.	.	.	.	.	.	.	.	.	.	.	.	.	.	.	.	.	.	N	.	.	.	.	.	.
245250	T	.	N	.	.	.	.	.	.	.	.	.	.	.	.	.	.	.	C	.	.	.	.	.	.	.	.	.	.	C	.	.	.	.	.	.	.	.	.	.	.	.	N	.	.	.	.	.	.
246015	A	N	.	.	.	.	.	.	.	.	.	.	.	.	.	.	N	.	.	.	.	.	.	.	.	.	.	.	.	G	.	.	.	.	.	.	.	.	.	.	.	.	N	.	.	.	.	.	.
246339	T	C	N	.	.	C	.	.	.	.	C	C	.	.	.	.	.	.	.	.	C	C	.	.	N	.	.	.	.	.	.	.	.	.	.	.	.	.	.	.	.	.	.	.	.	.	.	.	.
246784	G	N	N	.	A	A	.	A	A	N	A	A	A	.	A	.	A	A	.	A	A	A	A	A	A	A	N	A	A	.	A	A	A	A	.	.	.	.	.	.	.	.	N	A	A	A	A	A	A
246800	T	N	.	.	.	.	.	.	.	N	.	.	.	.	.	.	.	.	.	.	.	.	.	.	.	.	N	.	.	.	.	.	.	.	.	C	.	.	.	.	.	.	N	.	.	.	.	.	.
247468	C	T	.	.	T	T	.	T	T	N	T	T	T	.	.	.	T	T	.	T	T	T	T	T	T	T	T	T	T	N	T	T	T	T	.	.	.	.	.	.	.	.	N	T	T	T	T	T	T
247859	C	N	.	.	.	.	.	T	T	T	.	.	.	.	.	.	T	.	.	.	.	.	.	.	T	T	T	T	T	N	.	.	.	.	.	.	.	.	.	.	.	.	N	.	.	.	.	.	.
248104	C	.	.	.	.	.	.	.	.	.	.	.	.	.	.	.	.	.	.	.	.	.	.	.	.	.	.	.	.	.	.	.	.	.	.	.	.	.	.	.	.	.	N	.	.	.	.	.	.
249632	C	.	.	.	.	.	.	.	.	.	.	.	.	.	.	.	.	.	.	.	.	.	.	.	.	N	.	.	.	.	.	.	.	.	.	.	.	.	.	.	.	.	N	.	.	.	.	.	.
250769	G	A	.	.	A	A	.	A	A	A	A	A	A	.	A	.	A	A	A	A	A	A	A	A	A	A	A	A	N	A	A	A	A	A	.	A	.	.	.	.	.	.	A	A	A	A	A	A	A
251709	T	.	.	.	.	.	.	.	.	.	.	.	.	.	.	.	.	.	.	.	.	.	.	.	.	.	.	.	.	N	.	.	.	.	.	.	.	.	.	.	.	.	N	G	G	G	G	G	G
251876	G	N	.	.	.	.	.	.	.	N	.	.	.	.	.	.	.	.	.	.	.	.	.	.	.	.	.	.	.	N	.	.	.	.	.	.	.	.	.	A	.	.	N	.	.	.	.	.	.
251912	A	N	.	.	.	.	.	.	.	N	.	.	.	.	G	.	.	.	G	.	.	.	.	.	.	.	.	.	.	G	.	.	.	.	.	.	.	.	.	N	.	.	.	.	.	.	.	.	.
252259	A	.	.	.	.	.	N	.	.	N	.	.	.	.	.	.	.	.	.	.	.	.	.	G	.	.	.	.	.	.	G	.	.	.	.	.	.	.	.	.	.	.	.	.	.	.	.	.	.
252782	C	N	.	.	.	.	.	.	.	N	.	.	.	.	N	.	.	.	.	.	.	.	.	.	.	.	.	.	.	.	.	.	.	.	.	.	.	.	.	T	.	.	N	.	.	.	.	.	.
252812	A	N	.	.	.	.	.	.	.	N	.	.	.	.	.	.	.	.	.	.	.	.	.	.	.	.	.	.	.	.	.	.	.	.	.	G	.	.	.	.	.	.	N	.	.	.	.	.	.
252946	C	.	N	.	.	.	.	.	.	N	.	.	.	.	.	.	.	.	.	.	.	.	.	.	.	.	.	.	.	.	.	.	.	.	.	.	.	.	.	.	.	.	.	.	.	.	.	.	.
252947	C	.	N	.	.	.	.	.	.	N	.	.	.	.	.	.	.	.	.	.	.	.	.	.	.	.	.	.	.	.	.	.	.	.	.	.	.	.	.	.	.	.	.	.	.	.	.	.	.
253222	T	N	N	.	.	.	.	.	.	.	.	.	.	.	.	.	N	.	.	.	.	.	.	.	.	C	C	C	C	.	.	.	.	.	.	.	.	.	.	.	.	.	N	.	.	.	.	.	.
253338	G	N	.	.	.	.	.	.	.	N	.	.	.	.	.	.	.	.	.	.	.	.	.	.	.	.	.	.	.	.	.	.	.	.	.	.	.	.	A	.	.	.	.	.	.	.	.	.	.
253585	A	.	.	.	.	.	.	.	.	.	.	.	.	.	.	.	.	.	.	.	.	.	.	G	.	N	.	.	.	.	G	.	.	.	.	.	.	.	.	.	.	.	N	.	.	.	.	.	.
254173	G	N	.	.	A	A	.	.	.	.	A	A	A	.	.	.	.	A	.	A	A	A	A	A	.	.	.	.	.	N	A	A	A	A	.	.	.	.	.	.	.	.	N	A	A	A	A	A	A
254392	G	N	.	.	.	.	.	.	.	.	.	.	A	.	.	.	N	.	.	.	.	.	.	.	.	.	.	.	.	N	.	.	.	.	.	.	.	.	.	.	.	.	N	.	.	.	.	.	.
254489	G	N	A	A	.	.	.	.	.	.	.	.	.	.	.	.	.	.	.	.	.	.	.	.	.	.	.	.	N	.	.	.	.	.	.	.	.	.	.	.	.	.	N	.	.	.	.	.	.
254507	G	.	.	.	.	.	.	.	.	.	.	.	.	.	.	.	.	A	.	.	.	.	.	.	.	.	.	.	N	.	.	.	.	.	.	.	.	.	.	.	.	.	N	.	.	.	.	.	.
255011	C	G	.	.	G	G	.	G	G	G	G	G	G	.	G	.	G	G	G	G	G	G	G	G	G	G	G	G	G	G	G	G	G	G	.	G	.	.	.	.	.	.	N	G	G	G	G	G	G
255459	A	N	.	.	.	.	.	.	.	.	.	.	.	.	.	.	.	.	.	.	.	.	G	.	.	.	.	.	.	.	.	.	.	.	.	.	.	.	.	.	.	.	.	.	.	.	.	.	.
256421	C	.	.	.	.	.	.	.	.	N	.	.	.	.	.	.	.	.	T	.	.	.	.	.	.	.	.	.	.	.	.	.	.	.	.	.	.	.	.	.	.	.	N	.	.	.	.	.	.
257762	G	N	.	.	.	.	.	.	.	.	.	.	.	.	.	.	.	.	.	.	.	.	.	.	.	.	.	.	.	.	.	.	.	.	.	A	.	.	.	.	.	.	N	.	.	.	.	.	.
257782	G	.	.	.	.	.	.	.	.	.	.	.	.	.	.	.	.	.	T	.	.	.	.	.	N	.	.	.	.	.	.	.	.	.	.	.	.	.	.	.	.	.	N	.	.	.	.	.	.
258605	A	N	N	.	T	.	.	.	.	.	.	.	.	.	.	.	.	T	.	.	.	.	.	.	.	.	.	.	.	.	.	.	T	T	.	.	.	.	.	.	.	.	N	.	.	.	.	.	.
258741	G	.	N	.	.	.	.	.	.	.	.	.	.	.	.	.	.	.	.	.	.	.	.	.	.	.	.	.	.	N	.	.	.	.	A	.	.	.	.	.	.	.	N	.	.	.	.	.	.
262198	G	N	.	.	A	A	.	A	A	A	A	A	A	.	.	.	A	A	.	A	A	A	A	A	A	A	A	A	A	.	A	A	A	A	.	.	.	.	.	.	.	.	N	A	A	A	A	A	A
262717	A	.	.	.	.	.	.	.	.	.	.	.	.	.	.	.	.	.	.	.	.	.	.	.	.	.	.	.	.	.	.	G	.	.	.	.	.	.	.	.	.	.	.	.	.	.	.	.	.
264881	T	C	C	C	C	C	.	C	C	N	C	C	C	.	C	C	C	C	C	C	C	C	C	C	C	C	C	C	C	N	C	C	C	C	C	C	.	.	C	C	C	C	C	C	C	C	C	C	C
265114	G	A	.	.	A	A	.	A	A	A	A	A	A	.	A	.	A	A	A	A	A	A	A	A	A	A	A	A	A	A	A	A	A	A	.	A	.	.	.	.	.	.	A	A	A	A	A	A	A
265251	C	N	N	.	.	.	.	T	T	T	.	.	.	.	.	.	T	.	.	.	.	.	.	.	T	T	T	T	T	N	.	.	.	.	.	.	.	.	.	.	.	.	N	.	.	.	.	.	.
265907	C	N	.	.	.	.	.	.	.	.	.	.	.	.	.	.	.	.	.	.	.	.	.	.	.	.	.	.	.	N	.	.	.	.	.	T	.	.	.	.	.	.	.	.	.	.	.	.	.
266049	C	.	.	.	.	.	.	T	T	T	N	.	.	.	.	.	.	.	.	.	.	.	.	.	T	T	T	T	T	.	.	.	.	.	.	.	.	.	.	.	.	.	N	.	.	.	.	.	.
266699	G	.	.	.	.	.	.	.	.	.	.	.	.	.	.	.	.	.	.	.	.	.	.	.	.	.	.	.	.	.	.	.	.	.	.	A	.	.	.	.	.	.	A	.	.	.	.	.	.
267834	A	N	.	.	.	.	.	.	.	N	.	.	.	.	.	.	.	.	.	.	.	.	.	.	.	.	.	.	.	.	.	.	.	.	G	.	.	N	.	.	.	.	.	.	.	.	.	.	.
268347	C	N	.	.	T	T	.	T	T	N	T	T	T	.	T	.	T	T	T	T	T	T	T	T	T	T	T	T	T	T	T	T	T	T	.	T	.	.	.	.	.	.	N	T	T	T	T	T	T
268540	A	N	.	.	.	.	.	.	.	N	.	.	.	.	.	.	.	.	.	.	.	.	.	.	.	.	.	.	.	.	.	.	.	.	.	G	.	.	.	.	.	.	N	.	.	.	.	.	.
268836	C	N	N	.	.	.	.	N	.	N	.	.	.	.	.	.	.	.	.	.	.	.	.	.	N	N	.	.	.	.	.	.	.	.	.	.	.	.	.	.	.	.	.	T	T	T	T	T	T
269874	A	.	N	.	.	.	.	.	.	.	.	.	.	.	.	.	.	.	G	.	.	.	.	.	.	.	.	.	.	.	.	.	.	.	.	.	.	.	.	.	.	.	.	.	.	.	.	.	.
269923	A	N	.	.	G	G	.	G	G	G	G	G	G	.	G	.	G	G	G	G	G	G	G	G	G	G	G	G	G	G	G	G	G	G	.	G	.	.	.	.	.	.	N	G	G	G	G	G	G
271107	T	N	G	G	G	G	.	G	G	G	G	G	N	.	G	G	G	G	G	G	G	G	G	G	G	G	G	G	G	N	G	G	G	G	G	G	.	.	G	G	G	G	N	G	G	G	G	G	G
271108	T	N	C	C	C	C	.	C	C	C	C	C	N	.	C	C	C	C	C	C	C	C	C	C	C	C	C	C	C	N	C	C	C	C	C	C	.	.	C	C	C	C	N	C	C	C	C	C	C
271754	A	N	.	.	G	G	.	G	G	N	G	G	G	.	.	.	G	G	.	G	G	G	G	G	G	G	G	G	G	N	G	G	G	G	.	G	.	.	.	.	.	.	G	G	G	G	G	G	G
272314	T	.	N	.	.	.	.	.	.	.	.	.	.	.	.	.	.	.	.	.	.	.	.	.	.	.	.	.	.	N	.	.	.	.	.	C	.	.	.	.	.	.	N	.	.	.	.	.	.
272573	G	.	N	N	.	.	.	C	C	C	.	.	.	.	C	.	C	.	C	.	.	.	.	.	C	C	C	C	C	N	.	.	.	.	.	C	.	.	N	.	.	.	C	.	.	.	.	.	.
272957	T	N	.	.	C	C	N	C	C	C	C	C	C	.	.	.	C	C	.	C	C	C	C	C	C	C	C	C	C	.	C	C	C	C	.	C	.	.	.	.	.	.	N	C	C	C	C	C	C
273183	T	C	.	.	C	C	.	.	.	N	C	C	C	.	.	.	.	C	.	C	C	C	C	C	.	.	.	.	.	N	C	C	C	C	.	.	.	.	.	.	.	.	N	C	C	C	C	C	C
273439	C	N	N	.	.	.	.	.	.	.	.	.	.	.	.	.	.	.	.	.	.	.	.	.	.	.	.	.	.	.	.	.	.	.	.	.	.	N	.	A	.	.	.	.	.	.	.	.	.
273482	A	G	.	.	G	G	.	G	G	N	G	G	G	.	G	.	G	G	.	G	G	G	G	G	G	G	G	G	G	.	G	G	G	G	.	G	.	.	.	.	.	.	G	G	G	G	G	G	G
273589	T	C	.	.	C	C	N	C	C	C	C	C	C	.	C	.	C	C	.	C	C	C	C	C	C	C	C	C	C	N	C	C	C	C	.	C	.	.	.	.	.	.	N	C	C	C	C	C	C
274114	T	.	.	.	.	.	.	.	.	.	.	.	.	.	.	.	N	.	.	.	.	.	.	.	.	.	.	.	.	.	.	.	.	.	.	.	.	.	.	.	.	.	N	.	.	.	.	.	.
274198	C	T	.	.	T	T	.	T	T	T	T	T	T	.	.	.	T	T	.	T	T	T	T	T	T	T	T	T	T	.	T	T	T	T	.	.	.	.	.	.	.	.	N	T	T	T	T	T	T
275075	G	T	N	.	T	T	.	T	T	T	T	T	T	.	T	.	T	T	.	T	T	T	T	T	T	T	T	T	T	.	T	T	T	T	.	T	.	.	.	.	.	.	N	T	T	T	T	T	T
275976	C	.	A	A	.	.	.	.	.	.	.	.	.	.	.	.	.	.	.	.	.	.	.	.	.	.	.	.	.	N	.	.	.	.	.	.	.	.	.	.	.	.	.	.	.	.	.	.	.
276428	G	.	N	.	.	.	.	.	.	.	.	.	.	.	.	.	.	.	.	.	.	.	.	.	.	A	A	A	A	.	.	.	.	.	.	.	.	.	.	.	.	.	N	.	.	.	.	.	.
277085	T	N	.	.	.	.	.	.	.	.	.	.	.	.	.	.	.	.	C	N	.	.	.	.	.	.	.	.	.	N	.	.	.	.	.	.	.	.	.	.	.	.	N	.	.	.	.	.	.
277811	A	N	N	.	.	.	.	.	.	.	.	.	.	.	.	.	.	N	.	.	N	.	.	.	.	.	.	.	.	N	.	.	.	.	.	G	.	.	.	.	.	.	N	.	.	.	.	.	.
278438	T	C	.	.	C	C	.	C	C	C	C	C	C	.	C	.	C	C	C	C	C	C	C	C	C	C	C	C	C	C	C	C	C	C	.	C	.	.	.	.	.	.	N	C	C	C	C	C	C
278464	C	N	.	.	.	.	.	N	.	.	.	.	.	.	.	.	.	.	.	.	.	.	.	.	.	.	.	.	.	N	.	.	.	.	.	T	.	.	.	.	.	.	N	.	.	.	.	.	.
278720	C	.	.	.	.	.	.	.	.	.	.	.	.	.	N	.	.	.	.	.	.	.	A	.	.	.	.	.	.	N	.	.	.	.	.	.	.	.	.	.	.	.	.	.	.	.	.	.	.
278740	G	A	A	A	A	A	A	A	A	A	A	A	A	A	N	A	A	A	A	A	A	A	A	A	A	A	A	A	A	A	A	A	A	A	A	A	.	.	A	A	A	A	N	A	A	A	A	A	A
279291	A	N	.	.	.	.	.	.	N	.	.	.	.	.	.	.	.	.	.	.	.	.	.	.	.	N	N	.	.	.	.	.	.	.	.	.	.	.	.	.	.	.	N	.	.	.	.	.	.
279348	G	N	.	.	.	.	.	.	.	.	.	.	.	.	.	.	.	.	A	.	.	.	.	.	.	.	.	.	.	A	.	.	.	.	.	.	.	.	.	.	.	.	N	.	.	.	.	.	.
285096	C	G	.	.	G	G	.	G	G	G	G	G	G	.	G	.	G	G	.	G	G	G	G	G	G	G	G	G	G	.	G	G	G	G	.	G	.	.	.	.	.	.	N	G	G	G	G	G	G
285286	C	N	.	.	.	.	.	.	.	.	.	.	.	.	.	.	.	.	.	.	.	.	.	.	.	.	.	.	.	N	.	.	.	.	.	.	.	.	.	.	.	.	.	.	.	.	.	.	.
285697	A	N	.	.	.	.	.	.	.	.	.	.	.	.	.	.	.	.	.	.	.	.	.	.	.	.	.	.	.	N	.	.	.	.	.	.	.	.	.	.	.	.	.	.	.	.	.	.	.
288872	C	.	N	.	.	.	.	.	.	.	.	.	.	.	.	.	.	.	.	.	.	.	.	.	.	.	.	.	.	N	.	.	.	.	.	.	.	.	.	.	.	.	N	.	.	.	.	.	.
289685	C	.	.	.	.	.	.	.	.	.	.	.	.	.	.	.	.	.	.	.	.	.	.	.	.	.	.	.	.	.	.	.	.	.	.	.	.	.	.	.	.	.	.	.	.	.	.	.	.
291054	A	.	.	.	.	.	.	G	G	G	.	.	.	.	.	.	.	.	.	.	.	.	.	.	G	G	G	G	G	.	.	.	.	.	.	.	.	.	.	.	.	.	N	.	.	.	.	.	.
291294	C	N	.	.	.	.	.	.	.	.	.	.	.	.	.	.	.	.	.	.	.	.	.	T	.	.	.	N	.	N	T	.	.	.	.	.	.	.	.	.	.	.	.	.	.	.	.	.	.
293647	T	N	.	.	.	.	.	.	C	C	.	.	.	.	.	.	.	.	.	.	.	.	.	.	.	.	.	.	.	N	.	.	.	.	.	.	.	.	.	.	.	.	.	.	.	.	.	.	.
293697	C	N	.	.	.	.	.	.	.	.	.	.	.	.	.	.	.	.	.	.	.	.	.	.	.	.	.	.	.	N	.	.	.	.	.	T	.	.	.	.	.	.	N	.	.	.	.	.	.
293774	G	N	.	.	.	.	.	.	.	.	.	.	.	.	.	.	.	.	.	.	.	.	.	.	.	.	.	.	.	.	.	.	.	.	.	.	.	.	.	.	.	.	N	.	.	.	.	.	.
295416	A	N	N	N	G	N	.	.	.	N	G	G	G	.	N	.	.	N	.	G	G	G	N	N	.	.	.	N	.	.	G	G	N	N	.	.	.	.	N	.	.	.	G	G	G	G	G	G	G
296094	T	.	N	.	.	.	.	.	.	.	.	.	.	.	.	.	.	.	.	C	.	.	.	.	.	.	.	.	.	N	.	.	.	.	.	.	.	.	.	.	.	.	N	.	.	.	.	.	.
296272	A	.	.	.	.	.	.	.	.	.	.	.	.	.	.	.	.	.	.	.	.	.	.	.	.	.	.	.	.	.	.	G	.	.	.	.	.	.	.	.	.	.	N	.	.	.	.	.	.
298046	A	G	.	.	G	G	.	G	G	N	G	G	G	.	G	.	G	G	G	G	G	G	G	G	G	G	G	G	G	G	G	G	G	G	.	G	.	.	.	.	.	.	N	G	G	G	G	G	G
299026	A	N	N	.	.	.	.	.	.	N	.	.	.	.	.	.	.	.	.	.	.	.	.	.	.	.	.	.	.	.	.	.	.	.	.	.	.	.	.	.	.	.	G	.	.	.	.	.	.
299457	G	.	.	.	.	.	.	.	.	.	.	.	.	.	.	.	N	.	.	.	.	.	.	.	.	.	.	.	.	.	.	.	.	.	.	.	.	.	.	.	.	.	A	.	.	.	.	.	.
301478	A	.	.	.	.	.	.	.	.	.	.	.	.	.	.	.	.	N	G	.	.	.	.	.	.	.	.	.	.	G	.	.	.	.	.	.	.	.	.	.	.	.	N	.	.	.	.	.	.
301651	G	N	.	.	.	.	.	.	.	N	.	.	.	.	.	.	.	.	.	.	.	.	.	.	.	.	.	.	N	.	.	A	.	.	.	.	.	.	.	.	.	.	.	.	.	.	.	.	.
302121	G	A	.	.	A	A	.	A	A	A	A	A	A	.	A	A	A	A	A	A	A	A	A	A	A	A	A	A	A	A	A	A	A	A	A	A	.	.	.	.	A	.	N	A	A	A	A	A	A
302720	G	A	N	.	A	A	.	A	A	A	A	A	A	.	A	.	A	A	.	A	A	A	A	A	A	A	A	A	A	N	A	A	A	A	.	A	.	.	.	.	.	.	N	A	A	A	A	A	A
303043	C	.	.	.	.	.	.	.	.	.	.	.	.	.	.	.	.	.	.	.	.	.	.	.	.	T	T	T	T	.	.	.	.	.	.	.	.	.	.	.	.	.	N	.	.	.	.	.	.
303574	T	.	.	.	.	.	.	.	.	N	.	.	.	.	.	.	.	.	C	.	.	.	.	.	.	.	.	.	.	.	.	.	.	.	.	.	.	.	.	.	.	.	N	.	.	.	.	.	.
303909	C	.	N	.	.	.	.	.	.	.	.	.	.	.	.	.	.	.	.	.	.	.	.	.	.	.	.	.	.	.	.	.	.	.	.	T	.	.	.	.	.	.	N	.	.	.	.	.	.
304792	T	N	.	.	.	.	.	.	.	N	.	.	.	.	.	.	.	.	.	.	.	.	.	.	.	.	.	.	.	.	.	.	.	.	.	A	.	.	.	.	.	.	.	.	.	.	.	.	.
305042	C	.	N	.	.	.	.	.	.	N	.	.	.	.	.	.	.	.	.	.	.	.	.	.	.	.	.	.	.	.	.	.	.	.	.	T	.	.	.	.	.	.	N	.	.	.	.	.	.
305521	G	N	.	N	A	A	.	A	A	N	A	A	A	.	.	.	A	A	.	A	A	A	A	A	A	A	A	A	A	.	A	A	A	A	.	.	.	.	.	.	.	.	N	A	A	A	A	A	A
305733	C	.	.	.	.	.	.	G	G	N	.	.	.	.	.	.	.	.	.	.	.	.	.	.	G	G	G	G	G	.	.	.	.	.	.	.	.	.	.	.	.	.	.	.	.	.	.	.	.
308021	G	A	.	.	A	A	.	.	.	N	A	A	A	.	N	.	.	A	.	A	A	A	A	A	.	.	.	.	.	N	A	A	A	A	.	A	.	.	.	.	.	.	A	A	A	A	A	A	A
308778	C	T	.	.	T	T	.	T	T	N	T	T	T	.	T	.	T	T	.	T	T	T	T	T	T	T	T	T	T	.	T	T	T	T	.	T	.	.	.	.	.	.	N	T	T	T	T	T	T
310242	T	.	.	.	.	.	.	.	.	.	.	N	.	.	.	.	.	.	.	.	.	N	.	.	.	.	.	.	.	.	.	C	.	.	.	.	.	.	.	.	.	.	N	.	.	.	.	.	.
310882	T	N	N	.	C	C	.	C	C	C	C	C	C	.	C	.	C	C	C	C	C	C	C	C	C	C	C	C	C	C	C	C	C	C	.	C	.	.	.	.	.	.	N	C	C	C	C	C	C
311498	T	N	.	.	.	.	.	.	.	N	.	.	.	.	.	.	.	.	.	.	.	.	.	.	.	.	.	.	.	.	.	.	.	.	.	C	.	.	.	.	.	.	N	.	.	.	.	.	.
312080	T	.	A	A	.	.	.	.	.	.	.	.	.	.	A	.	.	.	A	.	.	.	.	.	.	.	.	N	.	N	.	.	.	.	.	.	.	.	.	.	.	.	N	.	.	.	.	.	.
312085	T	N	.	.	.	.	.	.	.	.	.	.	.	.	N	A	.	.	.	.	.	.	.	.	.	.	.	N	.	N	.	.	.	.	A	.	.	.	.	.	A	.	N	.	.	.	.	.	.
312087	G	N	.	.	.	.	.	.	.	.	.	.	.	.	N	T	.	.	.	.	.	.	.	.	.	.	.	N	.	N	.	.	.	.	T	.	.	.	.	.	T	.	N	.	.	.	.	.	.
312093	G	N	A	A	A	A	.	A	A	A	A	A	A	.	A	.	A	A	.	A	A	A	A	A	A	A	A	N	A	N	A	A	A	A	.	.	.	.	.	.	.	.	N	A	A	A	A	A	A
312181	G	N	.	.	.	.	.	.	N	.	.	.	.	.	.	.	.	.	A	.	.	.	.	.	.	.	.	.	.	A	.	.	.	.	.	.	.	.	N	.	.	.	.	.	.	.	.	.	.
313353	C	N	N	N	.	.	.	.	.	.	.	.	.	.	.	.	.	.	.	.	.	.	.	T	.	.	.	.	.	N	T	.	.	.	.	.	.	.	.	.	.	.	N	.	.	.	.	.	.
313465	A	N	N	.	G	G	.	G	G	N	G	G	G	.	.	.	G	G	.	G	N	G	G	G	G	G	G	G	G	N	G	G	G	G	.	G	.	.	.	.	.	.	N	G	G	G	G	G	G
313646	T	C	.	.	C	C	.	C	C	N	C	C	C	.	C	.	C	C	.	C	C	C	C	C	C	C	C	C	C	.	C	C	C	C	.	C	.	.	.	.	.	.	N	C	C	C	C	C	C
314231	G	.	.	.	.	.	.	.	.	N	.	.	.	.	.	.	.	.	.	.	.	.	T	.	.	.	.	.	.	.	.	.	.	.	.	.	.	.	.	.	.	.	.	.	.	.	.	.	.
314485	A	G	G	G	G	G	G	G	G	G	G	G	G	G	G	G	G	G	G	G	G	G	G	G	G	G	G	G	G	G	G	G	G	G	G	G	.	.	G	G	G	G	N	G	G	G	G	G	G
314960	A	.	C	C	.	.	.	.	.	.	.	.	.	.	C	.	.	.	.	.	.	.	.	.	.	.	.	.	.	N	.	.	.	.	.	.	.	.	.	.	.	.	N	.	.	.	.	.	.
315496	C	.	T	T	.	.	.	N	.	.	.	.	.	.	N	.	.	.	.	.	.	.	.	.	.	.	.	.	.	N	.	.	.	.	.	.	.	.	.	.	.	.	.	.	.	.	.	.	.
315548	C	.	.	.	.	.	.	.	.	.	.	.	.	.	.	.	.	.	.	.	.	.	.	.	.	.	.	.	.	.	.	.	.	.	.	T	.	.	.	.	.	.	T	.	.	.	.	.	.
315992	C	.	N	.	.	.	.	.	.	.	.	.	.	.	.	.	N	.	T	.	.	.	.	.	.	.	.	.	.	N	.	.	.	.	.	.	.	.	.	.	.	.	.	.	.	.	.	.	.
316623	T	.	N	.	.	.	.	.	.	.	.	.	.	.	.	.	.	.	.	.	.	.	.	.	.	.	.	.	.	.	.	.	.	.	.	C	.	.	.	.	.	.	N	.	.	.	.	.	.
316706	A	N	.	.	.	.	.	.	.	.	.	.	.	.	.	.	.	.	.	.	.	.	.	G	.	.	N	.	.	.	G	.	.	.	.	.	.	.	.	.	.	.	N	.	.	.	.	.	.
317588	C	T	.	.	T	T	.	T	T	N	T	T	T	.	T	.	T	T	T	T	T	T	T	T	T	T	T	T	T	T	T	T	T	T	.	T	.	.	.	.	.	.	T	T	T	T	T	T	T
319479	A	.	.	.	.	.	.	.	.	N	.	.	.	.	.	.	.	G	.	.	.	.	.	.	.	.	.	.	.	.	.	.	.	.	.	.	.	.	.	.	.	.	N	.	.	.	.	.	.
319491	T	.	.	.	.	.	.	.	.	N	.	.	.	.	.	.	.	.	G	.	.	.	.	.	.	.	.	.	.	G	.	.	.	.	.	.	.	.	.	.	.	.	N	.	.	.	.	.	.
319648	C	.	N	.	.	.	.	.	.	N	.	.	.	.	.	.	.	.	.	.	.	.	.	.	.	.	.	.	.	.	.	.	.	.	.	.	.	.	.	.	.	.	N	.	.	.	.	.	.
320536	C	N	.	.	.	.	.	.	.	.	.	.	.	.	.	.	.	.	T	.	.	.	.	.	.	.	.	N	.	.	.	.	.	.	.	.	.	.	.	.	.	.	N	.	.	.	.	.	.
320625	G	N	.	N	.	.	.	.	.	.	.	.	.	.	.	.	.	.	.	.	.	.	.	.	A	.	.	.	.	.	.	.	.	.	.	.	.	.	.	.	.	.	N	.	.	.	.	.	.
320692	C	.	T	T	.	.	.	.	.	N	.	.	.	.	.	T	.	.	T	.	.	.	.	.	.	.	N	.	.	T	.	.	.	.	T	.	.	.	.	T	T	T	N	.	.	.	.	.	.
320834	T	.	C	C	.	.	.	.	.	.	.	.	.	.	C	C	.	.	C	.	.	.	.	.	.	.	.	.	.	C	.	.	.	.	C	.	.	.	.	C	C	C	N	.	.	.	.	.	.
320912	T	.	.	.	.	.	.	.	.	.	.	.	.	.	.	.	.	.	.	.	.	.	.	.	.	.	.	.	.	.	.	.	.	.	.	.	.	.	.	.	.	.	N	.	.	.	.	.	.
320930	C	N	.	.	.	.	.	.	N	.	.	.	.	.	.	.	N	.	A	.	.	.	.	.	.	.	.	.	.	N	.	.	.	.	.	.	.	.	.	.	.	.	.	.	.	.	.	.	.
320968	G	N	.	.	.	.	.	.	.	.	.	.	.	.	.	.	N	.	.	.	.	.	.	.	.	.	.	.	.	.	.	.	.	.	.	.	.	.	.	.	.	.	.	.	.	.	.	.	.
321083	A	.	.	.	.	.	.	.	.	N	C	C	.	.	.	.	.	.	.	.	C	C	.	.	.	.	.	.	.	N	.	.	.	.	.	.	.	.	.	.	.	.	.	.	.	.	.	.	.
321167	A	N	N	.	.	.	.	.	.	N	.	.	.	.	N	.	.	.	.	.	.	.	.	.	.	.	.	.	.	N	.	.	.	.	.	G	.	.	.	.	.	.	N	.	.	.	.	.	.
321210	C	N	.	.	T	.	.	.	.	.	.	.	.	.	.	.	.	T	.	.	.	.	.	.	.	.	.	.	.	N	.	.	T	T	.	.	.	.	.	.	.	.	N	.	.	.	.	.	.
321304	T	C	.	.	C	C	.	C	C	C	C	C	C	.	C	.	C	C	C	C	C	C	C	C	C	C	C	C	C	C	C	C	C	C	.	C	.	.	.	.	.	.	C	C	C	C	C	C	C
321612	G	N	.	.	.	.	.	.	.	N	.	.	.	.	.	.	.	.	.	.	.	.	.	.	.	.	.	.	.	.	.	.	.	.	.	.	.	.	.	.	.	.	N	.	.	.	.	.	.
321909	A	N	.	.	G	.	.	.	.	N	.	.	.	.	N	.	.	.	.	.	.	.	.	.	.	.	.	.	.	.	.	.	.	.	.	.	.	.	.	.	.	.	N	.	.	.	.	.	.
322181	C	A	.	.	A	A	.	A	A	A	A	A	A	.	.	.	A	A	.	A	A	A	A	A	A	A	A	A	A	.	A	A	A	A	.	A	.	.	.	.	.	.	N	A	A	A	A	A	A
323575	C	.	.	.	.	.	.	.	.	.	.	.	.	.	.	.	.	.	T	.	N	.	.	.	.	.	.	.	.	T	.	.	.	.	.	.	.	.	.	.	.	.	.	.	.	.	.	.	.
323711	C	N	.	.	.	.	.	.	.	.	.	.	.	.	.	.	.	.	.	.	.	.	.	T	.	.	.	.	.	N	T	.	.	.	.	.	.	.	.	.	.	.	N	.	.	.	.	.	.
323892	T	C	.	.	C	C	.	.	.	N	C	C	C	.	C	.	.	C	.	C	C	C	C	C	.	.	.	.	.	.	C	C	C	C	.	.	.	.	.	.	.	.	.	C	C	C	C	C	C
324206	T	.	.	.	.	.	.	C	C	C	.	.	.	.	.	.	.	.	.	.	.	.	.	.	C	C	C	C	C	.	.	.	.	.	.	.	.	.	.	.	.	.	N	.	.	.	.	.	.
324869	A	.	.	.	.	.	.	.	.	N	.	.	.	.	.	.	.	.	.	.	.	.	.	.	.	.	.	.	.	.	.	.	.	.	.	.	.	.	.	.	.	.	N	.	.	.	.	.	.
325598	A	N	.	.	.	.	.	.	.	.	.	.	.	.	.	.	.	.	G	.	.	.	.	.	.	.	.	.	.	.	.	.	.	.	.	.	.	.	.	.	.	.	N	.	.	.	.	.	.
325775	C	.	.	.	.	.	.	.	.	.	.	.	.	.	.	.	.	.	.	N	.	.	.	.	.	.	.	.	.	N	.	.	.	.	.	T	.	.	N	.	.	.	N	.	.	.	.	.	.
326158	A	G	.	N	G	G	.	G	G	G	G	G	G	.	G	.	G	G	G	G	G	G	G	G	G	G	G	G	G	G	G	G	G	G	.	G	.	.	.	.	.	.	N	G	G	G	G	G	G
326463	C	N	.	.	.	.	.	T	T	T	.	.	.	.	.	.	.	.	.	.	.	.	.	.	T	T	T	T	T	N	.	.	.	.	.	.	.	.	.	.	.	.	N	.	.	.	.	.	.
326744	T	.	.	.	.	.	.	.	.	.	.	.	.	.	.	.	.	.	.	.	.	.	.	.	.	C	C	C	C	.	.	.	.	.	.	.	.	.	.	.	.	.	N	.	.	.	.	.	.
326867	G	.	.	.	.	.	.	.	.	.	.	.	.	.	.	.	.	.	.	.	.	.	.	.	N	.	.	.	.	N	.	.	.	.	.	.	A	N	.	.	.	.	N	.	.	.	.	.	.
327005	G	N	N	.	.	.	.	.	.	.	.	.	.	.	.	.	.	.	.	.	N	.	.	.	.	.	.	.	.	N	.	.	.	.	.	.	.	.	.	.	.	.	N	.	.	.	.	.	.
327063	C	.	.	.	.	.	.	.	.	.	.	.	.	.	.	.	.	.	.	.	.	.	.	.	.	.	.	.	.	.	.	.	.	.	.	.	.	.	.	.	.	.	N	.	.	.	.	.	.
327426	G	.	A	A	.	.	.	.	.	.	.	.	.	.	.	A	.	.	A	.	.	.	.	.	.	.	.	.	.	A	.	.	.	.	A	.	.	.	.	.	A	A	N	.	.	.	.	.	.
327600	T	.	.	.	.	.	.	.	.	.	.	.	.	.	.	.	.	.	.	.	.	.	.	.	.	.	.	.	.	.	.	.	.	.	.	.	.	.	.	.	.	.	N	.	.	.	.	.	.
347956	A	N	N	.	.	.	.	.	.	.	G	G	.	.	N	.	.	.	.	.	G	G	.	.	.	.	.	.	.	N	.	.	.	.	.	.	.	.	.	.	.	.	.	.	.	.	.	.	.
349115	G	.	N	.	.	.	.	.	.	N	.	.	A	.	.	.	.	.	.	.	N	.	.	.	.	.	.	.	.	.	.	.	.	.	.	.	.	N	.	.	.	.	N	.	.	.	.	.	.
350198	G	.	N	.	.	.	.	.	.	.	.	.	.	.	.	.	N	.	.	.	.	.	.	.	.	.	.	.	.	N	.	.	.	.	.	T	.	.	.	.	.	.	N	.	.	.	.	.	.
351141	A	.	.	N	.	.	N	.	.	.	.	.	.	.	G	.	.	.	G	.	.	.	.	.	.	.	.	.	N	N	.	.	.	.	.	G	.	.	.	.	.	.	N	.	.	.	.	.	.
351776	T	N	.	.	C	C	.	C	C	N	C	C	C	.	.	.	C	C	.	C	C	C	C	C	C	C	C	C	C	N	C	C	C	C	.	C	.	.	.	.	.	.	N	C	C	C	C	C	C
352649	T	.	.	.	.	.	.	.	.	.	.	.	.	.	N	.	.	.	C	.	.	.	.	.	.	.	.	.	.	.	.	.	.	.	.	.	.	.	.	.	.	.	N	.	.	.	.	.	.
353174	C	N	N	.	T	T	.	T	T	T	T	T	T	.	T	.	T	T	.	T	T	T	T	T	T	T	T	T	T	.	T	T	T	T	.	T	.	.	.	.	.	.	N	T	T	T	T	T	T
353352	T	C	C	C	C	C	.	C	C	N	C	C	C	.	C	C	C	C	C	C	C	C	C	C	C	C	C	C	C	C	C	C	C	C	C	C	.	.	.	C	C	C	N	C	C	C	C	C	C
353649	C	N	.	.	.	.	.	.	.	.	.	.	.	.	.	.	.	.	.	.	.	.	.	.	.	.	.	.	.	N	.	.	.	.	.	.	.	.	.	.	.	.	N	.	.	.	.	.	.
353672	C	T	.	.	T	T	.	T	T	T	T	T	T	.	.	.	T	T	.	T	T	T	T	T	T	T	T	T	T	.	T	T	T	T	.	.	.	.	.	.	.	.	N	T	T	T	T	T	T
353979	A	.	G	G	.	.	.	.	.	N	.	.	.	.	G	.	.	.	.	.	.	.	.	.	.	.	.	.	.	N	.	.	.	.	.	.	.	.	.	G	.	.	.	.	.	.	.	.	.
354422	A	G	.	.	G	G	.	.	.	.	G	G	G	.	.	.	.	G	.	G	G	G	G	G	.	.	.	.	.	.	G	G	G	G	.	.	.	.	.	.	.	.	.	G	G	G	G	G	G
354963	G	N	.	N	.	.	.	.	.	N	.	.	.	.	.	A	.	.	.	.	.	.	.	.	.	.	.	.	.	.	.	.	.	.	A	.	.	.	.	.	A	.	.	.	.	.	.	.	.
355332	A	.	.	.	.	.	.	.	.	N	.	.	.	.	.	.	.	.	.	.	.	.	.	.	.	.	.	.	.	.	.	.	.	.	.	.	.	.	.	.	.	.	N	.	.	.	.	.	.
355848	G	.	.	.	.	.	.	.	.	.	.	.	.	.	.	.	.	.	.	.	.	.	.	.	.	.	.	.	.	A	.	.	.	.	.	.	.	.	.	.	.	.	N	.	.	.	.	.	.
356301	C	T	.	.	.	.	.	.	.	.	.	.	.	.	.	.	.	.	.	.	.	.	.	.	N	.	.	.	.	.	.	.	.	.	.	.	.	.	.	.	.	.	.	.	.	.	.	.	.
356303	T	.	.	.	.	.	.	.	.	.	.	.	.	.	.	.	.	.	.	.	.	.	.	.	.	N	.	.	.	.	.	.	.	.	.	.	.	.	.	.	.	.	.	C	C	C	C	C	C
356822	G	.	.	.	.	.	.	.	.	.	.	.	.	.	N	.	.	.	.	.	.	.	.	.	.	.	.	.	.	.	.	.	.	.	.	T	.	.	.	.	.	.	N	.	.	.	.	.	.
357127	G	.	.	.	.	.	.	.	.	.	.	.	.	.	.	.	.	.	.	.	.	.	.	.	.	.	.	.	.	N	.	.	.	.	.	.	.	.	.	.	.	.	N	.	.	.	.	.	.
357153	A	.	.	.	.	.	.	.	.	.	.	.	.	.	.	.	.	.	.	.	.	.	.	.	.	.	.	.	.	.	.	.	.	.	.	G	.	.	.	.	.	.	N	.	.	.	.	.	.
358153	A	.	.	.	.	.	.	.	.	.	.	.	.	.	.	.	.	.	.	.	.	.	.	.	.	.	.	.	.	.	.	.	.	.	.	.	.	.	.	.	.	.	N	.	.	.	.	.	.
358561	G	.	.	.	.	.	.	.	.	.	.	.	.	.	.	.	.	.	.	.	.	.	.	.	.	.	.	.	.	N	.	A	.	.	.	.	.	.	.	.	.	.	.	.	.	.	.	.	.
358751	G	N	.	.	A	A	.	A	A	N	A	A	A	.	.	.	N	A	.	A	A	A	A	A	A	A	A	A	A	N	A	A	A	A	.	A	.	.	.	.	.	.	N	A	A	A	A	A	A
358799	T	N	N	N	C	C	.	C	C	N	C	C	C	.	C	.	N	C	N	C	C	C	C	C	C	C	C	C	C	C	C	C	C	C	.	C	.	.	.	.	.	.	N	C	C	C	C	C	C
360007	G	.	.	.	.	.	.	.	.	.	.	.	.	.	.	.	.	.	.	.	.	.	.	.	.	.	.	.	.	.	.	.	.	.	.	.	.	.	.	.	.	A	.	.	.	.	.	N	.
360466	A	G	.	.	G	G	.	G	G	G	G	G	G	.	G	.	G	G	.	G	G	G	G	G	G	G	G	G	G	N	G	G	G	G	.	G	.	.	.	.	.	.	N	G	G	G	G	G	G
363189	G	.	N	.	.	.	.	.	.	.	.	.	.	.	.	.	.	.	.	.	.	.	.	.	.	.	.	.	.	.	.	.	.	.	.	.	.	.	.	.	.	.	N	.	.	.	.	.	.
364849	C	.	.	.	.	.	.	.	.	.	.	.	.	.	.	.	.	.	.	.	.	.	.	.	.	.	.	.	.	.	.	.	.	.	.	.	.	.	.	.	.	.	.	.	.	.	.	.	.
365940	A	N	N	.	G	G	.	G	G	N	G	G	G	.	.	.	G	G	.	G	G	G	G	G	G	G	G	G	G	.	G	G	G	G	.	.	.	.	.	.	.	.	.	G	G	G	G	G	G
367614	T	C	N	.	C	C	.	C	C	C	C	C	C	.	C	.	C	C	C	C	C	C	C	C	C	C	C	C	C	C	C	C	C	C	.	C	.	.	.	.	.	.	N	C	C	C	C	C	C
367861	A	.	.	.	.	.	.	.	.	.	.	.	G	.	.	.	.	.	.	.	.	.	.	.	.	.	.	.	.	.	.	.	.	.	.	.	.	.	.	.	.	.	N	.	.	.	.	.	.
367977	A	N	N	.	.	.	.	.	.	.	.	.	.	.	.	.	.	.	.	G	.	.	.	.	.	.	.	.	.	.	.	.	.	.	.	.	.	.	.	.	.	.	N	.	.	.	.	.	.
368014	G	A	.	.	A	A	.	A	A	A	A	A	A	.	.	.	A	A	.	A	A	A	A	A	A	A	A	A	A	.	A	A	A	A	.	A	.	.	.	.	.	.	N	A	A	A	A	A	A
370050	A	G	G	G	G	G	.	G	G	G	G	G	G	.	G	G	G	G	G	G	G	G	G	G	G	G	G	G	G	G	G	G	G	G	G	G	.	.	.	G	G	G	N	G	G	G	G	G	G
370681	T	N	N	.	A	A	.	A	A	N	A	A	A	.	.	.	N	A	.	A	A	A	A	A	A	A	A	A	A	N	A	A	A	A	.	.	.	.	A	.	.	.	N	A	A	A	A	A	A
370688	A	N	.	.	G	G	.	G	G	N	G	G	G	.	G	.	G	G	G	G	G	G	G	G	G	G	G	G	G	G	G	G	G	G	.	G	.	.	G	.	.	.	N	G	G	G	G	G	G
379999	T	N	N	.	.	.	.	.	C	C	.	.	.	.	.	.	.	N	.	.	.	.	.	.	.	.	N	.	.	.	.	.	.	.	.	.	.	.	.	.	.	.	.	.	.	.	.	.	.
380218	A	N	N	.	.	.	.	N	C	C	.	.	.	.	.	.	.	.	.	N	.	.	.	.	.	C	C	C	C	.	.	.	.	.	.	.	.	.	.	.	.	.	.	.	.	.	.	.	.
380225	A	G	N	.	G	G	.	G	G	G	G	G	G	.	.	.	G	G	.	G	G	G	G	G	G	G	G	G	G	.	G	G	G	G	.	G	.	.	.	.	.	.	G	G	G	G	G	G	G
380603	C	N	.	.	.	.	.	.	.	.	.	.	.	.	.	.	.	.	.	.	.	.	.	.	.	.	.	.	.	N	.	.	.	.	.	.	.	.	.	.	.	.	T	.	.	.	.	.	.
381601	T	N	N	.	.	.	.	.	.	.	.	.	.	.	.	.	.	.	C	.	.	.	.	.	.	.	.	.	.	N	.	.	.	.	.	.	.	.	.	.	.	.	N	.	.	.	.	.	.
381894	C	N	.	.	.	.	.	.	.	.	.	.	.	.	.	.	.	.	T	.	N	.	.	.	.	.	.	.	N	T	.	.	.	.	.	.	.	.	.	N	.	.	N	.	.	.	.	.	.
383474	A	.	.	.	.	.	.	.	.	.	.	.	.	.	.	.	.	.	.	.	.	.	.	.	.	.	.	.	.	.	.	.	.	.	.	.	.	.	.	.	.	.	.	.	.	.	.	.	.
383719	G	.	.	.	.	.	.	.	.	.	.	.	.	.	.	.	.	.	.	.	.	.	.	.	.	.	.	.	.	.	.	.	.	.	.	.	.	.	.	.	.	.	.	.	.	.	.	.	.
383999	G	A	.	.	A	A	.	A	A	N	A	A	A	.	A	.	A	A	A	A	A	A	A	A	A	A	A	A	A	A	A	A	A	A	.	A	.	.	.	.	.	.	N	A	A	A	A	A	A
385121	A	N	N	.	.	.	.	.	.	.	.	.	.	.	.	.	.	.	.	G	.	.	.	.	.	.	.	.	.	.	.	.	.	.	.	.	.	.	.	.	.	.	N	.	.	.	.	.	.
385650	C	N	N	.	.	.	.	.	.	N	.	.	.	.	.	.	.	.	.	.	.	.	.	.	.	.	.	.	.	N	.	T	.	.	.	.	.	.	.	.	.	.	.	.	.	.	.	.	.
386590	T	N	N	.	.	.	.	.	C	C	.	.	.	.	N	.	.	.	.	.	.	.	.	.	.	.	.	.	.	N	.	.	.	.	.	.	.	.	.	.	.	.	N	.	.	.	.	.	.
387244	G	.	.	.	.	.	.	.	.	.	.	.	.	.	.	.	.	.	.	.	.	.	T	.	.	.	.	.	.	.	.	.	.	.	.	.	.	N	.	.	.	.	N	.	.	.	.	.	.
387413	A	.	.	.	.	.	.	.	.	N	.	.	.	.	.	.	.	.	.	.	.	.	.	.	.	.	.	.	.	.	.	.	.	.	.	.	.	.	.	.	.	.	N	.	.	.	.	.	.
388240	A	.	.	.	.	.	.	G	G	G	.	.	.	.	.	.	.	.	.	.	.	.	.	.	G	G	G	G	G	.	.	.	.	.	.	.	.	.	.	.	.	.	N	.	.	.	.	.	.
388465	C	N	.	N	.	.	.	.	.	.	.	.	.	.	.	.	.	.	.	.	.	.	.	.	.	N	.	.	.	.	.	.	.	.	.	.	.	.	.	.	.	.	.	.	.	.	.	.	.
388756	T	N	.	.	C	C	.	C	C	C	C	C	C	.	.	.	C	C	.	C	C	C	C	C	C	C	C	C	C	.	C	C	C	C	.	C	.	N	.	.	.	.	N	C	C	C	C	C	C
388798	T	.	.	.	.	.	.	.	.	.	.	.	.	.	.	.	.	.	.	.	.	.	.	.	.	C	C	C	C	.	.	.	.	.	.	.	.	.	.	.	.	.	N	.	.	.	.	.	.
390127	G	.	.	.	.	.	.	.	.	.	.	.	.	.	.	.	.	.	.	.	N	.	.	.	.	.	.	.	.	.	.	.	.	.	.	.	.	.	.	.	.	.	N	.	.	.	.	.	.
390485	C	G	.	.	G	G	.	G	G	G	G	G	G	.	.	.	G	G	.	G	G	G	G	G	G	G	G	G	G	N	G	G	G	G	.	.	.	.	N	.	.	.	N	G	G	G	G	G	G
390580	T	G	.	.	G	G	.	G	G	G	G	G	G	.	G	.	G	G	.	G	G	G	G	G	G	G	G	G	G	N	G	G	G	G	.	G	.	.	.	.	.	.	G	G	G	G	G	G	G
390650	C	.	.	.	.	.	.	.	.	.	.	.	.	.	N	.	.	.	.	.	.	.	.	.	.	.	.	.	.	.	.	.	.	.	.	T	.	.	.	.	.	.	N	.	.	.	.	.	.
391272	G	.	.	.	.	.	.	.	.	.	.	.	.	.	.	.	.	.	.	.	.	.	.	.	.	.	.	.	.	C	.	.	.	.	.	.	.	.	.	.	.	.	N	.	.	.	.	.	.
391774	A	.	.	.	.	.	.	.	.	.	N	.	.	.	G	.	.	.	.	N	.	.	.	.	.	.	.	.	.	.	.	.	.	.	.	G	.	.	.	.	.	.	G	.	.	.	.	.	.
392620	G	N	.	.	A	A	.	A	A	A	A	A	A	.	A	.	A	A	A	A	A	A	A	A	A	A	A	A	A	A	A	A	A	A	.	A	.	.	.	.	.	.	N	A	A	A	A	A	A
392732	A	G	N	N	G	G	.	G	G	G	G	G	G	.	G	.	G	G	.	G	G	G	G	G	G	G	G	G	G	.	G	G	G	G	.	G	.	.	.	.	.	.	N	G	G	G	G	G	G
393091	G	N	N	.	.	.	.	A	A	A	.	.	.	.	.	.	A	.	.	.	.	.	.	.	A	A	A	A	A	.	.	.	.	.	.	.	.	.	.	.	.	.	N	.	.	.	.	.	.
393276	C	.	.	.	.	.	.	T	T	T	.	.	.	.	.	.	N	.	.	.	.	.	.	.	T	T	T	T	T	.	.	.	.	.	.	.	.	.	.	.	.	.	N	.	.	.	.	.	.
394287	C	T	.	.	T	T	.	T	T	T	T	T	T	.	.	.	T	T	.	T	T	T	T	T	T	T	T	T	T	.	T	T	T	T	.	T	.	.	.	.	.	.	N	T	T	T	T	T	T
394728	G	A	.	.	A	A	.	A	A	A	A	A	A	.	A	.	A	A	.	A	A	A	A	A	A	A	A	A	A	.	A	A	A	A	.	A	.	.	.	.	.	.	A	A	A	A	A	A	A
395089	G	N	.	.	A	A	N	A	A	A	A	A	A	.	.	.	A	A	.	A	N	A	A	A	A	A	A	A	A	.	A	A	A	A	.	A	.	N	.	.	.	.	N	A	A	A	A	A	A
395327	C	A	.	.	A	A	.	.	N	.	A	A	A	.	N	.	.	A	.	A	A	A	A	A	.	.	.	.	.	.	A	A	A	A	.	.	.	.	.	.	.	.	N	A	A	A	A	A	A
395945	G	A	.	.	A	A	.	A	A	A	A	A	A	.	.	.	A	A	.	A	A	A	A	A	A	A	A	A	A	.	A	A	A	A	.	.	.	.	.	.	.	.	.	A	A	A	A	A	A
396129	G	N	.	.	.	.	.	.	.	.	.	.	.	.	.	.	.	.	.	.	.	.	.	.	.	.	.	.	.	N	.	.	.	.	.	.	.	.	.	.	.	.	.	.	.	A	.	A	A
396410	T	C	N	.	C	C	.	C	C	C	C	C	C	.	C	.	C	C	.	C	C	C	C	C	C	C	C	C	C	N	C	C	C	C	.	C	.	.	.	.	.	.	N	C	C	C	C	C	C
396615	G	N	.	.	A	A	.	A	A	A	A	A	A	.	A	.	A	A	.	A	A	A	A	A	A	A	A	A	A	.	A	A	A	A	.	A	.	.	.	.	.	.	N	A	A	A	A	A	A
397582	A	N	N	.	.	.	.	.	.	.	.	.	N	.	.	.	.	.	G	.	.	.	.	.	.	.	.	.	.	N	.	.	.	.	.	.	.	.	.	.	.	.	N	.	.	.	.	.	.
399280	C	N	N	.	A	A	.	A	A	A	A	A	A	.	.	.	A	A	.	A	N	A	A	A	A	A	A	A	A	N	A	A	A	A	.	A	.	.	.	.	.	.	N	A	A	A	A	A	A
400067	G	.	N	.	.	.	.	.	.	.	.	.	.	.	.	.	.	.	T	.	.	.	.	.	.	.	.	.	.	N	.	N	.	.	.	.	.	.	.	.	.	.	.	.	.	.	.	.	.
402445	T	C	N	.	C	C	.	C	C	C	C	C	C	.	.	.	C	C	.	C	C	C	C	C	C	C	C	C	C	.	C	C	C	C	.	C	.	.	.	.	.	.	N	C	C	C	C	C	C
402763	A	N	.	.	G	G	.	G	N	G	G	G	G	.	G	.	G	G	.	G	G	G	G	G	G	G	G	G	G	N	G	G	G	G	.	G	.	.	.	.	.	.	N	G	G	G	G	G	G
402794	T	N	.	.	.	.	.	.	.	.	.	.	.	.	.	.	.	.	.	.	.	.	.	.	.	.	.	.	.	.	.	.	.	.	.	.	.	.	.	.	.	.	N	.	.	.	.	.	.
403596	C	N	N	.	T	T	.	T	T	N	T	T	T	.	T	.	T	T	.	T	T	T	T	T	T	T	T	T	T	.	T	T	T	T	.	T	.	.	.	.	.	.	N	T	T	T	T	T	T
404749	T	N	.	.	.	.	.	.	.	.	.	.	.	.	.	.	.	.	.	.	.	.	.	.	.	.	.	.	.	.	.	.	.	.	.	.	.	.	.	.	.	.	G	.	.	.	.	.	.
405392	T	N	.	.	C	C	.	C	C	C	C	C	C	.	.	.	C	C	.	C	C	C	C	C	C	C	C	C	C	.	C	C	C	C	.	.	.	.	.	.	.	.	N	C	C	C	C	C	C
406159	C	T	N	N	T	T	.	T	T	T	T	T	T	.	T	.	T	T	.	T	T	T	T	T	T	T	T	T	T	N	T	T	T	T	.	T	.	.	.	.	.	.	N	T	T	T	T	T	T
407061	C	.	.	.	.	.	.	.	.	.	.	.	.	.	.	.	.	.	.	.	.	.	.	.	.	.	.	.	.	.	.	.	.	.	.	.	.	.	.	.	.	.	.	.	.	.	.	.	.
407377	G	N	N	.	.	.	.	N	.	.	.	.	.	.	.	.	.	.	.	.	.	.	.	.	.	.	.	.	.	.	.	.	.	.	.	A	.	.	.	.	.	.	N	.	.	.	.	.	.
407411	C	.	.	.	.	.	.	.	.	.	.	.	.	.	.	.	.	.	.	.	.	.	A	.	.	.	.	N	.	.	.	.	.	.	.	.	.	.	.	.	.	.	N	.	.	.	.	.	.
407753	C	N	.	.	.	.	.	.	.	N	.	.	.	.	.	.	.	.	T	.	.	.	.	.	.	.	.	.	.	T	.	.	.	.	.	.	.	.	.	.	.	.	N	.	.	.	.	.	.
407766	G	.	A	A	.	.	.	.	.	.	.	.	.	.	.	.	N	.	.	.	N	.	.	.	.	.	.	.	.	.	.	.	.	.	.	.	.	.	.	.	.	.	N	.	.	.	.	.	.
408205	C	N	.	.	.	.	.	.	T	T	.	.	.	.	.	.	.	.	.	.	.	.	.	.	.	.	.	.	.	.	.	.	.	.	.	.	.	.	.	.	.	.	.	.	.	.	.	.	.
408378	C	N	N	.	.	.	.	.	.	.	.	.	N	.	.	.	.	.	.	.	.	.	.	.	.	.	.	.	.	.	.	T	.	.	.	.	.	.	.	.	.	.	.	.	.	.	.	.	.
408473	G	N	.	.	.	.	.	.	.	N	.	.	.	.	.	.	.	.	T	.	.	.	.	.	.	.	.	.	.	.	.	.	.	.	.	.	.	.	.	.	.	.	N	.	.	.	.	.	.
408693	C	.	.	.	.	.	.	.	.	N	.	.	.	.	.	.	.	.	.	.	.	.	.	.	.	.	.	.	.	.	.	.	.	.	.	.	.	.	.	.	.	.	N	.	.	.	.	.	.
410922	G	.	.	.	.	.	.	A	A	A	.	.	.	.	.	.	.	.	.	.	.	.	.	.	A	A	A	A	A	.	.	.	.	.	.	.	.	.	.	.	.	.	N	.	.	.	.	.	.
411274	A	N	N	.	.	.	.	G	G	G	.	.	.	.	.	.	G	.	.	.	.	.	.	.	G	G	G	G	N	.	.	.	.	.	.	.	.	.	.	.	.	.	N	.	.	.	.	.	.
411993	T	N	.	.	C	C	.	C	C	C	C	C	C	.	C	.	C	C	C	C	C	C	C	C	C	C	C	C	C	C	C	C	C	C	.	C	.	.	.	.	.	.	N	C	C	C	C	C	C
412440	C	T	.	.	T	T	.	T	T	T	T	T	T	.	.	.	T	T	.	T	T	T	T	T	T	T	T	T	T	N	T	T	T	T	.	.	.	.	.	.	.	.	.	T	T	T	T	T	T
412559	A	.	.	.	.	.	.	.	.	.	.	.	.	.	.	.	.	.	.	.	.	.	.	.	.	.	.	.	.	.	.	.	.	.	.	.	.	.	.	G	.	.	.	.	.	.	.	.	.
413262	A	G	G	G	G	G	.	.	.	.	G	G	G	.	G	G	G	G	G	G	G	G	G	G	.	.	.	.	.	G	G	G	G	G	G	G	.	.	.	G	G	G	N	G	G	G	G	G	G
414832	G	A	A	A	A	A	.	A	A	A	A	A	A	.	A	A	A	A	A	A	A	A	A	A	A	A	A	A	A	A	A	A	A	A	A	A	.	.	A	A	A	A	N	A	A	A	A	A	A
414924	T	.	.	.	.	.	.	.	.	.	.	.	.	.	C	.	.	.	.	.	.	.	.	.	.	.	.	.	.	.	.	.	.	.	.	C	.	.	.	.	.	.	C	.	.	.	.	.	.
415194	T	.	.	.	.	.	.	.	.	.	.	.	.	.	.	.	.	.	.	.	.	.	.	.	.	.	.	.	.	.	.	.	.	.	.	C	.	.	.	.	.	.	C	.	.	.	.	.	.
415395	A	.	.	.	.	.	.	.	.	.	.	.	.	.	.	.	.	.	.	.	.	.	.	.	.	.	.	.	.	.	.	.	.	.	.	G	.	.	.	.	.	.	G	.	.	.	.	.	.
415693	G	N	N	.	.	.	.	.	.	.	.	.	.	.	.	.	.	.	.	.	.	.	.	.	.	.	.	.	.	.	.	.	.	.	.	.	.	.	.	.	.	.	N	.	.	.	.	.	.
415745	T	.	.	.	.	.	.	.	.	.	.	.	N	.	.	.	.	.	.	.	.	.	.	.	.	.	.	.	.	.	.	.	.	.	.	.	.	.	C	.	.	.	N	.	.	.	.	.	.
416205	G	.	.	.	.	.	.	A	A	A	.	.	.	.	.	.	N	.	.	.	.	.	.	.	A	A	A	A	A	N	.	.	.	.	.	.	.	.	.	.	.	.	.	.	.	.	.	.	.
416267	C	.	.	.	.	.	.	.	.	.	.	.	.	.	.	.	.	.	T	.	.	.	.	.	.	.	.	.	.	T	.	.	.	.	.	.	.	.	.	.	.	.	.	.	.	.	.	.	.
416910	A	N	N	.	G	G	.	G	G	G	G	G	G	.	G	.	G	G	G	G	G	G	G	G	G	G	G	G	G	G	G	G	G	G	.	G	.	.	.	.	.	.	G	G	G	G	G	G	G
417033	G	N	.	.	.	.	.	.	.	.	.	.	.	.	A	.	.	.	A	.	.	.	.	.	.	.	.	.	.	A	.	.	.	.	.	.	.	.	.	.	.	.	.	.	.	.	.	.	.
417103	C	.	.	.	.	.	.	.	.	.	.	.	.	.	.	.	.	.	T	.	.	.	.	.	.	.	.	.	.	N	.	.	.	.	.	.	.	.	.	.	.	.	.	.	.	.	.	.	.
418626	C	N	N	.	.	.	.	.	.	.	.	.	.	.	T	.	.	.	.	.	.	.	.	.	.	.	.	.	.	.	.	.	.	.	.	T	.	.	.	.	.	.	.	.	.	.	.	.	.
418899	G	.	N	.	.	.	.	.	.	N	.	.	.	.	A	.	.	.	.	.	.	.	.	.	.	.	.	.	.	.	.	.	.	.	.	A	.	.	.	.	.	.	.	.	.	.	.	.	.
420034	A	.	.	.	.	.	.	.	.	N	.	.	.	.	.	.	N	.	.	.	.	.	.	.	.	.	.	.	.	N	.	.	.	.	.	.	.	.	.	.	.	.	N	.	.	.	.	.	.
420488	G	N	.	.	T	T	.	T	T	T	T	T	T	.	.	.	T	T	T	T	T	T	T	T	T	T	T	T	T	N	T	T	T	T	.	.	.	.	.	.	.	.	N	T	T	T	T	T	T
420682	C	N	N	.	T	T	.	T	T	T	T	T	T	.	.	.	T	T	T	T	T	T	T	T	T	T	T	T	T	.	T	T	T	T	.	.	.	.	.	.	.	.	N	T	T	T	T	T	T
421764	T	C	N	C	C	C	.	C	C	C	C	C	C	.	C	C	C	C	C	C	C	C	C	C	C	C	C	C	C	C	C	C	C	C	C	C	.	.	.	C	C	C	N	C	C	C	C	C	C
421840	A	G	.	.	G	G	.	G	G	G	G	G	G	.	G	.	G	G	G	G	G	G	G	G	G	G	G	G	G	.	G	G	G	G	.	G	.	.	.	.	.	.	N	G	G	G	G	G	G
421942	A	G	.	.	G	G	.	G	G	G	G	G	G	.	G	.	G	G	G	G	G	G	G	G	G	G	G	G	G	.	G	G	G	G	.	G	.	.	.	.	.	.	N	G	G	G	G	G	G
422144	A	G	.	.	G	G	.	G	G	N	G	G	G	.	.	.	G	G	G	G	G	G	G	G	G	G	G	G	G	N	G	G	G	G	.	G	.	.	.	.	.	.	N	G	G	G	G	G	G
422248	G	A	N	N	A	A	.	A	A	N	A	A	A	.	A	.	A	A	A	A	A	A	A	A	A	A	A	A	A	.	A	A	A	A	.	A	.	.	.	.	.	.	N	A	A	A	A	A	A
422994	A	G	.	.	G	G	.	G	N	N	G	G	G	.	G	.	G	G	G	G	G	G	G	G	G	G	G	G	G	G	G	G	G	G	.	G	.	.	.	.	.	.	G	G	G	G	G	G	G
423993	A	.	.	.	.	.	.	.	.	.	.	.	.	.	.	.	.	.	.	.	.	.	.	.	.	.	.	.	.	.	.	C	.	.	.	.	.	.	.	.	.	.	.	.	.	.	.	.	.
424072	C	.	.	.	.	.	.	T	T	T	.	.	.	.	.	.	.	.	.	.	.	.	.	.	T	T	T	T	T	.	.	.	.	.	.	.	.	.	.	.	.	.	N	.	.	.	.	.	.
424544	T	.	.	.	.	.	.	.	.	.	N	.	.	.	.	.	.	C	.	.	.	.	.	.	N	.	.	.	.	.	.	.	.	.	.	.	.	.	.	.	.	.	N	.	.	.	.	.	.
424834	T	.	.	.	.	.	.	C	C	C	.	.	.	.	.	.	.	.	C	.	.	.	.	.	C	C	C	C	C	C	.	.	.	.	.	.	.	.	.	.	.	.	.	.	.	.	.	.	.
426951	A	.	.	.	.	.	.	.	.	N	.	.	.	.	.	.	.	N	.	.	.	.	.	G	.	N	.	.	.	.	G	.	.	.	.	.	.	.	.	.	.	.	N	.	.	.	.	.	.
427079	C	N	.	.	T	T	.	T	T	T	T	T	T	.	T	.	T	T	.	T	T	T	T	T	T	T	T	T	T	.	T	T	T	T	.	T	.	.	.	.	.	.	N	T	T	T	T	T	T
427644	A	.	N	.	.	.	.	.	N	.	.	.	.	.	.	.	N	.	.	G	.	.	.	.	.	.	.	.	.	.	.	.	.	.	.	.	.	.	.	.	.	.	.	.	.	.	.	.	.
427708	G	.	.	.	.	.	.	C	C	N	.	.	.	.	.	.	C	.	.	.	.	.	.	.	C	C	C	C	C	N	.	.	.	.	.	.	.	.	.	.	.	.	N	.	.	.	.	.	.
428595	C	N	.	.	.	.	.	.	.	.	.	.	.	.	.	T	.	.	.	.	.	.	.	.	.	.	.	.	.	.	.	.	.	.	T	.	.	.	.	.	T	.	N	.	.	.	.	.	.
429449	G	.	.	.	.	.	.	.	A	A	.	.	N	.	T	.	.	.	.	.	.	.	.	.	.	.	.	.	.	.	.	.	.	.	.	.	.	.	.	.	.	.	N	.	.	.	.	.	.
431293	G	.	.	.	.	.	.	.	.	N	.	.	.	.	.	.	.	.	.	.	.	.	A	.	.	.	.	.	.	N	.	.	.	.	.	.	.	.	.	.	.	.	.	.	.	.	.	.	.
433167	A	G	.	.	G	G	.	G	G	N	G	G	G	.	.	.	G	G	.	G	G	G	G	G	G	G	G	G	G	.	G	G	G	G	.	G	.	.	.	.	.	.	G	G	G	G	G	G	G
433340	A	N	.	N	.	.	.	.	.	.	.	.	.	.	.	.	.	.	.	.	.	.	.	.	.	.	.	.	.	N	.	.	.	.	.	.	.	.	.	.	.	.	N	.	.	.	.	.	.
433343	C	N	.	N	.	.	.	.	.	.	.	.	.	.	.	.	.	.	.	.	.	.	.	.	.	.	.	.	.	N	.	.	.	.	.	.	.	.	.	.	.	.	N	.	.	.	.	.	.
433639	C	A	.	.	A	A	.	A	A	A	A	A	A	.	A	.	A	A	A	A	A	A	A	A	A	A	A	A	A	A	A	A	A	A	.	A	.	.	.	.	.	.	N	A	A	A	A	A	A
434848	G	.	.	.	.	.	.	.	.	.	.	.	.	.	.	.	.	.	.	A	.	.	.	.	.	.	.	N	.	.	.	.	.	.	.	.	.	.	.	.	.	.	.	.	.	.	.	.	.
434944	C	.	.	.	.	.	.	.	.	.	.	.	.	.	.	.	N	.	.	.	.	.	.	.	.	.	.	.	.	.	.	.	.	.	.	A	.	.	.	.	.	.	N	.	.	.	.	.	.
435019	T	.	.	.	.	.	.	.	.	.	.	.	.	.	.	.	.	.	.	.	.	.	.	.	.	.	.	.	.	.	.	.	.	.	.	C	.	.	.	.	.	.	.	.	.	.	.	.	.
435054	A	.	N	.	.	.	.	.	.	.	.	.	.	.	G	.	.	.	.	.	.	.	.	.	.	N	.	.	.	.	.	.	.	.	.	G	.	.	.	.	.	.	N	.	.	.	.	.	.
435466	G	N	.	.	A	A	.	A	A	A	A	A	A	.	A	.	A	A	.	A	A	A	A	A	A	A	A	A	A	.	A	A	A	A	.	A	.	.	.	.	.	.	A	A	A	A	A	A	A
435853	A	G	G	G	G	G	.	G	G	G	G	G	G	.	N	G	G	G	G	G	G	G	G	G	G	G	G	G	G	G	G	G	G	G	G	G	.	.	G	G	G	G	N	G	G	G	G	G	G
436414	C	.	N	.	.	.	.	.	.	.	.	.	.	.	.	.	.	.	.	.	.	.	.	.	.	.	.	.	.	N	.	.	.	.	.	.	.	.	.	.	.	.	T	.	.	.	.	.	.
437172	T	G	.	.	G	G	.	G	G	G	G	G	G	.	G	.	N	G	G	G	G	G	G	G	G	G	G	G	G	N	G	G	G	G	.	G	.	.	.	.	.	.	N	G	G	G	G	G	G
437565	C	.	.	.	.	.	.	.	.	.	.	.	.	.	.	.	.	.	.	.	.	.	.	.	.	.	.	.	.	N	.	.	.	.	.	A	.	.	.	.	.	.	N	.	.	.	.	.	.
438123	T	N	.	.	.	.	.	.	.	.	.	.	.	.	.	.	.	.	.	.	.	.	.	.	.	.	.	.	.	N	.	.	.	.	.	C	.	.	.	.	.	.	.	.	.	.	.	.	.
438277	G	N	.	.	.	.	.	.	.	.	.	.	.	.	.	.	N	.	T	.	.	.	.	.	.	.	.	.	N	T	.	.	.	.	.	.	.	.	.	.	.	.	.	.	.	.	.	.	.
438422	A	G	G	G	G	G	.	G	G	G	G	G	G	.	G	.	G	G	.	G	G	G	G	G	G	G	G	G	G	.	G	G	G	G	.	G	.	N	.	.	.	.	N	G	G	G	G	G	G
438657	C	N	.	.	.	.	.	.	.	N	.	.	.	.	.	.	.	.	A	.	.	.	.	.	.	.	.	.	.	N	.	.	.	.	.	.	.	.	.	.	.	.	.	.	.	.	.	.	.
439595	G	A	.	.	A	A	.	.	.	N	A	A	A	.	.	.	.	A	.	A	A	A	A	A	.	.	.	.	.	N	A	A	A	A	.	.	.	.	.	.	.	.	N	A	A	A	A	A	A
440067	T	.	.	.	.	.	.	.	.	.	.	.	.	.	.	.	.	.	.	.	.	.	C	.	.	.	.	.	.	.	.	.	.	.	.	.	.	.	.	.	.	.	.	.	.	.	.	.	.
441357	C	N	.	.	.	.	.	.	.	.	.	.	.	.	.	.	.	.	.	.	.	.	.	.	.	.	.	.	.	.	.	.	.	.	.	.	.	.	.	T	.	.	.	.	.	.	.	.	.
441419	C	.	.	.	.	.	.	.	.	.	.	.	.	.	.	.	.	.	.	.	.	.	.	.	.	.	.	.	.	.	.	.	.	.	.	T	.	.	.	.	.	.	N	.	.	.	.	.	.
441485	C	.	.	.	.	.	.	.	.	.	N	.	.	.	.	.	.	.	A	.	.	.	.	.	.	.	.	.	.	N	.	.	.	.	.	.	.	.	.	.	.	.	N	.	.	.	.	.	.
441784	G	.	.	.	.	.	.	.	.	N	.	.	.	.	.	.	.	.	A	.	.	.	.	.	.	N	.	.	.	A	.	.	.	.	.	.	.	.	.	.	.	.	N	.	.	.	.	.	.
442656	A	N	.	.	.	.	.	.	.	N	.	.	.	.	.	.	.	.	.	.	.	.	.	.	.	.	.	.	.	.	.	.	.	.	G	.	.	.	.	.	.	.	N	.	.	.	.	.	.
442709	G	N	.	.	.	.	.	.	.	N	.	.	.	.	.	.	.	.	T	.	.	.	.	.	.	.	.	N	.	N	.	.	.	.	.	.	.	.	.	.	.	.	N	.	.	.	.	.	.
443575	T	N	.	.	.	.	.	.	.	.	N	N	.	.	.	.	.	.	.	.	.	N	.	.	.	.	.	.	.	N	.	.	.	.	.	G	.	.	.	.	.	.	.	.	.	.	.	.	.
444117	A	C	.	.	C	C	.	C	C	C	C	C	C	.	C	.	C	C	C	C	C	C	C	C	C	C	C	C	C	C	C	C	C	C	.	C	.	.	.	.	.	.	C	C	C	C	C	C	C
445037	T	.	.	.	.	.	.	.	.	.	.	.	.	.	C	.	.	.	C	.	.	.	.	.	.	.	.	.	.	C	.	.	.	.	.	.	.	.	.	.	.	.	N	.	.	.	.	.	.
446887	T	N	N	.	C	C	.	C	C	C	C	C	C	.	.	.	C	C	.	C	C	C	C	C	C	C	C	C	C	.	C	C	C	C	.	C	.	.	.	.	.	.	N	C	C	C	C	C	C
447499	C	.	.	.	.	.	.	.	.	.	.	.	.	.	.	.	.	.	.	.	.	.	.	.	.	.	.	.	.	.	.	.	.	.	.	.	.	.	.	.	.	.	.	.	.	.	.	.	.
448036	C	.	.	.	.	.	.	.	.	.	.	.	.	.	.	.	.	.	A	.	.	.	.	.	.	.	.	.	.	.	.	.	.	.	.	.	.	.	.	.	.	.	.	.	.	.	.	.	.
448054	G	C	.	.	C	C	.	.	.	.	C	C	C	.	.	.	.	C	.	C	C	C	C	C	.	.	.	.	.	.	C	C	C	C	.	.	.	.	.	.	.	.	.	C	C	C	C	C	C
448895	A	.	.	.	.	.	.	.	.	.	.	.	.	.	.	.	.	.	.	.	.	.	.	.	.	G	G	G	G	.	.	.	.	.	.	.	.	.	.	.	.	.	N	.	.	.	.	.	.
449518	T	G	.	.	G	G	.	G	G	G	G	G	G	.	G	.	G	G	G	G	G	G	G	G	G	G	G	G	G	G	G	G	G	G	.	G	.	.	.	.	.	.	N	G	G	G	G	G	G
449578	C	N	N	.	.	.	.	.	.	.	.	.	.	.	.	.	.	.	.	.	.	.	.	.	.	.	.	.	.	.	.	.	.	.	.	T	.	.	.	.	.	.	N	.	.	.	.	.	.
450088	C	.	N	T	.	.	.	.	.	.	.	.	.	.	T	.	.	.	.	.	.	.	.	.	.	.	.	.	.	N	.	.	.	.	.	.	.	.	.	.	.	.	N	.	.	.	.	.	.
451172	C	.	.	.	.	.	.	.	.	.	.	.	.	.	.	.	.	.	.	.	.	.	.	.	.	.	.	.	.	.	.	.	.	.	.	.	.	.	.	N	.	T	N	.	.	.	.	.	.
451463	C	.	.	.	.	.	.	.	.	N	.	.	.	.	.	.	.	.	.	.	.	.	.	.	.	.	.	.	.	.	.	T	.	.	.	.	.	.	.	.	.	.	N	.	.	.	.	.	.
451790	T	.	.	.	.	.	.	.	.	N	C	C	.	.	.	.	.	.	.	.	C	C	.	.	.	.	.	.	.	N	.	.	.	.	.	.	.	.	.	.	.	.	N	.	.	.	.	.	.
451800	A	.	.	.	.	.	.	.	.	N	.	.	.	.	.	.	.	.	.	.	.	.	.	.	G	.	.	.	.	N	.	.	.	.	.	.	.	.	.	.	.	.	.	.	.	.	.	.	.
451839	C	T	.	.	T	T	.	T	T	N	T	T	N	.	.	.	T	T	.	T	T	T	T	T	N	T	T	T	T	N	T	T	T	T	.	T	.	.	.	.	.	.	N	T	T	T	T	T	T
451853	G	A	.	.	A	A	.	A	A	N	A	A	N	.	A	.	A	A	.	A	A	A	A	A	A	A	A	A	A	N	A	A	A	A	.	A	.	.	.	.	.	.	N	A	A	A	A	A	A
451955	T	C	.	.	C	C	.	C	C	C	C	C	C	.	C	.	C	C	C	C	C	C	C	C	C	C	C	C	C	N	C	C	C	C	.	C	.	.	.	.	.	.	C	C	C	C	C	C	C
451972	C	T	.	.	T	T	.	T	T	T	T	T	T	.	T	.	T	T	T	T	T	T	T	T	T	T	T	T	T	N	T	T	T	T	.	T	.	.	.	.	.	.	T	T	T	T	T	T	T
452992	A	.	.	.	.	.	.	.	.	N	.	.	.	.	.	.	.	.	G	.	.	.	.	.	.	.	.	.	.	G	.	.	.	.	.	.	.	.	.	.	.	.	.	.	.	.	.	.	.
453112	G	.	.	.	.	.	.	.	.	.	.	.	.	.	.	.	.	.	.	.	.	.	.	.	.	.	.	.	.	N	.	.	.	.	.	.	.	.	.	N	.	.	N	.	.	.	.	.	.
454057	G	.	N	.	A	.	.	.	.	.	.	.	.	.	.	.	.	.	.	.	.	.	.	.	.	.	.	.	.	.	.	.	.	.	.	.	.	.	.	.	.	.	.	.	.	.	.	.	.
454059	G	.	N	.	A	.	.	.	.	.	.	.	.	.	.	.	.	A	.	.	.	.	.	.	.	.	.	.	.	.	.	.	A	A	.	.	.	.	.	.	.	.	N	.	.	.	.	.	.
454568	G	.	.	.	.	.	.	.	.	N	.	.	.	.	.	.	.	.	.	.	.	.	.	.	.	.	.	.	.	N	.	.	.	.	.	C	.	.	.	.	.	.	N	.	.	.	.	.	.
455199	G	.	.	.	.	.	.	.	.	N	.	.	.	.	.	.	.	.	.	.	.	.	.	.	.	.	.	.	.	.	.	.	A	A	.	.	.	.	.	.	.	.	N	.	.	.	.	.	.
455591	G	A	.	.	A	A	.	A	A	N	A	A	A	.	A	.	A	A	.	A	A	A	A	A	N	A	A	A	A	N	A	A	A	A	.	A	.	.	.	.	.	.	N	A	A	A	A	A	A
456885	T	.	.	.	.	.	.	.	.	.	.	.	.	.	.	.	.	.	.	.	.	.	C	.	.	.	.	.	.	.	.	.	.	.	.	.	.	.	.	.	.	.	.	.	.	.	.	.	.
457229	T	C	.	.	C	C	.	C	C	C	C	C	C	.	C	.	C	C	C	C	C	C	C	C	C	C	C	C	C	.	C	C	C	C	.	C	.	.	.	.	.	.	N	C	C	C	C	C	C
457411	G	N	.	.	.	.	.	.	T	N	.	.	.	.	.	.	.	.	.	.	.	.	.	.	.	.	.	N	.	N	.	.	.	.	.	.	.	.	.	.	.	.	N	.	.	.	.	.	.
457467	C	.	.	.	.	.	.	.	.	.	.	.	.	.	.	.	.	.	.	.	.	.	.	.	.	.	.	.	.	T	.	.	.	.	.	.	.	.	.	.	.	.	.	.	.	.	.	.	.
457900	C	.	N	.	.	.	.	.	.	.	.	.	N	.	.	.	.	.	T	.	.	.	.	.	.	.	.	.	.	T	.	.	.	.	.	.	.	.	.	.	.	.	N	.	.	.	.	.	.
458131	G	A	N	.	A	A	.	A	A	N	A	A	A	.	.	.	N	A	A	A	A	A	A	A	A	A	A	A	A	A	A	A	A	A	.	A	.	.	.	.	.	.	N	A	A	A	A	A	A
458438	C	T	.	.	T	T	.	T	T	T	T	T	T	.	.	.	T	T	.	T	T	T	T	T	T	T	T	T	T	.	T	T	T	T	.	T	.	.	N	.	.	.	N	T	T	T	T	T	T
458445	T	C	.	.	C	C	.	C	C	C	C	C	C	.	C	.	C	C	C	C	C	C	C	C	C	C	C	C	C	C	C	C	C	C	.	C	.	.	N	.	.	.	N	C	C	C	C	C	C
458946	T	C	.	.	C	C	.	C	C	C	C	C	C	.	.	.	C	C	.	C	C	C	C	C	C	C	C	C	C	.	C	C	C	C	.	.	.	.	.	.	.	.	N	C	C	C	C	C	C
459711	T	N	N	.	.	.	.	C	C	N	.	.	.	.	.	.	C	.	.	.	.	.	.	.	C	C	C	C	C	.	.	.	.	.	.	.	.	.	.	.	.	.	.	.	.	.	.	.	.
459898	G	.	.	.	.	.	T	.	.	N	.	.	.	.	.	.	.	.	.	.	.	.	.	.	.	N	.	.	.	N	.	.	.	.	.	.	.	.	.	.	.	.	.	.	.	.	.	.	.
459976	T	N	N	C	C	C	C	C	C	N	C	C	C	C	C	C	C	C	C	C	C	C	C	C	C	C	C	C	C	C	C	C	C	C	C	C	.	.	C	C	C	C	N	C	C	C	C	C	C
460318	G	.	.	.	.	.	.	.	.	N	.	.	.	.	.	.	.	.	T	.	.	.	.	.	.	.	.	.	.	.	.	.	.	.	.	.	.	.	.	.	.	.	.	.	.	.	.	.	.
460376	A	.	.	.	G	.	.	.	.	N	.	N	.	.	.	.	.	.	.	.	.	N	.	.	.	.	.	.	.	.	.	.	.	.	.	.	.	.	.	.	.	.	.	.	.	.	.	.	.
460450	A	N	N	.	.	.	.	.	.	N	.	.	.	.	.	G	.	N	.	.	.	.	.	.	.	.	.	.	.	.	.	.	.	.	G	.	.	.	.	.	G	.	N	.	.	.	.	.	.
461594	A	G	.	.	G	G	.	G	G	N	G	G	G	.	.	.	G	G	.	G	G	G	G	G	G	G	G	G	G	.	G	G	G	G	.	G	.	.	.	.	.	.	G	G	G	G	G	G	G
461786	C	.	.	.	.	.	.	N	.	.	.	.	.	.	.	.	.	.	.	.	.	.	.	.	.	.	.	.	.	.	.	T	.	.	.	.	.	.	.	.	.	.	N	.	.	.	.	.	.
462257	C	T	.	.	T	T	.	T	T	T	T	T	T	.	T	.	T	T	T	T	T	T	T	T	T	N	N	N	N	.	T	T	T	T	.	T	.	.	.	.	.	.	N	T	T	T	T	T	T
463071	A	N	.	.	G	N	.	N	N	N	N	N	N	.	N	.	N	N	N	N	G	N	G	G	N	N	N	N	N	N	N	N	G	G	.	G	.	.	.	.	.	.	N	G	G	N	N	N	G
463147	T	.	.	.	.	.	.	.	.	N	.	.	.	.	.	.	.	.	.	.	.	.	.	.	.	.	.	.	.	.	.	.	.	.	.	.	.	.	.	G	.	.	N	.	.	.	.	.	.
463394	G	.	.	.	.	.	.	N	.	N	.	.	.	.	.	.	.	.	.	.	.	.	.	.	.	.	.	.	.	.	.	.	.	.	.	A	.	.	.	.	.	.	N	.	.	.	.	.	.
463422	T	.	N	.	.	.	.	C	C	N	.	.	.	.	.	.	C	.	.	.	.	.	.	.	C	C	C	C	C	.	.	.	.	.	.	.	.	.	.	.	.	.	N	.	.	.	.	.	.
463425	T	.	.	.	.	.	.	.	.	N	.	.	.	.	.	C	.	.	.	.	.	.	.	.	.	.	.	.	.	.	.	.	.	.	C	.	.	.	.	.	C	.	N	.	.	.	.	.	.
463449	G	.	.	.	.	.	.	A	A	N	.	N	.	.	.	.	.	.	.	.	.	N	.	.	A	A	A	A	A	N	.	.	.	.	.	.	.	.	.	.	.	.	N	.	.	N	.	.	.
463519	C	.	.	.	.	.	.	.	.	N	.	.	.	.	.	.	.	.	T	.	.	.	.	.	.	.	.	.	.	T	.	.	.	.	.	.	.	.	.	.	.	.	.	.	.	.	.	.	.
463703	A	.	N	.	.	.	.	.	.	.	.	.	.	.	.	.	.	.	.	.	.	.	.	.	.	.	.	.	.	.	.	.	.	.	.	.	.	N	.	.	.	.	N	.	.	.	.	.	.
464110	C	.	.	.	.	.	.	.	.	N	.	.	.	.	.	.	.	.	.	.	.	.	.	.	.	.	.	.	.	.	.	.	.	.	.	.	.	.	N	.	.	.	.	.	.	.	.	.	.
464111	A	.	.	.	.	.	.	.	.	N	G	G	.	.	G	.	.	.	.	.	G	G	.	.	.	.	.	.	.	.	.	.	.	.	.	.	.	.	N	.	.	.	.	.	.	.	.	.	.
464116	A	.	.	.	.	.	.	G	.	N	.	.	.	.	.	.	.	.	.	.	.	.	.	.	G	G	G	G	G	.	.	.	.	.	.	.	.	.	N	.	.	.	.	.	.	.	.	.	.
465870	A	.	.	N	.	.	.	.	.	.	.	.	.	.	.	.	.	.	.	.	.	.	.	G	.	.	.	.	.	N	G	.	.	.	.	.	.	.	.	.	.	.	.	.	.	.	.	.	.
465968	T	.	.	.	.	.	.	.	.	.	.	.	.	.	G	.	.	.	G	.	.	.	.	.	.	.	.	.	.	G	.	.	.	.	.	.	.	.	.	.	.	.	.	.	.	.	.	.	.
466049	C	.	.	.	.	.	.	.	.	.	.	.	.	.	.	.	.	.	.	.	.	.	.	.	.	.	.	.	.	.	.	.	.	.	.	.	.	.	.	.	.	.	.	T	T	T	T	T	T
466887	G	C	.	.	C	C	.	C	C	N	C	C	C	.	C	.	C	C	C	C	C	C	C	C	C	C	C	C	C	N	C	C	C	C	.	C	.	.	.	.	.	.	N	C	C	C	C	C	C
467227	C	.	.	.	.	.	.	.	.	.	T	T	.	.	.	.	N	.	.	.	T	T	.	.	.	.	.	.	.	.	.	.	.	.	.	.	.	.	.	.	.	.	N	.	.	.	.	.	.
467582	C	.	.	.	.	.	.	.	.	.	.	.	.	.	.	.	.	.	T	.	.	.	.	.	.	.	.	N	.	T	.	.	.	.	.	.	.	.	.	.	.	.	N	.	.	.	.	.	.
467819	C	N	N	.	.	.	.	.	.	.	.	.	.	.	.	.	.	.	A	.	N	.	.	.	.	.	.	.	.	N	.	.	.	.	.	.	.	.	.	.	.	.	N	.	.	.	.	.	.
468692	A	G	.	.	G	G	.	.	.	N	G	G	G	.	N	.	.	G	.	G	G	G	G	G	.	.	.	.	.	.	G	G	G	G	.	.	.	.	.	.	.	.	N	G	G	G	G	G	G
468938	G	N	.	.	.	.	.	.	.	N	.	.	.	.	.	.	.	.	.	.	.	.	.	.	.	.	.	.	.	.	N	.	.	.	.	.	.	.	.	.	.	.	.	T	T	T	T	T	T
469634	T	.	.	.	.	.	.	.	.	N	.	.	.	.	.	.	.	.	C	.	.	.	.	.	.	.	.	.	.	C	.	.	.	.	.	.	.	.	.	.	.	.	N	.	.	.	.	.	.
469985	C	.	.	.	.	.	.	.	.	.	.	.	N	.	.	.	.	.	.	.	.	.	.	.	.	.	.	.	.	N	.	.	.	.	.	T	.	.	.	.	.	.	.	.	.	.	.	.	.
470091	C	.	.	.	.	.	.	.	.	N	.	.	.	.	.	.	.	.	.	.	.	.	.	.	.	.	.	.	N	.	.	.	.	.	.	.	.	.	.	.	.	.	N	.	.	.	.	.	.
470382	C	.	.	.	.	.	.	.	A	A	.	.	.	.	.	.	.	.	.	.	.	.	.	.	.	.	.	.	.	.	.	.	.	.	.	.	.	.	.	.	.	.	N	.	.	.	.	.	.
470668	C	.	N	.	.	.	.	T	.	.	.	.	.	.	.	.	.	.	.	.	.	.	.	.	.	.	.	.	.	N	.	N	.	.	.	.	.	.	.	.	.	.	.	.	.	.	.	.	.
471132	A	.	.	N	.	.	.	.	.	N	.	.	.	.	.	.	.	.	.	.	.	.	.	.	.	.	.	.	.	N	.	.	.	.	.	G	.	.	.	.	.	.	.	.	.	.	.	.	.
471182	A	N	.	.	.	.	.	.	.	.	.	.	.	.	.	.	.	.	G	.	.	.	.	.	.	.	.	.	.	N	.	.	.	.	.	.	.	.	.	.	.	.	N	.	.	.	.	.	.
471391	A	G	G	G	G	G	G	G	G	G	G	G	G	G	G	G	G	G	G	G	G	G	G	G	G	G	G	G	G	G	G	G	G	G	G	G	.	.	G	G	G	G	N	G	G	G	G	G	G
472947	C	T	N	.	T	T	.	T	T	T	T	T	T	.	.	.	T	T	.	T	T	T	T	T	T	T	T	T	T	N	T	T	T	T	.	.	.	.	.	.	.	.	.	T	T	T	T	T	T
473141	G	N	.	.	.	.	.	N	N	.	.	.	.	.	.	.	.	.	A	.	.	.	.	.	.	.	.	.	.	N	.	.	.	.	.	.	.	.	.	.	.	.	.	.	.	.	.	N	.
473520	A	G	.	.	G	G	.	G	G	G	G	G	G	.	G	.	G	G	G	G	G	G	G	G	G	N	G	G	G	N	G	G	G	G	.	G	.	.	.	.	.	.	N	G	G	G	G	G	G
474197	G	.	.	.	.	.	.	.	.	.	N	.	.	.	.	.	N	.	A	.	.	.	.	.	.	.	.	.	N	A	.	.	.	.	.	.	.	.	.	.	.	.	.	.	.	.	.	.	.
474341	G	A	N	N	A	A	.	A	A	A	A	A	A	.	A	.	A	A	.	A	A	A	A	A	A	A	A	A	A	N	A	A	A	A	.	A	.	.	.	.	.	.	A	A	A	A	A	A	A
474902	A	G	.	.	G	G	.	G	G	G	G	G	G	.	G	.	G	G	.	G	G	G	G	G	G	G	G	G	G	.	G	G	G	G	.	G	.	.	.	.	.	.	N	G	G	G	G	G	G
475766	T	.	.	.	.	.	.	.	.	.	.	.	.	.	N	.	.	.	.	.	.	.	.	.	.	.	.	.	.	N	.	.	.	.	.	C	.	.	.	.	.	.	N	.	.	.	.	.	.
475828	C	N	.	.	T	T	.	T	T	T	T	T	T	.	.	.	T	T	T	T	T	T	T	T	T	T	T	T	T	T	T	T	T	T	.	T	.	.	.	.	.	.	N	T	T	T	T	T	T
476083	C	.	.	.	.	.	.	.	.	.	.	.	.	.	.	.	.	.	.	.	.	.	.	.	.	.	.	.	.	N	.	.	.	.	.	T	.	.	.	.	.	.	N	.	.	.	.	.	.
476156	A	.	.	.	.	.	.	.	.	.	.	.	.	.	.	.	.	.	.	.	.	.	.	.	.	.	.	.	.	.	N	.	.	.	.	G	.	.	.	.	.	.	N	.	.	.	.	.	.
477334	C	N	.	.	.	.	.	.	.	.	.	.	.	.	.	.	.	.	T	.	.	.	.	.	.	.	.	.	.	T	.	.	.	.	.	.	.	.	.	.	.	.	N	.	.	.	.	.	.
477634	G	N	.	.	.	.	.	.	.	.	.	.	.	.	.	A	.	.	.	.	.	.	.	.	.	.	.	.	.	.	.	.	.	.	A	.	.	.	.	.	A	.	.	.	.	.	.	.	.
478723	T	N	.	N	.	.	.	.	.	.	.	.	.	.	.	.	.	.	C	.	.	.	.	.	.	.	.	.	.	N	.	.	.	.	.	C	.	.	.	.	.	.	N	.	.	.	.	.	.
478837	T	N	N	.	.	.	.	.	.	N	C	C	.	.	.	.	.	.	.	.	C	C	.	.	.	.	.	.	.	.	.	.	.	.	.	.	.	.	.	.	.	.	.	.	.	.	.	.	.
479018	G	N	.	.	.	.	.	.	.	N	.	.	.	.	.	.	.	.	A	.	.	.	.	.	.	.	.	.	.	A	.	.	.	.	.	A	.	.	.	.	.	.	.	.	.	.	.	.	.
479341	A	N	.	.	G	G	.	G	G	N	G	G	G	.	G	.	G	G	.	G	G	G	G	G	G	G	G	G	G	.	G	G	G	G	.	G	.	.	.	.	.	.	N	G	G	G	G	G	G
480173	T	N	.	.	C	C	.	C	C	C	C	C	C	.	C	.	C	C	.	C	C	C	C	C	C	C	C	C	C	.	C	C	C	C	.	C	.	.	.	.	.	.	N	C	C	C	C	C	C
480351	G	C	.	.	C	C	.	C	C	C	C	C	C	.	.	.	N	C	.	C	C	C	C	C	C	C	C	C	C	.	C	C	C	C	.	C	.	N	.	.	.	.	N	C	C	C	C	C	C
483938	G	.	.	.	.	.	.	.	.	.	.	.	.	.	.	.	.	.	.	.	.	.	.	.	.	.	.	.	.	.	.	.	.	.	.	.	.	.	.	.	.	.	N	.	.	N	.	.	.
486643	G	N	.	.	A	A	.	A	A	A	A	A	A	.	.	.	A	A	.	A	A	A	A	A	A	A	A	A	A	N	A	A	A	A	.	A	.	.	.	.	.	.	N	A	A	A	A	A	A
487892	G	.	.	.	.	.	.	.	.	.	.	.	.	.	.	.	.	.	.	.	.	.	.	.	.	.	.	.	.	.	.	.	C	C	.	.	.	.	.	.	.	.	N	.	.	.	.	.	.
488342	G	N	.	.	.	.	.	.	.	.	.	.	.	.	.	.	.	A	.	.	.	.	.	.	.	.	.	.	.	.	.	.	.	.	.	.	.	.	.	.	.	.	N	.	.	.	.	.	.
488426	C	T	.	.	T	T	.	.	.	.	T	T	T	.	.	.	.	T	.	T	T	T	T	T	.	.	.	.	.	.	T	T	T	T	.	.	.	.	.	.	.	.	N	T	T	T	T	T	T
489343	C	T	.	.	T	T	.	T	T	N	T	T	T	.	T	.	N	T	T	T	T	T	T	T	T	T	T	T	T	N	T	T	T	T	.	T	.	.	.	.	.	.	T	T	T	T	T	T	T
489500	G	.	.	.	.	.	.	.	.	.	.	.	.	.	.	.	.	.	.	.	.	.	.	.	.	.	.	N	.	.	.	.	.	.	.	.	.	.	.	.	.	.	N	.	.	.	.	.	.
490056	G	A	N	.	A	A	.	A	A	A	A	A	A	.	.	.	A	A	.	A	A	A	A	A	A	A	A	A	A	N	A	A	A	A	.	A	.	.	.	.	.	.	N	A	A	A	A	A	A
495607	C	.	N	.	.	.	.	.	.	N	.	.	.	.	.	.	.	.	.	.	.	.	.	.	.	.	.	.	.	.	.	.	.	.	.	T	.	.	.	.	.	.	T	.	.	.	.	.	.
495835	T	N	N	N	.	.	.	.	.	.	.	.	.	.	.	.	.	.	.	.	.	.	.	.	.	.	.	N	.	.	.	.	.	.	.	.	.	.	.	.	.	.	.	.	.	.	.	.	.
497835	G	N	N	.	A	A	.	A	A	A	A	A	A	.	.	.	A	A	.	A	A	A	A	A	A	A	A	A	A	.	A	A	A	A	.	.	.	.	.	.	.	.	.	A	A	A	A	A	A
498835	G	.	N	.	.	.	.	.	.	N	.	.	.	.	.	.	N	.	T	.	.	.	.	.	.	.	.	N	N	N	.	.	.	.	.	.	.	.	.	.	.	.	N	.	.	.	.	.	.
499271	T	N	.	.	C	C	.	C	C	N	C	C	C	.	.	.	N	C	N	C	C	C	C	C	C	C	N	N	N	N	C	C	C	C	.	C	.	.	.	.	.	.	N	C	C	C	C	C	C
499771	A	N	N	.	.	.	.	.	N	.	.	.	.	.	.	.	.	.	.	.	.	.	.	.	G	.	.	.	.	.	.	.	.	.	.	.	.	.	.	.	.	.	N	.	.	.	.	.	.
500033	A	N	.	.	.	.	.	.	.	.	.	.	.	.	.	.	.	.	.	.	.	.	.	.	.	.	.	.	.	.	.	.	.	.	.	G	.	.	.	.	.	.	N	.	.	.	.	.	.
500171	A	N	N	N	.	.	.	C	C	N	.	.	.	.	.	C	.	.	.	.	.	.	C	.	C	C	C	C	C	.	.	.	C	C	C	C	.	.	.	.	C	.	N	.	.	.	.	.	.
500441	C	N	.	.	T	T	.	T	T	T	T	T	T	.	.	.	N	T	.	T	T	T	T	T	T	T	T	T	T	N	T	T	T	T	.	.	.	.	.	.	.	.	N	T	T	T	T	T	T
500752	C	N	.	.	.	.	.	.	.	.	.	.	.	.	.	.	N	.	.	.	.	.	.	.	.	.	.	.	.	.	.	.	.	.	.	.	.	.	T	.	.	.	N	.	.	.	.	.	.
500894	A	.	.	.	G	.	.	.	.	.	.	.	.	.	.	.	.	.	.	.	.	.	.	.	.	.	.	.	.	.	.	.	.	.	.	.	.	.	.	.	.	G	N	.	.	.	.	.	.
500905	G	.	.	.	.	.	.	.	.	.	.	.	.	.	.	.	.	.	.	.	.	.	.	.	.	.	.	.	.	.	.	.	.	.	.	.	A	.	.	.	.	.	N	.	.	.	.	.	.
501035	C	.	.	.	.	.	.	.	.	.	.	.	.	.	.	.	.	.	.	.	.	.	.	.	.	.	.	.	.	.	.	.	.	.	.	.	.	.	N	.	.	.	.	.	.	.	.	.	.
501474	C	N	N	.	.	.	.	.	T	T	.	.	.	.	.	.	.	.	.	.	.	.	.	.	.	.	.	.	.	.	.	.	.	.	.	.	.	.	.	.	.	.	N	.	.	.	.	.	.
502301	G	.	.	.	.	.	.	.	.	.	.	.	.	.	.	.	N	.	T	.	.	.	.	.	.	.	.	N	.	.	.	.	.	.	.	.	.	.	.	.	.	.	.	.	.	.	.	.	.
502423	A	N	.	.	G	G	.	G	G	G	G	G	G	.	G	.	G	G	.	G	G	G	G	G	G	G	G	G	G	.	G	G	G	G	.	G	.	.	.	.	.	.	N	G	G	G	G	G	G
502581	C	.	.	.	.	.	.	T	T	T	.	.	.	.	.	.	.	.	.	.	.	.	.	.	T	T	T	T	T	.	.	.	.	.	.	.	.	.	.	.	.	.	N	.	.	.	.	.	.
502857	A	.	N	.	.	.	.	.	.	.	.	.	.	.	.	.	.	.	.	.	.	.	.	.	.	.	.	.	.	.	.	.	.	.	.	.	.	.	.	.	.	.	N	.	.	.	.	.	.
503421	T	C	C	C	C	C	.	C	C	C	C	C	C	.	C	C	C	C	C	C	C	C	C	C	C	C	C	C	C	C	C	C	C	C	C	C	.	.	.	.	C	C	N	C	C	C	C	C	C
503486	A	N	.	.	.	.	.	G	.	.	.	.	.	.	.	.	.	.	.	.	.	.	.	.	G	.	.	.	.	.	.	.	.	.	.	.	.	.	.	.	.	.	N	.	.	.	.	.	.
504304	T	G	.	.	G	G	.	G	G	G	G	G	G	.	G	.	G	G	G	G	G	G	G	G	G	G	G	G	G	N	G	G	G	G	.	G	.	.	.	.	.	.	N	G	G	G	G	G	G
504405	C	N	.	.	.	.	.	.	.	N	.	.	.	.	.	.	.	.	A	.	.	.	.	.	.	.	.	.	.	A	.	.	.	.	.	.	.	.	N	.	.	.	.	.	.	.	.	.	.
506056	A	N	.	.	.	.	.	.	.	.	.	.	.	.	N	.	.	.	.	.	.	.	.	.	.	G	G	G	.	.	.	N	.	.	.	.	.	.	.	.	.	.	N	.	.	.	.	.	.
506326	T	N	N	.	C	C	.	C	C	C	C	C	C	.	.	.	C	C	.	C	C	C	C	C	C	C	C	C	C	N	C	C	C	C	.	C	.	.	.	C	.	.	N	C	C	C	C	C	C
506432	C	N	N	.	.	.	.	.	.	.	.	.	.	.	.	.	.	.	.	.	.	.	.	.	.	.	.	.	.	.	.	.	.	.	.	.	.	.	.	.	.	.	N	.	.	.	.	.	.
507603	G	A	N	.	A	A	N	A	A	A	A	A	A	.	.	.	A	A	.	A	A	A	A	A	A	A	A	A	A	.	A	A	A	A	.	A	.	.	.	.	.	.	N	A	A	A	A	A	A
508128	C	.	N	.	.	.	.	.	.	.	.	N	.	.	.	.	.	.	.	.	.	N	.	.	.	.	N	.	.	N	.	.	.	.	.	.	.	.	.	.	.	.	N	.	.	.	.	.	.
508249	G	N	.	.	A	A	.	A	A	A	A	A	A	.	A	.	A	A	.	A	A	A	A	A	A	A	A	A	A	.	A	A	A	A	.	.	.	.	.	.	.	.	N	A	A	A	A	A	A
508438	T	N	.	.	C	C	.	C	C	C	C	C	C	.	C	.	C	C	C	C	C	C	C	C	C	C	C	C	C	C	C	C	C	C	.	C	.	.	.	.	.	.	N	C	C	C	C	C	C
508510	G	N	N	N	.	.	.	.	.	.	.	.	.	.	.	.	.	.	A	.	.	.	.	.	.	.	.	.	.	N	.	.	.	.	.	.	.	.	.	.	.	.	N	.	.	.	.	.	.
508627	G	N	.	.	.	.	.	.	.	.	.	.	.	.	.	.	.	.	A	.	.	.	.	.	.	.	N	.	.	N	.	.	.	.	.	.	.	.	.	.	.	.	N	.	.	.	.	.	.
508724	T	.	.	.	.	.	.	.	.	.	.	.	.	.	.	.	.	.	.	.	.	.	.	.	.	.	.	.	.	.	.	.	.	.	.	C	.	.	.	.	.	.	N	.	.	.	.	.	.
508877	C	.	.	.	.	.	.	.	.	.	.	.	.	.	.	.	.	.	T	.	.	.	.	.	.	.	.	.	.	T	.	.	.	.	.	.	.	.	.	.	.	.	.	.	.	.	.	.	.
509141	G	N	N	.	.	.	.	.	.	N	.	.	.	.	.	.	N	.	.	.	.	.	.	.	.	.	.	.	.	N	.	.	.	.	.	A	.	.	.	.	.	.	N	.	.	.	.	.	.
509833	C	T	.	.	T	T	.	T	T	T	T	T	T	.	.	.	T	T	.	T	T	T	T	T	T	T	T	T	T	.	T	T	T	T	.	.	.	.	.	.	.	.	N	T	T	T	T	T	T
509867	T	N	.	N	.	.	.	.	C	C	.	.	.	.	.	.	.	.	.	.	.	.	.	.	.	.	.	.	.	.	.	.	.	.	.	.	.	.	.	.	.	.	N	.	.	.	.	.	.
510405	T	.	.	N	.	.	.	.	.	.	.	.	.	.	.	.	.	.	.	.	N	.	.	.	.	.	.	.	.	.	.	.	.	.	.	.	.	.	.	.	.	.	N	.	.	.	.	.	.
510645	C	N	.	.	.	.	.	.	.	.	.	.	.	.	.	.	.	.	.	.	.	.	.	.	.	.	.	.	.	.	.	.	.	.	.	.	.	.	T	.	.	.	N	.	.	.	.	.	.
510892	C	.	.	.	.	.	.	T	T	N	.	.	.	.	N	.	T	.	.	.	.	.	.	.	T	T	T	T	T	N	.	.	.	.	.	.	.	.	.	.	.	.	N	.	.	.	.	.	.
510902	A	.	.	N	.	.	.	.	.	N	.	.	.	.	N	.	.	.	G	.	.	.	.	.	.	.	.	.	.	N	.	.	.	.	.	G	.	.	.	.	.	.	N	.	.	.	.	.	.
510923	G	.	N	.	.	.	.	.	.	N	.	.	.	.	.	.	.	.	.	.	.	.	.	.	.	N	.	.	.	N	.	.	.	.	.	.	.	.	.	.	.	.	N	A	A	A	A	A	A
511109	T	N	.	.	.	.	.	.	.	.	C	C	.	.	.	.	.	.	.	.	C	C	.	.	.	.	.	.	.	.	.	.	.	.	.	.	.	.	.	.	.	.	N	.	.	.	.	.	.
511241	T	N	.	.	.	.	.	.	.	N	.	.	.	.	C	.	.	.	C	.	.	.	.	.	.	.	.	.	.	C	.	.	.	.	.	.	.	.	.	.	.	.	N	.	.	.	.	.	.
511665	C	.	.	.	.	.	.	.	.	N	.	.	.	.	.	.	.	.	N	.	.	.	.	.	.	.	.	.	.	N	.	.	.	.	.	.	.	.	T	.	.	.	N	.	.	.	.	.	.
512164	G	.	.	.	.	.	.	.	.	.	.	.	.	.	N	.	.	.	A	.	.	.	.	N	.	.	.	.	.	A	.	.	.	.	.	.	.	N	.	.	.	.	.	.	.	.	.	.	.
512349	G	A	A	A	A	A	.	A	A	A	A	A	A	.	A	A	A	A	A	A	A	A	A	A	A	A	A	A	A	A	A	A	A	A	A	A	.	.	A	A	A	A	A	A	A	A	A	A	A
513323	C	T	.	.	T	T	.	.	.	.	T	T	T	.	.	.	.	T	.	T	T	T	T	T	.	.	.	.	.	N	T	T	T	T	.	.	.	.	.	.	.	.	N	T	T	T	T	T	T
513351	C	.	.	.	.	.	.	.	.	.	.	.	.	.	.	.	.	.	.	.	.	.	.	T	.	.	.	.	.	N	T	.	.	.	.	.	.	.	.	.	.	.	N	.	.	.	.	.	.
513565	A	N	.	.	.	.	.	.	.	.	.	.	G	.	.	.	.	.	.	.	.	.	.	.	.	.	.	.	.	.	.	.	.	.	.	.	.	.	.	.	.	.	N	.	.	.	.	.	.
513566	G	N	.	.	.	.	.	.	.	.	.	.	.	.	.	.	.	.	T	.	.	.	.	.	.	.	.	.	.	.	.	.	.	.	.	.	.	.	.	.	.	.	N	.	.	.	.	.	.
526074	A	.	.	.	.	.	.	.	.	.	.	.	.	.	.	.	.	.	.	.	.	.	.	.	.	.	.	.	.	.	.	.	.	.	.	.	.	.	.	.	.	G	N	.	.	.	.	.	.
526904	G	.	.	.	.	.	.	A	A	A	.	.	.	.	.	.	A	.	.	.	.	.	.	.	A	A	A	A	A	.	.	.	.	.	.	.	.	.	.	.	.	.	N	.	.	.	.	.	.
526995	A	.	.	.	.	.	.	.	.	.	.	.	.	.	.	.	.	.	.	.	.	.	.	.	.	.	.	.	.	.	.	.	.	.	.	G	.	.	.	.	.	.	.	.	.	.	.	.	.
527172	G	.	N	.	.	.	.	.	.	.	.	.	.	.	.	.	.	.	.	.	.	.	.	.	.	.	.	.	.	.	.	.	.	.	.	A	.	.	.	.	.	.	N	.	.	.	.	.	.
528715	C	.	N	.	.	.	.	.	.	.	.	.	.	.	.	.	.	.	T	.	.	.	.	.	.	.	.	.	.	.	.	.	.	.	.	.	.	.	.	.	.	.	N	.	.	.	.	.	.
528814	A	N	.	.	.	.	.	.	.	.	.	.	.	.	.	G	.	.	.	.	.	.	.	.	.	.	.	.	.	N	.	.	.	.	.	.	.	.	.	.	G	.	N	.	.	.	.	.	.
529083	C	N	.	.	T	T	.	.	.	.	T	T	T	.	.	.	.	T	.	T	T	T	T	T	.	.	.	.	.	.	T	T	T	T	.	.	.	.	.	.	.	.	N	T	T	T	T	T	T
530139	C	T	T	T	T	T	.	T	T	T	T	T	T	.	T	T	T	T	T	T	T	T	T	T	T	T	T	T	T	T	T	T	T	T	T	T	.	.	T	T	T	T	N	T	T	T	T	T	T
530748	A	N	N	.	.	.	.	.	.	N	.	.	.	.	.	.	.	.	.	.	.	.	.	.	.	.	.	.	.	.	.	.	.	.	.	.	.	.	.	.	.	.	G	.	.	.	.	.	.
531999	C	T	.	.	T	T	.	T	T	N	T	T	T	.	.	.	T	T	.	T	T	T	T	T	T	T	T	T	T	N	T	T	T	T	.	.	.	.	.	.	.	.	N	T	T	T	T	T	T
532632	G	T	N	.	T	T	.	T	T	T	T	T	T	.	.	.	T	T	.	T	T	T	T	T	T	T	T	T	T	.	T	T	T	T	.	.	.	.	.	.	.	.	N	T	T	T	T	T	T
532979	G	A	.	.	A	A	.	A	A	A	A	A	A	.	.	.	A	A	.	A	A	A	A	A	A	A	A	A	A	N	A	A	A	A	.	.	.	.	.	.	.	.	.	A	A	A	A	A	A
533173	C	N	.	.	.	.	.	.	N	.	.	.	.	.	.	.	.	.	.	.	.	.	.	.	.	.	.	.	.	.	.	.	.	.	.	.	.	.	.	A	.	.	N	.	.	.	.	.	.
533180	G	C	.	.	C	C	.	C	C	C	C	C	C	.	.	.	C	C	.	C	C	C	C	C	C	C	C	C	C	.	C	C	C	C	.	.	.	.	.	.	.	.	N	C	C	C	C	C	C
533320	A	.	.	.	.	.	.	.	.	.	.	.	.	.	.	.	.	.	.	G	.	.	.	.	.	.	.	.	.	N	.	.	.	.	.	.	.	.	.	.	.	.	N	.	.	.	.	.	.
533712	A	N	T	T	.	.	.	.	.	.	.	.	.	.	.	.	.	.	.	.	.	.	.	.	.	.	.	.	.	.	.	.	.	.	.	.	.	.	.	.	.	.	.	.	.	.	.	.	.
533868	G	.	A	A	.	.	.	A	A	A	.	.	.	.	.	.	N	.	A	.	.	.	.	.	A	A	A	A	A	A	.	.	.	.	.	A	.	.	N	.	.	.	N	.	.	.	.	.	.
534092	G	N	.	.	.	.	.	.	.	.	.	.	.	.	.	.	.	.	.	.	.	.	.	.	.	.	.	.	.	.	.	.	.	.	.	.	.	.	.	.	.	.	.	.	.	.	.	.	.
534238	A	N	N	.	.	.	.	.	.	.	.	.	.	.	.	.	.	.	.	.	.	.	.	.	.	.	.	.	.	.	.	.	.	.	.	.	.	.	.	.	G	.	N	.	.	.	.	.	.
534283	G	N	A	A	.	.	.	.	.	.	.	N	.	.	A	.	.	.	.	.	.	N	.	.	.	.	.	.	.	.	.	.	.	.	.	.	.	.	.	.	.	.	N	.	.	.	.	.	.
534323	C	A	A	A	A	A	.	A	A	A	A	A	A	.	A	.	A	A	A	A	A	A	A	A	A	A	A	A	A	A	A	A	A	A	.	A	.	.	.	.	.	.	N	A	A	A	A	A	A
535239	C	N	N	.	.	.	.	N	.	N	.	.	.	.	.	.	.	.	.	.	.	.	.	.	.	.	.	.	.	N	.	.	.	.	.	T	.	.	.	.	.	.	N	.	.	.	.	.	.
536267	G	C	.	.	C	C	.	C	C	N	C	C	C	.	.	.	C	C	.	C	C	C	C	C	C	C	C	C	C	N	C	C	C	C	.	C	.	.	.	.	.	.	N	C	C	C	C	C	C
536832	G	N	.	.	.	.	.	A	.	N	.	.	.	.	.	.	.	.	.	.	.	.	.	.	.	N	.	.	.	.	.	.	.	.	.	.	.	.	.	.	.	.	.	.	.	.	.	.	.
537571	C	.	.	.	.	.	.	.	.	N	.	.	.	.	.	T	.	.	.	.	.	.	.	.	.	.	.	.	.	.	.	.	.	.	.	.	.	.	.	.	T	.	N	.	.	.	.	.	.
537846	G	.	.	.	.	.	.	.	N	.	.	.	.	.	.	T	.	.	.	.	.	.	.	.	.	.	.	.	.	N	.	.	.	.	.	.	.	.	.	.	T	.	.	.	.	.	.	.	.
538275	C	.	.	.	T	.	.	.	T	T	.	.	.	.	.	.	.	.	.	.	.	.	.	.	.	.	.	.	.	.	.	.	.	.	.	.	.	.	.	.	.	.	.	.	.	.	.	.	.
538405	G	.	.	.	.	.	.	.	.	.	.	.	.	.	.	.	.	.	.	.	.	.	.	.	.	.	.	.	.	.	.	.	.	.	.	.	.	.	.	.	.	.	.	.	.	.	.	.	.
538407	G	.	.	.	.	.	.	.	.	.	.	.	.	.	.	.	.	.	.	.	.	.	.	.	.	.	.	.	.	.	.	.	.	.	.	.	.	.	.	.	.	.	.	.	.	.	.	.	.
538516	G	N	N	N	.	.	.	.	.	.	.	.	.	.	.	.	.	.	.	.	.	.	.	.	.	.	.	.	.	.	.	.	.	.	.	.	.	N	.	.	.	.	N	.	.	.	.	.	.
538865	G	.	.	.	.	.	.	.	.	.	.	.	.	.	.	.	.	.	.	.	.	.	.	.	.	A	A	A	A	.	.	.	.	.	.	.	.	.	.	.	.	.	.	.	.	.	.	.	.
539312	T	N	.	.	.	.	.	.	.	.	.	.	.	.	.	.	.	G	.	.	.	.	.	.	.	.	.	.	.	N	.	.	.	.	.	.	.	.	.	.	.	.	N	.	.	.	.	.	.
539783	A	G	.	.	G	G	.	G	G	G	G	G	G	.	G	.	G	G	.	G	G	G	G	G	G	G	G	G	G	.	G	G	G	G	.	G	.	.	.	.	.	.	N	G	G	G	G	G	G
540785	G	N	.	.	.	.	.	.	.	.	.	.	.	.	.	.	.	.	.	A	.	.	.	.	.	.	.	.	.	N	.	.	.	.	.	.	.	.	.	.	.	.	N	.	.	.	.	.	.
540798	G	T	.	.	T	T	.	T	T	T	T	T	T	.	.	.	T	T	.	T	T	T	T	T	T	T	T	T	T	N	T	T	T	T	.	T	.	.	.	.	.	.	N	T	T	T	T	T	T
543257	G	T	.	.	T	T	.	T	T	T	T	T	T	.	.	.	T	T	.	T	T	T	T	T	T	T	T	T	T	.	T	T	T	T	.	.	.	.	.	.	.	.	N	T	T	T	T	T	T
543625	T	N	.	.	.	.	.	.	.	.	.	.	.	.	.	.	.	.	.	.	.	.	.	.	.	.	.	.	.	.	.	.	.	.	.	.	.	.	N	.	.	C	N	.	.	.	.	.	.
543713	A	G	.	.	G	G	.	G	G	G	G	G	G	.	.	.	G	G	.	G	G	G	G	G	G	G	G	G	G	.	G	G	G	G	.	.	.	.	.	.	.	.	N	G	G	G	G	G	G
543836	A	T	.	.	T	T	.	T	T	T	T	T	T	.	.	.	T	T	.	T	T	T	T	T	T	T	T	T	T	.	T	T	T	T	.	.	.	.	.	.	.	.	N	T	T	T	T	T	T
543847	G	N	.	.	.	.	.	.	.	N	.	.	.	.	A	.	.	.	.	.	.	.	.	.	.	.	.	.	.	.	.	.	.	.	.	A	.	.	.	.	.	.	N	.	.	.	.	.	.
543921	G	.	.	.	.	.	.	.	.	N	.	.	.	.	A	.	.	.	.	.	.	.	.	.	.	.	.	.	.	.	.	.	.	.	.	A	.	.	.	.	.	.	N	.	.	.	.	.	.
544017	A	N	N	.	.	.	.	.	.	N	.	.	.	.	.	.	.	.	.	.	.	.	.	.	.	.	.	.	.	.	.	.	.	.	.	.	.	.	.	.	.	.	N	.	.	.	.	.	.
544031	C	.	N	.	.	.	.	.	.	N	.	.	.	.	.	.	.	.	.	.	.	.	.	T	.	.	.	.	.	N	T	.	.	.	.	.	.	.	.	.	.	.	N	.	.	.	.	.	.
544187	A	.	.	.	.	.	.	.	.	.	.	.	.	.	G	.	.	.	.	.	.	.	.	.	.	.	.	.	.	.	.	.	.	.	.	G	.	.	.	.	.	.	.	.	.	.	.	.	.
544427	G	.	.	.	.	.	.	.	.	N	.	.	.	.	.	A	.	.	.	.	.	.	.	.	.	.	.	.	.	.	.	.	.	.	.	.	.	.	.	.	A	.	.	.	.	.	.	.	.
544950	G	N	.	N	A	A	.	A	A	N	A	A	A	.	.	.	A	A	A	A	A	A	A	A	A	A	A	A	A	A	A	A	A	A	.	.	.	.	.	.	.	.	N	A	A	A	A	A	A
545102	T	.	.	.	.	.	.	.	.	.	.	.	.	.	.	.	.	.	.	.	.	.	C	.	.	.	.	.	.	.	.	.	.	.	.	.	.	.	.	.	.	.	N	.	.	.	.	.	.
545622	T	.	N	.	.	.	.	.	.	.	.	.	.	.	.	.	.	.	C	.	.	.	.	.	.	.	.	.	.	C	.	.	.	.	.	.	.	.	.	.	.	.	N	.	.	.	.	.	.
546576	C	.	G	G	.	.	.	.	.	.	.	.	.	.	N	.	.	.	.	.	.	.	.	.	.	.	.	.	.	N	.	.	.	.	.	.	.	.	.	.	.	.	.	.	.	.	.	N	.
546577	C	.	G	G	.	.	.	.	.	.	.	.	.	.	N	.	.	.	.	.	.	.	.	.	.	.	.	.	.	.	.	.	.	.	.	.	.	.	.	.	.	.	.	.	.	.	.	.	.
547633	C	N	.	.	.	.	.	T	T	T	.	.	.	.	.	.	.	.	.	.	.	.	.	.	T	T	T	T	T	.	.	.	.	.	.	.	.	.	.	.	.	.	N	.	.	.	.	.	.
547665	A	N	.	.	.	.	.	.	.	.	.	.	.	.	.	.	.	.	.	.	.	.	.	.	.	.	.	.	.	.	.	.	.	.	.	G	.	.	.	.	.	.	G	.	.	.	.	.	.
548116	C	A	N	.	A	A	.	A	A	A	A	A	A	.	A	.	.	A	.	A	A	A	A	A	A	A	A	A	A	N	A	A	A	A	.	A	.	.	.	.	.	.	N	A	A	A	A	A	A
548417	T	N	.	.	C	C	.	C	C	N	C	C	C	.	C	.	N	C	C	C	C	C	C	C	C	C	C	C	C	C	C	C	C	C	.	C	.	.	.	.	.	.	C	C	C	C	C	C	C
548736	T	.	.	.	.	.	.	.	.	.	.	.	.	.	.	.	.	.	.	.	.	.	.	.	.	.	.	.	.	.	.	.	.	.	.	.	.	.	.	.	.	.	N	.	.	.	.	.	.
549636	C	N	N	.	.	.	.	.	.	.	.	.	.	.	.	.	.	.	T	.	.	.	.	.	.	.	.	.	.	T	.	.	.	.	.	.	.	.	.	.	.	.	N	.	.	.	.	.	.
549861	C	N	.	.	.	.	.	.	.	.	.	.	.	.	.	.	.	.	.	.	.	.	.	.	.	.	.	.	.	N	.	T	.	.	.	.	.	.	.	.	.	.	N	.	.	.	.	.	.
550331	T	N	.	.	.	.	.	.	.	.	.	.	.	.	.	C	.	.	.	.	.	.	.	.	.	.	.	.	.	.	.	.	.	.	C	.	.	N	.	.	C	.	N	.	.	.	.	.	.
550422	A	.	.	.	.	.	.	.	.	.	.	.	.	.	.	.	.	.	.	.	.	.	.	.	.	.	.	.	.	.	.	G	.	.	.	.	.	.	.	.	.	.	N	.	.	.	.	.	.
550452	A	G	.	.	G	G	.	.	.	.	G	G	G	.	.	.	.	G	.	G	G	G	G	G	.	.	.	.	.	.	G	G	G	G	.	.	.	.	.	.	.	.	.	G	G	G	G	G	G
551181	A	G	.	.	G	G	.	G	G	N	G	G	G	.	G	.	G	G	G	G	G	G	G	G	G	G	G	G	G	G	G	G	G	G	.	G	.	.	.	.	.	.	N	G	G	G	G	G	G
552516	G	.	N	.	.	.	.	.	.	N	.	.	.	.	.	.	.	.	.	A	.	.	.	.	.	.	N	.	.	.	.	.	.	.	.	.	.	.	.	.	.	.	N	.	.	.	.	.	.
553119	C	N	.	.	.	.	.	.	.	.	.	N	.	.	.	.	.	.	.	.	.	N	.	.	.	.	.	.	.	.	.	.	.	.	.	T	.	.	.	.	.	.	N	.	.	.	.	.	.
553724	T	N	.	.	C	C	.	C	C	N	C	C	C	.	C	.	C	C	C	C	C	C	C	C	C	C	C	C	C	C	C	C	C	C	.	C	.	.	.	.	.	.	N	C	C	C	C	C	C
553875	G	.	N	.	.	.	.	.	.	N	.	.	.	.	.	.	N	.	.	.	.	.	.	.	.	.	.	.	.	.	.	.	.	.	.	T	.	.	.	.	.	.	T	.	.	.	.	N	.
554275	C	N	N	.	.	.	.	.	.	N	.	.	.	.	.	.	.	.	.	.	.	.	.	.	.	.	.	.	.	.	.	.	.	.	.	T	.	.	.	.	.	.	N	.	.	.	.	.	.
555139	C	.	N	.	.	.	.	.	.	.	.	.	.	.	.	.	.	.	.	.	.	.	T	.	.	.	.	.	.	.	.	.	.	.	.	.	.	.	.	.	.	.	.	.	.	.	N	.	.
560833	C	.	.	.	.	.	.	.	.	.	.	.	.	.	.	.	.	.	.	.	.	.	.	.	.	.	.	.	.	.	.	.	.	.	.	.	.	.	.	.	.	.	N	T	T	T	T	T	T
560998	G	.	.	.	.	.	.	.	.	.	.	.	.	.	N	.	.	.	A	.	.	.	.	.	.	.	.	.	.	.	.	.	.	.	.	.	.	.	.	.	.	.	N	.	.	.	.	.	.
562130	C	N	.	.	.	.	.	.	.	N	.	.	.	.	.	.	.	.	.	.	.	.	.	.	.	.	.	.	.	.	.	T	.	.	.	.	.	.	.	.	.	.	N	.	.	.	.	.	.
563556	G	T	.	N	T	T	.	.	.	.	T	T	T	.	.	.	.	T	.	T	T	T	T	T	.	.	.	.	.	.	T	T	T	T	.	.	.	.	.	.	.	.	N	T	T	T	T	T	T
564544	A	N	.	.	.	.	.	.	.	.	.	.	.	.	.	G	.	.	.	.	.	.	.	.	.	.	.	.	.	.	.	.	.	.	.	.	.	.	.	.	G	.	N	.	.	.	.	.	.
564737	G	.	.	.	.	.	.	.	.	N	.	.	.	.	.	.	.	.	.	.	.	.	.	.	.	.	.	.	.	.	.	.	.	.	.	A	.	.	.	.	.	.	N	.	.	.	.	.	.
565426	G	.	.	.	.	.	.	.	.	.	.	.	.	.	.	.	.	.	T	.	.	.	.	.	.	.	.	.	.	.	.	.	.	.	.	.	.	.	.	.	.	.	.	.	.	.	.	.	.
565498	A	G	N	.	G	G	.	G	G	G	G	G	G	.	N	.	G	G	G	G	G	G	G	G	G	G	G	G	G	G	G	G	G	G	.	G	.	.	.	.	.	.	G	G	G	G	G	G	G
565591	T	N	.	.	C	C	.	C	C	C	C	C	C	.	C	.	C	C	C	C	C	C	C	C	C	C	C	C	C	C	C	C	C	C	.	C	.	.	.	.	.	.	C	C	C	C	C	C	C
565651	G	.	.	.	.	.	.	.	.	.	.	.	.	.	.	.	.	.	.	.	.	.	.	.	.	.	.	N	.	.	.	.	.	.	.	.	.	.	T	.	.	.	.	.	.	.	.	.	.
566592	C	.	.	.	.	.	.	.	.	.	.	.	.	.	.	.	.	.	.	.	.	.	.	.	.	.	.	.	.	.	.	.	.	.	.	.	.	.	.	.	.	.	N	.	.	.	.	.	.
566677	G	.	A	A	.	.	.	.	.	.	.	.	.	.	.	.	.	.	.	.	.	.	.	.	.	.	.	.	.	N	.	.	.	.	.	.	.	.	.	.	.	.	N	.	.	.	.	.	.
567415	C	.	.	.	.	.	.	.	.	.	.	.	G	.	.	.	.	.	.	.	.	.	.	.	.	.	.	.	.	.	.	.	.	.	.	.	.	.	.	.	.	.	.	.	.	.	.	.	.
567730	T	.	.	.	.	.	.	.	.	.	.	.	.	.	.	.	.	.	.	.	.	.	.	.	.	.	.	.	.	.	.	.	.	.	.	C	.	.	.	.	.	.	N	.	.	.	.	.	.
567766	T	.	.	.	.	.	.	C	C	C	.	.	.	.	.	.	C	.	.	.	.	.	.	.	C	C	C	C	C	N	.	.	.	.	.	.	.	.	.	.	.	.	N	.	.	.	.	.	.
568390	C	N	N	.	T	T	.	T	T	T	T	T	T	.	.	.	T	T	.	T	T	T	T	T	T	T	T	T	T	.	T	T	T	T	.	T	.	.	.	.	.	.	N	T	T	T	T	T	T
568753	C	T	.	.	T	T	N	T	T	T	T	T	T	.	.	.	T	T	.	T	T	T	T	T	T	T	T	T	T	N	T	T	T	T	.	T	.	.	.	.	.	.	N	T	T	T	T	T	T
568860	G	.	.	.	.	.	.	.	.	.	.	.	.	.	.	.	.	.	.	.	.	.	.	.	.	.	.	.	.	.	.	.	.	.	.	A	.	.	.	.	.	.	N	.	.	.	.	.	.
568880	G	.	.	.	.	.	.	.	.	.	T	T	.	.	.	.	N	.	.	.	T	T	.	.	T	.	.	.	.	.	.	.	.	.	.	.	.	.	.	.	.	.	N	.	.	.	.	.	.
570734	G	.	.	.	.	.	.	.	.	.	.	.	.	.	.	.	.	.	.	.	.	.	.	.	.	.	.	.	.	N	.	A	.	.	.	.	.	.	.	.	.	.	.	.	.	.	.	.	.
570747	C	.	.	.	.	.	.	.	.	.	.	.	.	.	.	.	.	.	.	.	.	.	.	.	.	.	.	.	.	N	.	.	.	.	.	.	.	.	.	.	.	.	.	.	.	.	.	.	.
571936	T	.	.	.	.	.	.	.	.	.	.	.	.	.	.	.	.	.	C	.	.	.	.	.	.	.	.	.	.	C	.	.	.	.	.	.	.	.	.	.	.	.	N	.	.	.	.	.	.
572000	G	N	.	N	.	.	.	.	.	.	A	A	.	.	.	.	.	.	.	.	A	A	.	.	.	.	.	.	.	.	N	.	.	.	.	.	.	.	.	.	.	.	.	.	.	.	.	.	.
572320	T	N	N	.	.	.	.	.	.	.	.	.	.	.	.	.	.	.	.	.	.	.	.	.	.	.	.	.	.	.	.	.	.	.	.	.	.	.	.	C	.	.	.	.	.	.	.	.	.
572458	G	.	.	.	.	.	.	A	A	A	.	.	.	.	.	.	A	.	.	.	.	.	.	.	A	A	A	A	A	.	.	.	.	.	.	.	.	.	.	.	.	.	.	.	.	.	.	.	.
572805	C	.	.	.	.	.	.	.	.	.	.	.	.	.	.	.	.	.	.	.	.	.	.	.	.	.	N	.	.	N	.	.	.	.	.	A	.	.	.	.	.	.	N	.	.	.	.	.	.
573135	C	N	.	.	.	.	.	.	.	.	.	.	.	.	.	.	.	.	.	.	.	.	.	.	.	.	.	.	.	.	.	.	.	.	.	.	.	.	.	.	.	.	.	.	.	.	.	.	.
573408	A	.	.	.	.	.	.	.	.	.	.	.	.	.	.	.	.	.	.	.	.	.	.	.	.	.	.	.	.	.	.	G	.	.	.	.	.	.	.	.	.	.	.	.	.	.	.	.	.
573412	C	.	.	.	.	.	.	.	.	.	.	.	.	.	.	.	.	.	.	.	.	.	.	.	.	.	.	.	.	.	.	.	.	.	.	.	.	.	.	.	.	.	N	.	.	.	N	.	.
574395	G	.	N	.	.	.	.	.	.	.	.	.	.	.	T	.	N	.	.	.	.	.	.	.	.	.	.	.	.	.	.	.	.	.	.	T	.	.	.	.	.	.	N	.	.	.	.	.	.
574554	A	.	.	.	.	.	.	.	.	.	.	.	.	.	G	.	.	.	.	.	.	.	.	.	.	.	.	.	.	.	.	.	.	.	.	G	.	.	.	.	.	.	N	.	.	.	.	.	.
574564	A	G	G	G	G	G	.	G	G	G	G	G	G	.	G	G	G	G	G	G	G	G	G	G	G	G	G	G	G	G	G	G	G	G	G	G	.	.	G	G	G	G	N	G	G	G	G	G	G
574682	C	N	N	.	.	.	.	.	.	.	.	.	.	.	.	.	.	.	.	.	.	.	.	.	.	.	.	.	.	.	.	.	.	.	.	.	.	.	.	.	.	.	N	.	.	.	.	.	.
574688	C	N	N	.	.	.	.	.	.	.	.	.	.	.	.	.	.	.	.	.	.	.	.	.	.	.	.	.	.	.	.	.	.	.	.	.	.	.	.	A	.	.	N	.	.	N	.	.	.
574857	T	N	.	.	.	.	.	.	.	.	.	.	.	.	.	.	.	.	.	.	.	.	.	.	.	.	.	.	.	.	.	.	.	.	.	C	.	.	.	.	.	.	N	.	.	.	.	.	.
574865	A	N	.	.	.	.	.	.	.	.	.	.	.	.	.	.	.	.	.	N	.	.	.	.	.	G	G	G	G	N	.	.	.	.	.	.	.	.	.	.	.	.	N	.	.	.	.	.	.
574936	G	.	.	.	.	.	.	.	.	.	.	.	.	.	.	.	N	.	N	.	.	.	.	.	.	.	.	.	.	.	.	.	.	.	.	.	.	.	.	.	.	.	.	.	.	.	.	.	.
575239	C	N	.	.	.	.	.	.	.	.	.	.	T	.	.	.	.	.	.	.	.	.	.	.	.	.	.	.	.	.	.	.	.	.	.	.	.	.	.	.	.	.	.	.	.	.	.	.	.
575644	A	.	.	.	.	.	.	.	.	N	.	.	.	.	.	.	.	.	G	.	.	.	.	.	.	.	.	.	.	G	.	.	.	.	.	.	.	.	.	.	.	.	N	.	.	.	.	.	.
575946	C	.	.	.	.	.	.	T	T	T	.	.	.	.	.	.	T	.	.	.	.	.	.	.	T	T	T	T	T	.	.	.	.	.	.	.	.	.	.	.	.	.	.	.	.	.	.	.	.
576303	G	.	.	.	.	.	.	.	.	N	.	.	.	.	.	.	N	.	.	.	.	.	.	.	.	.	.	.	.	.	.	.	.	.	.	A	.	.	.	.	.	.	N	.	.	.	.	.	.
576643	G	A	.	.	A	A	.	A	A	A	A	A	A	.	A	.	A	A	.	A	A	A	A	A	A	A	A	A	A	.	A	A	A	A	.	A	.	.	.	.	.	.	N	A	A	A	A	A	A
576742	A	G	.	.	G	G	.	G	G	G	G	G	G	.	.	.	G	G	.	G	G	G	G	G	G	G	G	G	G	.	G	G	G	G	.	G	.	.	.	.	.	.	N	G	G	G	G	G	G
576927	T	.	.	.	.	.	.	.	.	.	.	.	.	.	.	C	.	.	.	.	N	.	.	.	.	.	.	.	.	.	.	.	.	.	.	.	.	.	.	.	.	.	.	.	.	.	.	.	.
576953	G	.	.	N	T	.	.	.	.	.	.	.	.	.	T	.	.	.	.	.	.	.	.	.	.	.	.	.	.	.	.	.	.	.	.	.	.	.	.	.	.	.	.	.	.	.	.	.	.
577109	A	.	.	.	.	.	.	.	.	.	.	.	.	.	.	.	.	.	.	.	.	.	.	.	.	.	.	.	.	.	.	.	.	.	.	.	.	.	.	.	.	.	.	.	.	.	.	.	.
577258	G	.	.	.	.	.	.	.	.	.	.	.	.	.	.	.	.	.	.	.	.	.	.	.	.	.	.	.	.	N	.	.	.	.	.	.	.	.	.	.	.	.	N	.	.	.	.	.	.
577417	T	.	.	.	.	.	.	.	.	.	.	.	.	.	.	.	.	.	.	.	.	.	.	.	.	.	.	.	.	.	.	.	.	.	.	C	.	.	.	.	.	.	.	.	.	.	.	.	.
577929	G	N	N	.	.	.	.	C	C	C	.	.	.	.	.	.	C	.	.	.	.	.	.	.	C	C	C	C	C	N	.	.	.	.	.	.	.	.	N	.	.	.	N	.	.	.	.	.	.
577962	A	.	N	.	.	.	.	.	.	.	.	.	.	.	.	.	.	.	.	G	.	.	.	.	.	.	.	.	.	.	.	.	.	.	.	.	.	.	.	.	.	.	N	.	.	.	.	.	.
578748	G	.	.	.	.	.	.	.	.	.	.	.	N	.	.	.	.	.	.	.	.	.	.	.	.	.	.	.	.	N	.	C	.	.	.	.	.	.	.	.	.	.	.	.	.	.	.	.	.
578902	C	T	.	N	T	T	.	T	T	T	T	T	T	.	.	.	T	T	T	T	T	T	T	T	T	T	T	T	T	T	T	T	T	T	.	T	.	.	N	.	.	.	N	T	T	T	T	T	T
578943	C	N	.	.	.	.	.	.	.	.	.	.	.	.	.	.	N	.	.	.	.	.	.	.	.	.	.	.	.	N	.	T	.	.	.	.	.	.	N	.	.	.	N	.	.	.	.	.	.
579205	A	.	.	.	.	.	.	.	.	.	.	.	.	.	.	.	.	.	.	.	.	.	.	.	.	.	.	.	.	.	.	N	.	.	.	G	.	.	.	.	.	.	N	.	.	.	.	.	.
579791	T	.	.	.	.	.	.	.	.	.	.	.	.	.	.	.	.	.	.	.	.	.	.	.	.	.	.	.	.	.	.	.	.	.	.	.	.	.	.	.	.	.	N	.	.	.	.	.	.
581451	C	N	.	.	.	.	.	.	.	.	.	.	.	.	.	.	.	.	.	.	.	.	.	.	.	.	.	.	.	.	.	.	.	.	.	.	.	.	.	.	.	.	.	.	.	.	.	.	.
581672	G	A	.	.	A	A	.	A	A	A	A	A	A	.	.	.	A	A	.	A	A	A	A	A	A	A	A	A	A	N	A	A	A	A	.	A	.	.	.	.	.	.	N	A	A	A	A	A	A
582967	T	.	.	.	.	.	.	.	.	.	.	.	.	.	N	.	.	.	G	.	.	.	.	.	.	.	.	.	.	G	.	.	.	.	.	G	.	.	N	.	.	.	N	.	.	.	.	.	.
583008	G	N	.	.	.	.	.	.	.	.	.	.	.	.	.	.	.	.	A	.	.	.	.	.	.	.	.	.	.	A	.	.	.	.	.	.	.	.	.	.	.	.	.	.	.	.	.	.	.
583119	A	G	.	.	G	G	.	G	G	G	G	G	G	.	.	.	G	G	.	G	G	G	G	G	G	G	G	G	G	.	G	G	G	G	.	.	.	.	.	.	.	.	N	G	G	G	G	G	G
583171	G	N	.	.	.	.	.	A	A	A	.	.	.	.	N	.	A	.	.	.	.	.	.	.	A	A	A	A	A	N	.	.	.	.	.	.	.	.	.	.	.	.	N	.	.	.	.	.	.
583203	C	N	.	.	.	.	.	.	.	.	.	.	.	.	.	.	N	.	.	.	.	.	.	T	.	.	.	.	.	N	T	.	.	.	.	.	.	.	.	.	.	.	.	T	T	T	T	T	T
583217	G	N	.	.	.	.	.	.	.	.	.	.	.	.	.	.	.	.	.	.	.	.	.	.	.	.	.	.	N	N	.	.	.	.	.	.	.	.	.	.	.	.	.	.	.	.	.	.	.
583626	A	.	N	.	.	.	.	.	.	N	.	.	.	.	G	.	.	.	G	.	.	.	.	.	.	.	.	.	.	N	.	.	.	.	.	.	.	.	.	.	.	.	N	.	.	.	.	.	.
583769	G	N	.	.	.	.	.	.	.	N	.	.	.	.	.	.	.	.	A	.	.	.	.	.	.	.	.	.	.	N	.	.	.	.	.	.	.	.	.	.	.	.	.	.	.	.	.	.	.
583866	C	.	.	.	.	.	.	.	.	.	.	.	.	.	.	.	.	.	.	.	.	.	.	.	.	.	.	.	.	.	.	.	.	.	.	.	.	.	.	.	.	.	.	.	.	.	.	.	.
584145	A	.	.	.	.	.	.	.	N	.	.	.	.	.	.	.	.	.	.	.	.	.	.	.	.	.	.	.	.	.	.	G	.	.	.	.	.	.	.	.	.	.	N	.	.	.	.	.	.
584200	C	T	.	.	T	T	.	T	T	T	T	T	T	.	.	.	T	T	.	T	T	T	T	T	T	T	T	T	T	.	T	T	T	T	.	.	.	.	.	.	.	.	N	T	T	T	T	T	T
584433	C	N	.	.	.	.	.	.	.	.	.	.	.	.	.	.	.	.	.	.	.	.	.	.	.	.	.	.	.	.	.	.	T	T	.	.	.	.	.	.	.	.	N	.	.	.	.	.	.
584511	G	.	N	.	A	.	.	.	.	.	.	.	N	.	.	.	.	A	N	.	.	.	.	.	.	.	.	.	.	.	.	.	A	A	.	.	.	.	.	.	.	.	N	.	.	.	.	.	.
584541	T	C	N	.	C	C	.	C	C	C	C	C	C	.	C	.	N	C	.	C	C	C	C	C	C	C	C	C	C	.	C	C	C	C	.	C	.	.	.	.	.	.	N	C	C	C	C	C	C
584843	C	T	.	.	T	T	.	T	T	N	T	T	T	.	T	.	T	T	.	T	T	T	T	T	T	T	T	T	T	N	T	T	T	T	.	T	.	.	.	.	.	.	N	T	T	T	T	T	T
585444	C	N	N	.	.	.	.	.	.	.	.	.	.	.	.	.	.	N	.	.	.	.	.	.	.	.	.	.	.	.	.	.	.	.	.	.	.	.	.	.	.	T	.	.	.	.	.	.	.
586227	C	.	N	.	.	.	.	.	.	N	.	.	.	.	.	.	.	.	.	.	.	.	.	.	.	.	.	.	.	.	.	.	.	.	.	.	.	.	.	.	.	.	N	.	.	.	.	.	.
586252	T	.	.	.	.	.	.	.	.	N	.	.	.	.	.	.	.	.	C	.	.	.	.	.	.	.	.	.	.	C	.	.	.	.	.	.	.	.	.	.	.	.	N	.	.	.	.	.	.
587937	C	T	.	N	T	T	.	T	T	T	T	T	T	.	.	.	.	T	.	T	T	T	T	T	T	T	T	T	T	N	T	T	T	T	.	.	.	.	.	.	.	.	N	T	T	T	T	T	T
588789	C	.	.	.	.	.	.	T	T	T	.	.	.	.	.	.	N	.	.	.	.	.	.	.	T	T	T	T	T	N	.	.	.	.	.	.	.	N	.	.	.	.	N	.	.	.	.	.	.
590104	C	T	.	.	T	T	.	T	T	T	T	T	T	.	T	.	T	T	T	T	T	T	T	T	T	T	T	T	T	T	T	T	T	T	.	T	.	.	.	.	.	.	N	T	T	T	T	T	T
590662	C	.	.	N	.	.	.	.	.	.	N	.	.	.	.	.	.	T	.	.	.	.	.	.	.	.	.	.	.	.	.	.	.	.	.	.	.	.	.	.	.	.	N	.	.	.	.	.	.
591302	G	.	.	.	.	.	.	.	.	.	.	.	.	.	.	.	.	.	.	A	.	.	.	.	.	.	.	.	.	.	N	.	.	.	.	.	.	.	.	.	.	.	N	.	.	.	.	.	.
591565	T	N	.	.	.	.	.	.	.	.	.	.	N	.	.	.	.	.	.	.	.	.	.	.	.	.	.	.	.	.	.	.	.	.	.	C	.	.	.	.	.	.	N	.	.	.	.	.	.
595198	C	.	.	.	.	.	.	.	.	.	.	.	N	.	.	.	.	.	.	.	.	.	.	.	.	.	.	.	T	N	.	N	.	.	.	.	.	.	.	.	.	.	N	.	.	.	.	.	.
595319	C	.	N	.	.	.	.	.	.	N	.	.	.	.	N	.	.	.	.	.	.	.	.	.	.	.	.	.	.	N	.	.	.	.	.	.	.	.	.	.	.	T	N	.	.	.	.	.	.
595902	C	N	.	.	.	.	.	.	.	.	.	.	.	.	.	.	.	N	A	.	.	.	.	.	.	.	.	.	N	A	.	.	.	.	.	.	.	.	.	N	.	.	.	.	.	.	.	.	.
596027	G	N	N	N	.	.	.	.	.	.	.	.	.	.	.	.	.	.	.	.	.	.	N	.	.	.	.	.	.	N	.	.	.	.	.	.	.	.	.	.	.	.	N	.	.	.	.	.	.
596153	C	.	.	.	.	.	.	.	.	.	.	.	.	.	.	.	.	.	T	.	N	.	.	.	.	.	.	.	.	T	.	.	.	.	.	.	.	.	.	N	.	.	.	.	.	.	.	.	.
596423	G	.	.	.	.	.	.	A	A	A	.	.	.	.	.	.	.	.	.	.	.	.	.	.	A	A	A	A	A	.	.	.	.	.	.	.	.	.	.	.	.	.	N	.	.	.	.	.	.
599295	C	.	.	.	.	.	.	.	.	N	.	.	.	.	.	.	N	.	.	.	.	.	.	.	.	.	N	.	.	G	.	.	.	.	.	.	.	.	.	.	.	.	N	.	.	.	.	.	.
599719	G	N	N	.	.	.	.	.	.	.	.	.	.	.	.	.	.	.	.	.	.	.	.	.	.	.	.	.	.	.	.	.	.	.	.	A	.	.	.	.	.	.	N	.	.	.	.	.	.
599949	C	.	.	.	.	.	.	.	.	.	.	.	T	.	.	.	.	.	.	.	.	.	.	.	.	.	.	.	.	.	.	.	.	.	.	.	.	.	N	.	.	.	N	.	.	.	.	.	.
600097	T	N	N	C	.	.	.	.	.	.	.	.	.	.	.	.	.	.	.	.	.	.	.	.	.	.	.	.	.	.	.	.	.	.	.	.	.	.	.	.	.	.	N	.	.	.	.	.	.
601277	A	N	.	.	G	.	.	.	.	.	.	.	.	.	.	.	.	.	.	.	.	.	.	.	.	.	.	.	.	.	.	.	.	.	.	.	.	.	.	.	.	.	.	.	.	.	.	.	.
601574	C	.	.	.	.	.	.	.	.	N	.	.	.	.	.	.	.	.	.	.	.	.	.	.	.	.	.	.	.	N	.	.	.	.	.	G	.	.	.	.	.	.	G	.	.	.	.	.	.
601685	C	.	.	.	.	.	.	.	.	.	T	T	.	.	.	.	.	.	.	.	T	T	.	.	.	.	.	.	.	N	.	.	.	.	.	.	.	.	.	.	.	.	N	.	.	.	.	.	.
602216	C	.	.	.	.	.	.	.	.	.	.	.	.	.	.	T	.	.	.	.	.	.	.	.	.	.	.	.	.	.	.	.	.	.	T	.	.	.	.	.	T	.	N	.	.	.	.	.	.
602574	G	.	.	.	N	.	.	.	.	.	.	.	.	.	.	.	.	.	T	.	.	.	.	.	.	.	.	.	.	N	.	.	.	.	.	.	.	.	.	.	.	.	N	.	.	.	.	.	.
602637	G	.	.	.	N	.	.	.	.	.	.	.	.	.	.	.	.	.	.	.	.	.	.	.	.	.	.	.	.	.	.	.	.	.	.	C	.	.	.	.	.	.	N	.	.	.	.	.	.
604597	A	G	.	.	G	G	.	G	G	G	G	G	G	.	N	.	G	G	G	G	G	G	G	G	G	G	G	G	G	G	G	G	G	G	.	G	.	.	.	.	.	.	G	G	G	G	G	G	G
604868	C	N	.	.	T	T	.	T	T	T	T	T	T	.	.	.	T	T	.	T	T	T	T	T	T	T	T	T	T	N	T	T	T	T	.	T	.	.	.	.	.	.	N	T	T	T	T	T	T
604909	A	N	.	.	G	G	.	G	G	G	G	G	G	.	.	.	G	G	G	G	G	G	G	G	G	G	G	G	G	G	G	G	G	G	.	G	.	.	.	.	.	.	G	G	G	G	G	G	G
604934	G	N	.	.	A	A	.	A	A	N	A	A	A	.	A	.	A	A	A	A	A	A	A	A	A	A	A	A	A	A	A	A	A	A	.	A	.	.	.	.	.	.	N	A	A	A	A	A	A
605876	G	N	N	.	.	.	.	C	.	.	.	.	.	.	.	.	.	.	N	.	N	.	.	.	C	.	.	.	.	N	.	.	.	.	.	.	.	.	.	.	.	.	N	.	.	.	.	.	.
605931	C	T	.	.	T	T	.	T	T	T	T	T	T	.	.	.	N	.	T	T	T	T	T	T	T	T	T	T	T	N	T	T	T	T	.	.	.	.	.	.	.	.	N	T	T	T	T	T	T
605940	A	G	.	.	G	G	.	G	G	G	G	G	G	.	.	.	N	G	G	G	G	G	G	G	G	G	G	G	G	G	G	G	G	G	.	.	.	.	.	.	.	.	N	G	G	G	G	G	G
606134	C	N	.	.	.	.	.	.	.	.	.	.	.	.	.	.	.	.	T	.	.	.	.	.	.	.	.	.	.	N	.	.	.	.	.	.	.	.	.	.	.	.	N	.	.	.	.	.	.
606165	T	N	G	G	.	.	.	.	.	.	.	.	.	.	.	G	.	.	.	.	.	.	.	.	.	.	.	.	.	N	.	.	.	.	G	.	.	.	.	.	G	G	N	.	.	.	.	.	.
608437	C	T	.	.	T	T	.	T	T	T	T	T	T	.	.	T	T	T	.	T	T	T	T	T	T	T	T	T	T	.	T	T	T	T	T	T	.	.	.	.	T	.	N	T	T	T	T	T	T
609186	G	N	N	N	A	A	.	A	A	A	A	A	A	.	.	.	A	A	.	A	A	A	A	A	A	A	A	A	A	N	A	A	A	A	.	A	.	.	.	N	.	.	N	A	A	A	A	A	A
610466	C	N	N	.	T	.	.	.	.	.	.	.	.	.	.	.	N	.	.	.	.	.	.	.	.	.	.	.	.	.	.	.	.	.	.	.	.	.	.	.	.	.	N	.	.	.	.	.	.
610696	G	N	.	.	N	.	.	.	.	.	.	.	.	.	.	.	.	.	T	.	.	.	.	.	.	.	.	.	.	N	.	.	.	.	.	.	.	.	.	N	.	.	N	.	.	.	.	.	.
611209	A	N	N	N	.	.	.	G	G	G	.	.	.	.	.	.	G	.	.	.	.	.	.	.	G	G	G	G	G	N	.	.	.	.	.	.	.	.	.	.	.	.	N	.	.	.	.	.	.
612909	G	N	.	.	.	.	.	.	.	.	.	.	.	.	.	.	N	.	.	.	.	.	.	.	.	.	.	.	.	.	.	.	.	.	.	A	.	.	.	.	.	.	N	.	.	.	.	.	.
613034	C	T	.	.	T	T	.	T	T	T	T	T	T	.	.	.	T	T	.	T	T	T	T	T	T	T	T	T	T	N	T	T	T	T	.	.	.	.	.	.	.	.	N	T	T	T	T	T	T
613132	G	.	.	.	.	.	.	.	.	N	.	.	.	.	.	.	.	.	.	.	.	.	.	.	.	.	.	.	.	N	.	.	.	.	.	A	.	.	.	.	.	.	N	.	.	.	.	.	.
613421	A	N	.	.	.	.	.	.	.	.	.	.	.	.	.	.	.	.	.	.	.	.	.	.	.	.	.	.	.	.	.	.	.	.	.	.	.	.	.	G	.	.	.	.	.	.	.	.	.
613708	T	.	.	.	.	.	.	.	.	N	.	.	.	.	.	.	.	.	.	.	.	.	.	.	.	.	.	.	.	.	.	.	.	.	.	.	.	.	.	.	.	.	.	G	G	G	G	G	G
613772	T	.	N	.	.	.	.	.	.	N	.	.	.	.	.	.	.	.	.	.	.	.	.	.	.	.	.	.	.	.	.	.	.	.	.	.	.	.	.	.	.	.	N	C	C	C	C	C	C
613794	C	G	N	.	G	G	.	G	G	N	G	G	G	.	.	.	G	G	.	G	G	G	G	G	G	G	G	G	G	.	G	G	G	G	.	.	.	.	.	.	.	.	N	G	G	G	G	G	G
614205	C	.	.	.	.	.	.	.	.	N	.	.	.	.	.	.	.	.	A	.	.	.	.	.	.	.	.	.	.	.	.	.	.	.	.	.	.	.	.	.	.	.	N	.	.	.	.	.	.
614566	C	T	.	.	T	T	.	T	T	N	T	T	T	.	.	.	T	T	.	T	T	T	T	T	T	T	T	T	T	N	T	T	T	T	.	.	.	.	.	.	.	.	N	T	T	T	T	T	T
614658	T	.	N	.	.	.	.	.	.	N	.	.	.	.	.	.	.	.	.	.	.	.	.	.	.	.	.	.	.	.	.	.	.	.	.	.	.	.	.	.	.	.	N	.	.	.	.	.	.
615414	C	.	.	.	.	.	.	.	.	N	.	.	.	.	.	.	.	.	T	.	.	.	.	.	.	.	.	.	.	N	.	.	.	.	.	.	.	.	.	.	.	.	N	.	.	.	.	.	.
616133	G	A	N	.	A	A	.	.	.	.	A	A	A	.	.	.	.	A	.	A	A	A	A	A	.	.	.	.	.	.	A	A	A	A	.	.	.	.	.	.	.	.	.	A	A	A	A	A	A
617036	G	.	.	.	.	.	.	T	.	.	.	.	.	.	.	.	.	.	.	.	.	.	.	.	T	.	.	.	.	N	.	N	.	.	.	.	.	.	.	.	.	.	.	.	.	.	.	.	.
617495	C	N	.	.	.	.	.	.	.	.	.	.	.	.	.	.	.	.	.	.	.	.	.	.	.	.	.	.	.	.	.	.	.	.	.	.	.	.	.	.	.	.	N	.	.	.	.	.	.
617516	G	.	.	.	.	.	.	.	.	N	.	.	.	.	.	.	N	.	.	.	.	.	.	.	.	.	.	.	.	N	.	.	.	.	.	.	.	.	.	A	.	.	N	.	.	.	.	.	.
618336	C	.	.	.	.	.	.	.	.	.	.	.	.	.	.	.	.	.	.	.	.	.	.	.	.	.	.	.	.	.	.	.	.	.	.	.	.	.	T	.	.	.	N	.	.	N	.	.	.
626141	G	N	.	.	A	A	.	A	N	A	A	A	A	.	.	.	A	A	.	A	A	A	A	A	A	A	A	A	A	.	A	A	A	A	.	A	.	.	.	.	.	.	N	A	A	A	A	A	A
627217	C	.	.	N	.	.	.	.	.	.	.	.	.	.	.	.	.	.	.	.	.	.	.	.	.	.	.	.	.	.	.	.	.	.	.	.	.	.	.	.	.	.	.	T	T	T	T	T	T
628948	G	.	N	.	.	.	.	.	.	.	.	.	.	.	N	.	.	.	.	.	.	.	A	.	.	.	.	.	.	.	.	.	.	.	.	.	.	.	.	.	.	.	N	.	.	.	.	.	.
629256	A	.	.	.	.	.	.	.	.	.	.	.	.	.	.	.	.	.	.	.	.	.	.	.	.	.	.	.	.	.	.	.	.	.	.	G	.	.	.	.	.	.	N	.	.	.	.	.	.
629972	A	N	.	.	.	.	.	.	C	C	N	.	.	.	N	.	N	N	.	.	N	.	N	.	.	.	.	.	.	N	.	.	.	.	.	.	.	.	.	.	.	.	N	.	.	.	N	.	.
629980	A	N	.	.	.	.	.	.	.	.	N	N	.	.	N	.	.	N	.	.	N	N	N	.	.	.	.	.	.	N	N	.	.	.	.	N	.	.	.	.	.	.	N	.	.	N	N	.	.
629984	C	N	.	.	N	.	.	.	.	.	N	N	.	.	N	.	.	N	.	.	N	N	N	N	.	.	.	.	.	N	N	.	.	.	.	N	.	.	.	.	.	.	N	.	.	N	N	.	.
629986	C	N	.	.	N	.	.	.	.	.	N	N	N	.	N	.	.	N	.	.	N	N	N	N	.	.	.	.	.	N	N	.	.	.	.	N	.	.	.	.	.	.	N	.	.	N	N	.	.
630708	A	N	.	.	.	.	.	.	.	.	.	.	.	.	.	.	.	.	G	.	.	.	G	.	.	.	.	.	.	N	.	.	.	.	.	.	.	.	.	.	.	.	N	.	.	.	.	.	.
630754	G	.	.	.	.	.	.	T	T	T	.	.	.	.	.	.	T	.	.	.	.	.	.	.	T	T	T	T	T	N	.	.	.	.	.	.	.	.	.	.	.	.	N	.	.	.	.	.	.
630798	G	.	.	.	.	.	N	.	.	N	.	.	.	.	.	.	.	.	.	.	N	.	.	.	.	.	.	.	.	A	.	.	.	.	.	.	.	.	.	.	.	.	N	.	.	.	.	.	.
631771	T	C	.	.	C	C	.	C	C	C	C	C	C	.	C	.	C	C	C	C	C	C	C	C	C	C	C	C	C	C	C	C	C	C	.	C	.	.	.	N	.	.	N	C	C	C	C	C	C
631977	G	.	N	.	.	.	.	A	A	A	.	.	.	.	.	.	.	.	.	.	.	.	.	.	A	A	A	A	A	N	.	.	.	.	.	.	.	.	.	.	.	.	.	.	.	.	.	.	.
632487	C	.	.	.	.	.	.	.	.	.	.	.	.	.	.	.	.	.	.	.	.	.	.	.	.	.	.	.	.	.	.	.	.	.	.	.	.	.	.	.	.	.	N	.	.	.	.	.	.
633570	A	.	.	.	.	.	.	G	G	G	.	.	.	.	.	.	.	.	.	.	.	.	.	.	G	G	G	G	G	.	.	.	.	.	.	.	.	.	.	.	.	.	.	.	.	.	.	.	.
634338	G	C	.	.	C	C	.	.	.	.	C	C	C	.	.	.	.	C	.	C	C	C	C	C	.	.	.	.	.	N	C	C	C	C	.	C	.	.	.	.	.	.	N	C	C	C	C	C	C
634956	C	.	.	.	.	.	.	.	.	.	.	.	.	.	.	.	.	.	.	.	.	.	.	.	.	.	.	.	.	.	.	.	.	.	.	T	.	.	.	.	.	.	N	.	.	.	.	.	.
635394	G	N	N	.	A	A	.	A	A	A	A	A	A	.	A	.	A	A	A	A	A	A	A	A	A	A	A	A	A	A	A	A	A	A	.	A	.	.	.	.	.	.	N	A	A	A	A	A	A
635455	A	N	.	.	.	.	.	.	.	.	.	.	.	.	.	.	.	G	.	.	.	.	.	.	.	.	.	.	.	.	.	.	.	.	.	.	.	.	.	.	.	.	N	.	.	.	.	.	.
635718	A	N	.	.	.	.	.	.	.	N	.	.	.	.	G	.	.	.	.	G	.	.	.	.	.	.	.	.	.	.	.	.	.	.	.	.	.	.	.	.	.	.	N	.	.	.	.	.	.
635972	A	N	.	.	.	.	.	.	.	.	.	.	.	.	.	.	.	.	.	.	.	.	.	.	.	.	.	.	.	.	.	.	.	.	.	.	.	.	.	.	.	.	.	.	.	.	.	.	.
636180	A	N	N	.	.	.	.	.	.	.	.	.	.	.	.	.	.	.	G	.	.	.	.	.	.	.	.	.	.	G	.	.	.	.	.	.	.	.	.	.	.	.	.	.	.	.	.	.	.
636378	G	N	A	A	A	A	A	N	A	A	A	A	A	A	A	A	A	A	A	A	A	A	A	A	A	A	A	A	A	A	A	A	A	A	A	A	.	.	A	A	A	A	A	A	A	A	A	A	A
636449	A	.	.	.	.	.	.	.	.	.	.	.	.	.	.	.	.	.	.	.	.	.	.	.	.	.	.	.	.	.	.	.	.	.	.	G	.	.	.	.	.	.	N	.	.	.	.	.	.
636668	A	G	.	.	G	G	.	G	G	G	G	G	G	.	.	.	G	G	.	G	G	G	G	G	G	G	G	G	G	N	G	G	G	G	.	.	.	.	.	.	.	.	.	G	G	G	G	G	G
637975	A	N	N	.	G	G	.	G	G	G	G	G	G	.	G	.	G	G	.	G	G	G	G	G	G	G	G	G	G	N	G	G	G	G	.	.	.	.	.	.	.	.	N	G	G	G	G	G	G
638380	G	N	N	.	.	.	.	.	.	.	N	.	.	.	.	.	.	.	A	N	.	.	.	.	.	N	.	.	.	N	.	.	.	.	.	.	.	.	.	.	.	.	N	.	.	.	.	.	.
638561	A	N	.	.	.	.	.	.	N	.	.	.	.	.	.	.	.	.	G	.	.	.	.	.	.	.	.	.	.	G	.	.	.	.	.	.	.	.	.	.	.	.	N	.	.	.	.	.	.
641582	T	.	.	.	.	.	.	.	.	N	.	.	.	.	.	.	.	.	C	.	.	.	.	.	.	.	.	.	.	C	.	.	.	.	.	.	.	.	.	.	.	.	.	.	.	.	.	.	.
641750	C	.	.	N	.	.	.	.	.	.	.	.	.	.	.	.	N	.	A	.	.	.	.	.	.	.	.	.	.	A	.	.	.	.	.	.	.	.	.	.	.	.	.	.	.	.	.	.	.
642244	T	C	.	.	C	C	.	C	C	N	C	C	C	.	C	.	C	C	.	C	C	C	C	C	C	C	C	C	C	.	C	C	C	C	.	C	.	.	.	.	.	.	N	C	C	C	C	C	C
642295	G	N	.	.	N	N	.	N	N	N	N	N	N	.	.	.	N	N	.	N	N	N	N	N	N	N	N	N	N	.	N	N	N	A	.	N	.	.	.	.	.	.	N	N	N	N	N	N	N
642296	T	N	.	.	C	N	.	N	N	N	N	N	N	.	C	.	N	N	.	N	N	N	N	N	N	N	N	N	N	.	N	N	N	N	.	N	.	.	.	.	.	.	N	N	N	N	N	N	N
642307	C	N	.	.	.	.	.	.	.	N	.	.	.	.	.	.	.	.	.	.	.	.	.	.	.	.	.	.	.	.	.	.	.	.	.	.	.	.	.	.	.	.	N	.	.	.	.	.	.
642518	C	.	.	.	.	.	.	.	.	.	.	.	.	.	.	.	.	.	A	.	.	.	.	.	N	.	.	.	.	.	.	.	.	.	.	.	.	.	.	.	.	.	N	.	.	N	.	.	.
642740	G	.	.	.	.	.	.	.	.	N	.	.	.	.	.	.	.	.	A	.	.	.	.	.	.	.	.	.	.	.	.	.	.	.	.	.	.	.	.	.	.	.	N	.	.	.	.	.	.
642894	T	.	.	.	.	.	.	.	.	N	.	.	.	.	.	C	.	.	.	.	.	.	.	.	.	.	.	.	.	.	.	.	.	.	C	.	.	.	.	N	C	.	N	.	.	.	.	.	.
644795	A	.	.	.	.	.	.	.	.	.	.	.	.	.	G	.	.	.	G	.	.	.	.	.	N	.	.	.	.	N	.	.	.	.	.	.	.	.	.	.	.	.	.	.	.	.	.	.	.
645075	G	.	.	.	.	.	.	A	.	.	.	.	.	.	.	.	.	.	.	.	.	.	.	.	.	.	.	.	.	N	.	N	.	.	.	.	.	.	.	.	.	.	N	.	.	.	.	.	.
645546	C	.	.	.	.	.	.	.	.	N	.	.	.	.	.	.	.	.	.	.	.	.	.	.	.	.	N	.	.	N	.	.	.	.	.	.	.	.	.	.	.	.	T	.	.	.	.	.	.
646479	A	G	.	.	G	G	.	G	G	G	G	G	G	.	.	.	G	G	.	G	G	G	G	G	G	G	G	G	G	.	G	G	G	G	.	G	.	.	.	.	.	.	N	G	G	G	G	G	G
647098	G	.	.	.	.	.	.	.	.	.	.	.	.	.	.	.	.	.	A	.	.	.	.	.	.	.	.	.	.	A	.	.	.	.	.	.	.	.	.	.	.	.	N	.	.	.	.	.	.
647267	T	.	.	.	.	.	.	.	N	N	.	.	.	.	C	.	.	.	C	.	.	.	.	.	.	.	.	.	.	C	.	.	.	.	.	.	.	.	.	.	.	.	N	.	.	.	.	.	.
647381	C	N	.	.	.	.	.	.	T	N	.	.	.	.	.	.	.	.	.	.	.	.	.	.	.	.	.	.	.	.	.	.	.	.	.	.	.	.	.	.	.	.	N	.	.	.	.	.	.
648098	T	.	.	.	.	.	.	.	.	.	.	.	.	.	.	.	.	.	.	.	.	.	.	.	.	.	.	.	.	.	.	.	.	.	.	.	.	.	.	C	.	.	N	.	.	.	.	.	.
648150	A	N	G	G	G	G	.	G	G	G	G	G	G	.	G	G	G	G	G	G	G	G	G	G	G	G	G	G	G	G	G	G	G	G	G	G	.	.	G	G	G	G	N	G	G	G	G	G	G
649036	C	.	N	.	.	.	.	.	.	N	.	.	.	.	.	.	.	.	A	.	.	.	.	.	.	.	.	.	.	A	N	.	.	.	.	.	.	.	.	.	.	.	.	.	.	.	.	.	.
649261	G	.	.	.	.	.	.	N	.	.	.	.	.	.	.	.	.	.	T	.	.	.	.	.	.	.	.	.	.	.	.	.	.	.	.	.	.	.	.	.	.	.	N	.	.	.	.	.	.
649325	T	N	.	.	C	.	.	.	.	N	.	.	N	.	.	.	.	C	.	.	.	.	.	.	.	.	.	.	.	.	.	.	C	C	.	.	.	.	.	.	.	.	N	.	.	.	.	.	.
649355	G	.	.	.	.	.	.	.	.	N	.	.	.	.	.	.	.	.	.	.	.	.	.	.	.	.	.	.	.	.	.	.	.	.	.	.	.	.	.	.	.	.	N	.	.	.	.	.	.
649691	T	.	.	.	.	.	.	.	.	N	.	.	.	.	.	.	.	.	C	.	.	.	.	.	.	.	.	.	.	C	.	.	.	.	.	.	.	.	.	.	.	.	.	.	.	.	.	.	.
650227	T	.	N	.	.	.	.	C	C	C	.	.	.	.	.	.	C	.	.	.	.	.	.	.	C	C	C	C	C	.	.	.	.	.	.	.	.	.	.	.	.	.	N	.	.	.	.	.	.
650324	G	A	.	.	A	A	.	.	.	N	A	A	A	.	.	.	.	A	.	A	A	A	A	A	.	.	.	.	.	.	A	A	A	A	.	.	.	.	.	.	.	.	.	A	A	A	A	A	A
651090	C	.	.	.	.	.	.	.	.	N	.	.	.	.	T	.	.	.	T	.	.	.	.	.	.	.	.	.	.	T	.	.	.	.	.	.	.	.	N	.	.	.	.	.	.	.	.	N	.
651118	C	N	.	.	.	.	.	.	.	N	.	.	.	.	.	.	.	.	G	.	.	.	.	.	.	.	.	.	.	G	.	.	.	.	.	.	.	.	.	.	.	.	.	.	.	N	.	.	.
651840	G	N	.	.	.	.	.	.	.	.	.	.	.	.	.	.	.	.	.	.	.	.	.	.	.	.	.	.	.	N	.	.	.	.	.	.	.	.	.	.	.	.	.	A	A	.	A	N	.
652210	T	.	C	C	.	.	.	.	.	N	.	.	.	.	C	C	.	.	C	.	.	.	.	.	.	.	.	.	.	C	.	.	.	.	C	.	.	.	.	.	C	C	N	.	.	.	.	.	.
652365	G	.	.	.	.	.	.	.	.	N	.	.	.	.	.	.	.	.	.	.	.	.	.	.	.	A	A	A	A	N	.	.	.	.	.	.	.	.	.	.	.	.	N	.	.	.	.	.	.
653409	T	.	.	.	.	.	.	.	.	.	.	.	.	.	.	.	.	.	.	.	.	.	.	.	.	.	.	.	.	.	.	.	.	.	.	C	.	.	.	.	.	.	N	.	.	.	.	.	.
653471	G	.	N	.	.	.	.	.	.	.	.	.	.	.	.	.	.	.	A	.	.	.	.	.	.	.	.	.	.	.	.	.	.	.	.	.	.	.	.	.	.	.	N	.	.	.	.	.	.
653569	C	.	N	.	.	.	.	.	.	.	T	T	.	.	.	.	.	.	.	.	T	T	.	.	.	.	.	.	.	.	.	.	.	.	.	.	.	.	.	.	.	.	N	.	.	.	.	.	.
653882	C	N	.	N	T	T	.	T	T	N	T	T	T	.	T	.	T	T	T	T	T	T	T	T	T	T	T	T	T	T	T	T	T	T	.	T	.	.	.	.	.	.	N	T	T	T	T	T	T
654306	C	T	N	.	T	T	.	.	.	.	T	T	T	.	.	.	N	T	.	T	T	T	T	T	.	.	.	.	.	.	T	T	T	T	.	.	.	.	.	.	.	.	N	T	T	T	T	T	T
655663	A	.	.	.	.	.	.	.	.	.	.	.	.	.	.	.	.	.	.	G	.	.	.	.	.	.	.	.	.	N	.	.	.	.	.	.	.	.	.	.	.	.	N	.	.	.	.	.	.
656469	C	N	.	.	.	.	.	.	N	.	.	.	.	.	.	.	.	.	.	.	.	.	.	.	.	.	.	.	.	.	.	.	.	.	.	.	.	.	.	.	.	.	N	.	.	.	.	.	.
656718	G	N	.	N	.	.	.	.	.	.	.	.	.	.	.	.	.	.	.	.	.	.	.	.	.	.	.	.	.	N	.	.	.	.	.	.	.	.	.	.	.	.	N	.	.	.	.	.	.
656856	T	C	.	.	C	C	.	C	C	C	C	C	C	.	C	.	C	C	C	C	C	C	C	C	C	C	C	C	C	C	C	C	C	C	.	C	.	.	.	.	.	.	N	C	C	C	C	C	C
657057	C	N	.	.	.	.	.	.	.	N	.	.	.	.	.	.	.	.	.	.	.	.	.	.	.	.	.	.	.	.	.	.	.	.	.	.	.	.	.	.	.	.	N	.	.	.	.	.	.
657241	C	.	.	.	.	.	.	.	.	N	.	.	.	.	.	.	.	.	.	.	.	.	.	.	.	.	.	.	.	.	.	.	.	.	.	.	.	.	.	.	.	.	.	.	.	.	.	.	.
657267	G	.	N	.	.	.	.	.	.	.	.	.	.	.	.	.	.	.	A	.	.	.	.	.	.	.	.	.	.	A	.	.	.	.	.	.	.	.	.	.	.	.	N	.	.	.	.	.	.
657392	G	N	N	.	.	.	.	.	.	.	.	.	.	.	.	.	.	.	A	.	.	.	.	.	.	.	.	.	.	N	.	.	.	.	.	.	.	.	.	.	.	.	N	.	.	.	.	.	.
658029	C	.	.	.	.	.	.	.	.	.	.	.	.	.	.	.	.	.	.	.	.	.	.	.	.	.	.	.	.	.	.	.	.	.	.	.	.	.	.	.	.	.	N	T	T	.	T	.	.
658434	G	.	N	.	.	.	.	.	.	.	.	.	.	.	.	.	.	.	.	.	.	.	.	.	.	.	.	.	.	.	.	.	.	.	.	.	.	.	.	.	.	.	.	A	A	A	A	A	A
659376	G	.	.	.	.	.	.	.	.	.	.	.	.	.	.	.	.	.	.	.	.	.	.	.	.	.	.	.	.	.	.	.	.	.	.	A	.	.	.	.	.	.	.	.	.	.	.	.	.
659391	C	N	.	.	.	.	.	.	.	.	.	.	.	.	.	.	.	.	.	.	.	.	T	.	.	.	.	.	.	.	.	.	.	.	.	.	.	.	.	.	.	.	.	.	.	.	.	.	.
659552	T	.	N	.	.	.	.	.	.	.	.	.	.	.	N	.	.	.	.	.	.	.	.	.	.	.	.	.	.	.	.	.	.	.	.	.	.	.	.	.	.	.	C	.	.	.	.	.	.
660182	G	N	.	.	.	.	.	.	.	.	.	.	.	.	.	.	.	C	.	.	.	.	.	.	.	.	.	.	.	.	.	.	.	.	.	.	.	.	.	.	.	.	N	.	.	.	.	.	.
662837	A	.	.	.	.	.	.	.	.	.	.	.	.	.	.	.	.	.	.	.	.	.	.	.	.	.	.	.	.	.	.	.	G	G	.	.	.	.	.	.	.	.	N	.	.	N	.	.	.
662854	G	.	.	.	.	.	.	.	.	.	.	.	.	.	.	.	.	.	.	.	.	.	.	.	.	.	.	.	.	.	.	.	.	.	.	A	.	.	.	.	.	.	N	.	.	N	.	.	.
663042	A	G	N	.	G	G	.	G	G	G	G	G	G	.	G	.	N	G	G	N	G	G	G	G	G	G	G	G	G	G	G	G	G	G	.	G	.	.	.	.	.	.	N	G	G	G	G	G	G
663050	C	G	N	.	G	G	.	G	G	G	G	G	G	.	.	.	G	G	.	G	G	G	G	G	G	G	G	G	G	.	G	G	G	G	.	G	.	.	.	.	.	.	N	G	G	G	G	G	G
663195	A	C	C	C	C	C	.	C	N	C	C	C	C	.	C	C	C	C	C	C	C	C	C	C	C	C	C	C	C	C	C	C	C	C	C	C	.	.	.	C	C	C	C	C	C	C	C	C	C
663307	A	.	.	.	.	.	.	.	.	.	.	.	.	.	.	.	.	.	.	.	.	.	.	.	.	.	.	.	.	.	.	.	.	.	.	.	.	.	.	.	.	.	N	.	.	.	.	.	.
663335	T	.	.	.	.	.	.	.	.	.	.	.	.	.	.	.	.	.	.	.	.	.	.	.	.	.	.	.	.	.	.	.	.	.	.	.	.	.	.	C	.	.	N	.	.	.	.	.	.
664424	C	T	.	.	T	T	.	T	T	T	T	T	T	.	.	.	T	T	.	T	T	T	T	T	T	T	T	T	T	.	T	T	T	T	.	T	.	.	.	.	.	.	N	T	T	T	T	T	T
664562	G	N	.	.	.	.	.	.	.	N	.	.	.	.	.	.	.	.	T	.	.	.	.	.	.	.	.	.	.	.	.	.	.	.	.	.	.	.	.	.	.	.	N	.	.	.	.	.	.
664641	G	.	.	.	.	.	.	.	.	N	.	.	.	.	.	.	.	.	.	.	.	.	.	.	.	.	.	.	.	.	.	.	.	.	.	.	.	.	.	.	.	.	N	.	.	.	.	.	.
665774	T	.	.	.	.	.	.	.	.	N	.	.	.	.	.	.	.	.	.	.	.	.	.	.	.	.	.	.	.	.	.	G	.	.	.	.	.	.	.	.	.	.	N	.	.	.	.	.	.
665921	A	.	N	.	.	.	.	.	.	.	.	N	.	.	.	.	.	.	.	.	.	N	.	.	.	.	.	.	.	.	.	.	.	.	.	.	.	.	.	G	.	.	N	.	.	.	.	.	.
666212	T	N	.	.	.	.	.	.	.	.	.	.	.	.	.	.	N	.	.	.	.	.	.	.	.	.	.	.	.	.	.	.	.	.	.	C	.	.	.	.	.	.	N	.	.	.	.	.	.
667016	G	A	N	.	A	A	.	A	A	N	A	A	A	.	A	.	A	A	A	A	A	A	A	A	A	A	A	A	A	A	A	A	A	A	.	A	.	.	N	.	.	.	N	A	A	A	A	A	A
667097	G	N	.	.	.	.	.	.	.	N	.	.	.	.	.	.	.	.	.	.	.	.	.	.	.	.	.	.	.	.	.	.	.	.	.	A	.	.	.	.	.	.	N	.	.	.	.	.	.
667340	C	N	T	T	.	.	.	.	.	N	.	.	.	.	.	T	.	.	.	.	.	.	.	.	.	.	.	.	.	.	.	.	.	.	T	.	.	.	.	T	T	T	N	.	.	.	.	.	.
668967	C	G	.	.	G	G	.	G	G	G	G	G	G	.	.	.	G	G	.	G	G	G	G	G	G	G	G	G	G	.	G	G	G	G	.	.	.	.	.	.	.	.	N	G	G	G	G	G	G
669381	G	.	.	.	.	.	.	.	.	N	.	.	.	.	.	.	.	.	.	.	.	.	.	.	.	.	.	.	.	A	.	.	.	.	.	.	.	.	.	.	.	.	N	.	.	.	.	.	.
669818	G	N	.	.	.	.	.	.	A	A	.	.	.	.	.	.	N	.	.	.	.	.	.	.	.	.	.	.	.	.	.	.	.	.	.	.	.	.	.	.	.	.	N	.	.	.	.	.	.
670099	A	.	.	.	.	.	.	.	.	.	.	.	.	.	.	.	.	.	.	.	.	.	.	.	.	.	.	.	.	N	.	.	.	.	.	.	.	.	G	.	.	.	N	.	.	.	.	.	.
670222	A	N	.	.	.	.	.	.	.	N	.	.	.	.	.	.	.	.	.	.	.	.	.	.	.	.	.	.	.	N	.	.	.	.	.	.	.	.	.	.	.	.	N	.	.	.	.	.	.
670295	A	.	.	.	.	.	.	.	.	.	.	.	.	.	.	.	.	.	.	.	.	.	.	.	.	.	.	.	.	.	.	.	G	G	.	.	.	.	.	.	.	.	N	.	.	.	.	.	.
670390	T	N	.	.	.	.	.	.	N	.	.	.	.	.	.	.	.	.	C	.	.	.	.	.	.	.	.	.	.	N	.	.	.	.	.	.	.	.	.	.	.	.	N	.	.	.	.	.	.
671074	C	N	N	.	G	G	.	G	G	N	G	G	G	.	N	.	N	G	G	G	G	G	G	G	G	G	N	N	G	N	G	G	G	G	.	G	.	.	.	.	.	.	N	G	G	G	G	G	G
671083	G	N	N	.	C	C	.	.	.	N	N	C	C	.	N	.	N	N	C	N	C	C	C	C	.	.	N	N	.	N	C	C	C	C	.	C	.	.	.	.	.	.	N	C	C	C	C	C	C
671092	A	N	N	.	.	.	.	G	N	G	.	.	.	.	N	.	N	N	.	N	.	.	.	.	G	G	N	N	G	N	.	.	.	.	.	.	.	.	.	.	.	.	N	.	.	.	.	.	.
678328	A	N	N	.	.	.	.	.	.	.	.	.	G	.	.	.	.	.	.	.	.	.	.	.	.	.	.	.	.	N	.	.	.	.	.	.	.	.	N	.	.	.	N	.	.	.	.	.	.
678470	C	N	N	N	.	.	.	.	.	.	.	.	.	.	.	.	N	.	.	.	.	.	.	.	.	.	.	.	.	N	.	.	.	.	.	.	.	.	.	T	.	.	N	.	.	.	.	.	.
678476	G	N	N	N	.	.	.	.	.	.	.	.	.	.	.	.	N	.	.	.	.	.	.	.	.	.	.	.	.	N	.	.	.	.	.	.	.	.	.	.	.	.	N	A	A	A	A	A	A
678665	C	T	N	.	T	T	.	T	T	T	T	T	T	.	.	.	T	T	.	T	T	T	T	T	T	T	T	T	T	.	T	T	T	T	.	T	.	.	.	.	.	.	T	T	T	T	T	T	T
678701	T	N	.	.	.	.	.	.	.	.	.	.	.	.	.	.	.	.	.	.	N	.	.	.	.	.	.	.	.	N	.	.	.	.	.	.	.	.	.	.	.	.	.	.	.	.	.	.	.
679092	G	.	.	.	.	.	.	.	.	.	.	.	.	.	.	.	.	.	A	.	N	.	.	.	.	.	.	.	.	N	.	.	.	.	.	.	.	.	.	.	.	.	.	.	.	.	.	.	.
682388	G	N	.	.	.	.	.	.	.	.	.	.	.	.	.	.	.	.	.	.	.	.	.	.	N	.	.	.	.	.	.	.	.	.	.	.	.	.	.	.	.	.	N	.	.	.	.	.	.
682504	G	.	N	.	.	.	.	.	.	.	.	.	.	.	.	.	.	.	.	.	.	.	T	.	.	.	.	.	.	.	.	.	.	.	.	.	.	.	.	.	.	.	N	.	.	.	.	.	.
684769	C	T	N	.	T	T	.	T	T	T	T	T	T	.	.	.	T	T	.	T	T	T	T	T	T	T	T	T	T	N	T	T	T	T	.	.	.	.	.	.	.	.	N	T	T	T	T	T	T
685128	A	N	N	N	G	G	.	G	G	G	G	G	G	.	G	.	G	G	G	G	G	G	G	G	G	G	G	G	G	G	G	G	G	G	.	G	.	.	.	.	.	.	G	G	G	G	G	G	G
686052	G	N	.	.	.	.	.	.	.	.	.	.	.	.	.	.	.	.	.	.	.	.	.	.	.	.	.	.	.	.	.	.	.	.	.	.	.	.	.	.	.	.	.	.	.	N	.	.	.
687290	C	.	.	.	.	.	.	.	.	.	.	.	.	.	.	.	.	.	.	.	.	.	.	.	.	.	.	.	.	.	.	.	.	.	.	G	.	.	.	.	.	.	N	.	.	.	.	.	.
687455	A	G	N	.	G	G	.	G	G	G	G	G	G	.	G	.	G	G	.	G	G	G	G	G	G	G	G	G	G	.	G	G	G	G	.	G	.	.	.	.	.	.	N	G	G	G	G	G	G
687467	G	N	N	.	.	.	.	.	.	.	.	.	.	.	.	.	.	.	T	.	.	.	.	.	.	.	.	.	.	.	.	.	.	.	.	.	.	.	.	.	.	.	N	.	.	.	.	.	.
687571	C	N	.	.	.	.	.	.	.	.	.	.	.	.	.	.	.	.	.	.	.	.	T	.	.	.	.	.	.	.	.	.	.	.	.	.	.	.	.	.	.	.	.	.	.	.	.	.	.
688501	G	N	N	.	A	A	.	N	A	N	A	A	N	.	.	.	N	A	.	A	A	A	A	A	N	A	A	N	N	.	A	A	A	A	.	A	.	N	.	.	.	.	N	A	A	A	N	A	A
688502	A	N	N	.	G	G	.	N	G	N	G	G	G	.	G	.	N	G	.	G	G	G	G	G	N	G	G	N	G	.	G	G	G	G	.	G	.	N	.	.	.	.	N	G	G	G	N	G	G
688536	C	T	.	N	T	T	.	T	T	T	T	T	T	.	.	.	T	N	.	T	T	T	T	T	T	T	T	T	T	N	T	T	T	T	.	T	.	.	.	.	.	.	N	T	T	T	T	T	T
688690	G	N	.	N	.	.	.	.	.	.	.	.	.	.	.	.	.	.	T	N	.	.	.	.	.	.	.	.	.	.	.	.	.	.	.	.	.	.	.	.	.	.	N	.	.	.	.	.	.
689135	T	N	.	.	C	C	.	C	C	C	C	C	C	.	C	.	C	C	C	C	N	C	C	C	C	C	C	C	C	N	C	C	C	C	.	C	.	N	.	.	.	.	N	C	C	C	C	C	C
689372	T	N	.	.	.	.	.	.	.	.	.	.	.	.	.	.	N	.	.	.	.	.	.	.	.	.	.	.	.	.	.	C	.	.	.	.	.	.	.	.	.	.	N	.	.	.	.	.	.
689555	G	N	N	.	.	.	.	.	.	.	.	.	.	.	.	.	.	.	.	.	.	.	.	.	.	.	.	N	.	.	.	.	.	.	.	.	.	.	.	.	.	.	N	.	.	.	.	.	.
689969	C	N	N	.	.	.	N	T	T	T	.	.	.	.	.	.	.	.	.	.	N	.	.	.	T	T	T	T	T	.	.	.	.	.	.	.	.	.	.	.	.	.	N	.	.	.	.	.	.
690421	G	A	A	N	A	A	.	A	A	N	A	A	A	.	A	A	A	A	A	A	A	A	A	A	A	A	A	A	A	A	A	A	A	A	A	A	.	.	A	A	A	A	N	A	A	A	A	A	A
691019	A	N	.	.	.	.	.	.	.	.	.	.	.	.	.	.	.	.	.	.	.	.	.	.	.	.	.	.	.	.	.	.	.	.	.	G	.	.	.	.	.	.	N	.	.	.	.	.	.
691056	G	N	N	.	.	.	N	.	.	.	.	.	.	.	A	.	.	.	.	.	N	.	.	.	.	N	.	.	.	.	.	.	.	.	.	A	.	.	.	.	.	.	N	.	.	.	.	.	.
691164	C	N	N	.	.	.	.	.	.	N	.	.	.	.	T	.	.	.	.	.	.	.	.	.	.	.	.	.	.	.	.	.	.	.	.	T	.	.	.	.	.	.	N	.	.	.	.	.	.
691501	C	G	N	.	G	G	.	.	.	.	G	G	G	.	.	.	.	G	.	G	G	G	G	G	.	.	.	.	.	.	G	G	G	G	.	.	.	.	.	.	.	.	N	G	G	G	G	G	G
692896	C	.	.	.	.	.	.	.	.	.	.	.	.	.	.	.	.	.	T	.	.	.	.	.	.	.	.	.	.	T	.	.	.	.	.	.	.	.	.	.	.	.	N	.	.	.	.	.	.
693395	A	N	.	.	G	G	.	G	G	N	G	G	G	.	G	.	G	G	G	G	G	G	G	G	G	G	G	G	G	N	G	G	G	G	.	G	.	.	.	.	.	.	N	G	G	G	G	G	G
693887	G	N	N	.	.	.	.	A	A	A	.	N	.	.	.	.	A	.	A	.	.	N	.	.	A	A	A	A	A	N	.	.	.	.	.	.	.	.	.	.	.	.	N	.	.	.	.	.	.
694409	C	N	.	.	T	T	.	T	T	T	T	T	T	.	.	.	T	T	.	T	T	T	T	T	T	T	T	T	T	N	T	T	T	T	.	T	.	.	.	.	.	.	N	T	T	T	T	T	T
695534	G	.	.	.	.	.	.	.	.	N	.	.	.	.	.	.	.	.	.	.	.	.	.	.	.	.	.	.	.	.	.	.	.	.	.	A	.	.	.	.	.	.	N	.	.	.	.	.	.
704547	G	N	N	.	.	.	.	C	.	N	.	.	.	.	.	.	.	.	.	.	.	.	.	.	.	.	.	.	.	N	.	.	.	.	.	.	.	.	.	.	.	.	.	.	.	.	.	.	.
704929	A	.	.	.	.	.	.	.	.	.	.	.	.	.	.	.	.	.	G	.	N	.	.	.	.	.	.	.	.	.	.	.	.	.	.	.	.	.	.	.	.	.	N	.	.	.	.	.	.
704962	C	N	.	.	T	T	.	T	T	T	T	T	T	.	T	.	T	T	T	T	T	T	T	T	T	T	T	T	T	N	T	T	T	T	.	T	.	.	.	.	.	.	N	T	T	T	T	T	T
705376	G	.	.	.	.	.	.	.	.	N	.	N	.	.	A	.	.	.	.	.	.	N	.	.	.	.	.	.	.	N	.	.	.	.	.	A	.	.	.	.	.	.	N	.	.	.	.	.	.
705620	C	.	N	.	.	.	.	.	.	.	.	.	.	.	.	.	.	.	T	.	.	.	.	.	.	.	.	.	.	.	.	.	.	.	.	.	.	.	.	.	.	.	N	.	.	.	.	.	.
705697	G	.	.	.	.	.	.	.	.	.	.	.	.	.	.	.	N	.	A	.	.	.	.	.	.	.	.	.	.	N	.	.	.	.	.	.	.	.	.	.	.	.	.	.	.	.	.	.	.
705837	C	N	.	.	T	T	.	T	T	T	T	T	T	.	.	.	T	T	.	T	T	T	T	T	T	T	T	T	T	.	T	T	T	T	.	T	.	.	.	.	.	.	T	T	T	T	T	T	T
706187	A	.	.	.	.	.	.	.	.	N	.	.	.	.	.	.	.	.	.	.	.	.	.	.	.	G	G	G	G	.	.	.	.	.	.	.	.	.	.	.	.	.	.	.	.	.	.	.	.
706226	T	.	.	.	.	.	.	C	C	N	.	.	.	.	.	.	C	.	.	.	.	.	.	.	C	C	C	C	C	.	.	.	.	.	.	.	.	.	.	.	.	.	N	.	.	.	.	.	.
708723	A	C	.	.	C	C	.	C	C	C	C	C	C	.	.	.	C	C	.	C	C	C	C	C	C	C	C	C	C	N	C	C	C	C	.	.	.	.	.	.	.	.	N	C	C	C	C	C	C
709167	T	N	N	.	.	.	.	.	.	.	N	.	.	.	C	.	.	.	.	.	.	.	.	.	.	.	.	.	.	.	.	.	.	.	.	C	.	.	.	.	.	.	N	.	.	.	.	.	.
709734	C	T	.	.	T	T	.	T	T	T	T	T	T	.	.	.	T	T	.	T	T	T	T	T	T	T	T	T	T	.	T	T	T	T	.	T	.	.	.	.	.	.	T	T	T	T	T	T	T
711645	G	.	.	.	.	.	.	.	.	.	.	.	.	.	.	.	.	.	.	.	.	.	.	.	.	.	.	.	.	.	.	.	.	.	.	A	.	.	.	.	.	.	N	.	.	.	.	.	.
714752	C	T	.	.	T	T	.	T	T	N	T	T	T	.	N	.	T	T	T	T	T	T	T	T	T	T	T	T	T	T	T	T	T	T	.	T	.	.	.	.	.	.	N	T	T	T	T	T	T
714833	A	N	.	.	.	.	.	.	.	N	.	.	.	.	.	.	.	.	.	.	.	.	.	.	.	.	.	.	.	.	.	.	.	.	.	G	.	.	.	.	.	.	.	.	.	.	.	.	.
716624	G	.	.	.	.	.	.	.	.	.	.	.	N	.	.	.	.	.	A	.	.	.	.	.	.	.	.	.	.	A	.	.	.	.	.	.	.	.	.	N	.	.	N	.	.	.	.	.	.
716885	A	N	.	.	G	G	.	G	G	G	G	G	G	.	.	.	G	G	.	G	G	G	G	G	G	G	G	G	G	.	G	G	G	G	.	.	.	.	.	.	.	.	N	G	G	G	G	G	G
717089	C	.	.	.	A	.	.	.	.	.	.	.	.	.	.	.	.	.	.	.	N	.	.	.	.	.	.	.	.	.	.	.	.	.	.	.	.	.	.	.	.	.	N	.	.	.	.	.	.
717323	G	.	.	.	.	.	.	.	.	.	.	.	.	.	N	.	.	.	.	.	.	.	.	.	.	.	.	.	.	N	.	.	.	.	.	.	.	.	.	.	.	.	N	.	.	.	.	.	.
717326	A	.	.	.	.	.	.	.	.	.	.	.	.	.	N	.	.	.	.	.	.	.	.	.	.	.	.	.	.	N	.	G	.	.	.	.	.	.	.	.	.	.	N	.	.	.	.	.	.
717502	A	N	.	.	C	C	.	C	C	C	C	C	C	.	C	.	C	C	C	C	C	C	C	C	C	C	C	C	C	C	C	C	C	C	.	C	.	.	.	.	.	.	C	C	C	C	C	C	C
717736	T	.	.	.	.	.	.	.	.	.	.	.	.	.	.	.	.	.	.	.	.	.	.	.	.	.	.	.	.	N	.	.	.	.	.	.	.	.	.	.	.	.	C	.	.	.	.	.	.
718245	A	.	.	.	.	.	.	.	.	.	.	.	G	.	.	.	.	.	.	.	.	.	.	.	.	.	.	.	.	N	.	.	.	.	.	.	.	.	.	.	.	.	N	.	.	.	.	.	.
718457	G	.	.	.	.	.	.	.	.	.	.	.	.	.	.	.	.	.	T	.	.	.	.	.	.	.	.	.	.	.	.	.	.	.	.	.	.	.	.	.	.	.	N	.	.	.	.	.	.
718478	G	A	N	.	A	A	.	A	A	A	A	A	A	.	.	.	A	A	N	A	A	A	A	A	A	A	A	A	A	.	A	A	A	A	.	A	.	.	.	.	.	.	N	A	A	A	A	A	A
719327	G	N	N	.	.	.	.	.	N	.	.	.	.	.	.	.	.	.	.	.	.	.	.	.	.	.	.	.	.	N	.	.	.	.	.	A	.	N	.	.	.	.	N	.	.	.	.	.	.
719531	T	N	.	N	.	.	.	.	.	.	.	.	.	.	N	.	.	.	.	.	.	.	.	.	.	.	.	.	N	.	.	C	.	.	.	.	.	.	.	.	.	.	N	.	.	.	.	.	.
719557	T	N	.	N	C	C	.	C	C	C	C	C	C	.	N	.	C	C	.	C	C	C	C	C	C	C	C	C	C	.	C	C	C	C	.	.	.	.	.	.	.	.	.	C	C	C	C	C	C
719562	A	N	.	N	.	.	.	G	G	G	.	.	N	.	.	.	G	.	.	.	.	.	.	.	G	G	G	G	G	.	.	.	.	.	.	.	.	.	.	.	.	.	.	.	.	.	.	.	.
719660	T	N	.	.	.	.	.	.	.	.	.	.	.	.	.	.	.	.	.	.	.	.	.	.	.	.	.	.	.	.	.	.	.	.	.	.	.	.	.	.	.	.	N	.	.	.	.	.	.
719707	C	.	N	.	.	.	.	.	.	.	.	.	.	.	.	.	.	.	.	.	.	.	T	.	.	.	.	.	.	.	.	.	.	.	.	.	.	.	.	.	.	.	N	.	.	.	.	.	.
719801	T	N	.	.	.	.	.	.	.	.	.	.	.	.	.	.	.	.	.	.	.	.	.	.	.	.	.	.	.	.	.	.	C	C	.	.	.	.	.	.	.	.	N	.	.	.	.	.	.
719858	G	N	.	.	.	.	.	.	.	.	.	.	.	.	.	.	.	.	T	.	.	.	.	.	.	.	.	.	.	T	.	.	.	.	.	.	.	.	.	.	.	.	.	.	.	.	.	.	.
719891	G	N	.	.	.	.	.	.	.	.	.	.	.	.	.	.	.	.	.	.	.	.	.	.	.	.	.	.	.	.	.	A	.	.	.	.	.	.	.	.	.	.	.	.	.	.	.	.	.
719906	G	N	.	.	.	.	.	.	.	.	.	.	.	.	.	.	.	.	.	.	.	.	A	.	.	.	.	.	.	.	.	.	.	.	.	.	.	.	.	.	.	.	.	.	.	.	.	.	.
719965	T	N	.	.	.	.	.	.	.	.	.	.	.	.	.	.	.	.	C	.	.	.	.	.	.	.	.	.	.	C	.	.	.	.	.	.	.	.	.	.	.	.	N	.	.	.	.	.	.
720011	A	N	.	.	.	.	.	.	.	.	.	.	.	.	.	.	N	.	.	.	.	.	G	.	.	.	.	.	.	.	.	.	.	.	.	.	.	.	.	.	.	.	N	.	.	.	.	.	.
720090	T	.	N	.	.	.	.	.	.	.	.	.	.	.	.	.	N	.	.	.	.	.	.	.	.	.	.	.	.	.	.	C	.	.	.	.	.	.	.	.	.	.	N	.	.	.	.	.	.
720307	T	N	N	.	.	.	.	.	.	.	.	.	.	.	.	.	.	.	.	.	.	.	C	.	.	.	.	.	.	.	.	.	.	.	.	.	.	.	.	.	.	.	N	.	.	.	.	.	.
720515	A	N	N	.	.	.	.	.	.	N	G	G	.	.	.	.	.	.	.	.	G	G	.	.	.	.	.	.	.	.	.	.	.	.	.	.	.	.	.	.	.	.	.	.	.	.	.	.	.
724404	C	N	.	.	T	T	.	T	T	T	T	T	T	.	T	.	T	T	.	T	T	T	T	T	T	T	T	T	T	.	T	T	T	T	.	T	.	.	.	.	.	.	N	T	T	T	T	T	T
725127	T	N	.	.	.	.	.	.	.	N	.	.	.	.	.	.	.	.	.	.	.	.	.	.	.	.	.	.	.	N	.	.	.	.	.	.	.	.	.	.	.	.	N	C	C	C	C	C	C
725170	G	N	.	.	.	.	.	.	.	N	.	.	.	.	.	.	.	.	.	.	.	.	.	.	.	.	.	.	.	.	.	.	A	A	.	.	.	.	.	.	.	.	N	.	.	.	.	.	.
725350	A	N	.	.	.	.	.	.	C	N	.	.	.	.	.	.	.	.	.	.	.	.	.	.	.	.	.	.	.	N	.	.	.	.	.	.	.	.	.	.	.	.	N	.	.	.	.	.	.
725713	A	.	.	.	.	.	.	.	N	N	.	.	.	.	.	.	.	.	.	.	.	.	.	.	.	.	.	.	.	.	.	.	.	.	.	.	.	.	.	.	.	.	.	.	.	.	.	.	.
725842	G	N	N	.	A	A	.	A	A	A	A	A	A	.	.	.	A	A	.	A	A	A	A	A	A	A	A	A	A	N	A	A	A	A	.	A	.	.	.	.	.	.	N	A	A	A	A	A	A
726119	C	N	.	.	.	.	.	.	.	N	.	.	.	.	.	.	.	.	.	.	.	.	.	.	.	.	.	.	.	.	.	.	.	.	.	.	.	.	.	A	.	.	.	.	.	.	.	.	.
726953	G	A	.	.	A	A	.	.	.	N	A	A	A	.	.	.	.	A	.	A	A	A	A	A	.	.	.	.	.	.	A	A	A	A	.	.	.	.	.	.	.	.	N	A	A	A	A	A	A
727093	A	.	.	.	G	.	.	.	.	.	.	.	.	.	.	.	.	G	.	.	.	.	.	.	.	.	.	.	.	.	.	.	G	G	.	.	.	.	.	.	.	.	N	.	.	.	.	.	.
727610	T	C	.	.	C	C	.	C	C	C	C	C	C	.	C	.	C	N	.	C	C	C	C	C	C	C	C	C	C	.	C	C	C	C	.	C	.	.	.	.	.	.	N	C	C	C	C	C	C
727666	C	.	.	.	.	.	.	.	.	.	.	.	.	.	.	.	T	.	.	.	.	.	.	.	.	.	.	.	.	.	.	.	.	.	.	.	.	.	.	.	.	.	N	.	.	.	.	.	.
727717	G	N	N	.	.	.	.	.	.	.	.	.	.	.	.	.	.	.	.	.	.	.	.	.	.	.	.	.	.	.	.	.	.	.	.	.	.	.	.	.	.	.	A	.	.	.	.	.	.
727845	G	N	.	.	.	.	.	.	.	.	.	.	.	.	A	.	N	.	.	.	.	.	.	.	.	.	.	.	.	.	.	.	.	.	.	A	.	.	.	.	.	.	N	.	.	.	.	.	.
727917	G	N	.	.	.	.	.	.	.	.	.	.	.	.	.	.	.	.	.	.	.	.	.	.	A	.	.	.	.	N	.	.	.	.	.	.	.	.	.	.	.	.	N	.	.	.	.	.	.
727974	A	G	.	.	G	G	.	G	G	G	G	G	G	.	G	.	G	G	G	G	G	G	G	G	G	G	G	G	G	N	G	G	G	G	.	G	.	.	.	.	.	.	N	G	G	G	G	G	G
727994	C	.	.	.	.	.	.	.	.	.	.	.	.	.	.	.	.	.	T	.	.	.	.	.	.	.	.	.	.	T	.	.	.	.	.	.	.	.	.	.	.	.	N	.	.	.	.	.	.
728069	T	N	.	.	C	.	.	.	.	.	.	.	.	.	.	.	.	.	.	.	.	.	.	.	.	.	.	.	.	.	.	.	.	.	.	.	.	.	.	.	.	.	N	.	.	.	.	.	.
728626	G	N	.	.	A	A	.	A	A	A	A	A	A	.	.	.	A	A	.	A	A	A	A	A	A	A	A	A	A	N	A	A	A	A	.	A	.	.	.	.	.	.	N	A	A	A	A	A	A
729086	G	.	N	.	.	.	.	.	.	.	.	.	.	.	.	.	.	.	.	.	.	.	.	.	.	A	A	A	A	.	.	.	.	.	.	.	.	.	.	.	.	.	N	.	.	.	.	.	.
729217	G	N	.	.	.	.	.	.	.	.	.	.	.	.	.	.	.	.	.	.	.	.	.	.	.	.	.	.	.	.	.	.	.	.	A	.	.	.	.	.	.	.	N	.	.	.	.	.	.
729434	T	N	.	.	.	.	.	.	.	.	.	.	.	.	.	.	.	.	.	.	.	.	.	.	.	.	.	.	.	N	.	.	.	.	.	C	.	.	.	.	.	.	N	.	.	.	.	.	.
729540	T	C	N	N	C	C	.	C	C	C	C	C	C	.	.	.	C	C	.	C	C	C	C	C	C	C	C	C	C	.	C	C	C	C	.	C	.	.	.	.	.	.	C	C	C	C	C	C	C
730333	C	N	N	.	T	T	.	T	T	N	T	T	T	.	.	.	T	T	.	T	T	T	T	T	T	T	T	T	T	.	T	T	T	T	.	T	.	.	.	.	.	.	T	T	T	T	T	T	T
730734	T	.	.	.	.	.	.	.	.	.	.	.	.	.	.	.	.	.	.	.	.	.	.	.	.	.	.	.	.	.	.	.	.	.	.	G	.	.	.	.	.	.	N	.	.	.	.	.	.
730814	C	N	.	.	.	.	.	.	.	N	.	.	.	.	.	.	.	.	.	.	.	.	.	.	A	.	.	.	.	.	.	.	.	.	.	.	.	.	.	.	.	.	N	.	.	.	.	.	.
730935	C	N	T	T	T	T	.	T	T	T	T	T	T	.	T	T	T	T	T	T	T	T	T	T	T	T	T	T	T	T	T	T	T	T	T	T	.	.	.	.	T	T	N	T	T	T	T	T	T
732020	A	N	.	.	T	T	.	.	.	N	T	T	T	.	.	.	.	T	.	T	T	T	T	T	.	.	.	.	.	.	T	T	T	T	.	.	.	.	.	.	.	.	.	T	T	T	T	T	T
736053	T	.	N	C	.	.	.	.	.	.	.	.	.	.	C	.	.	.	.	.	.	.	.	.	.	.	.	.	.	.	.	.	.	.	.	.	.	.	.	.	.	.	N	.	.	.	.	.	.
736176	A	N	G	G	.	.	.	.	.	.	.	.	.	.	.	.	.	.	.	.	.	.	.	.	.	.	.	.	.	N	.	.	.	.	.	.	.	.	.	.	.	.	N	.	.	.	.	.	.
736478	C	G	.	.	G	G	.	G	G	G	G	G	G	.	G	.	G	G	.	G	G	G	G	G	G	G	G	G	G	N	G	G	G	G	.	G	.	.	.	.	.	.	N	G	G	G	G	G	G
737426	C	N	.	.	.	.	.	.	.	.	.	.	.	.	.	.	.	.	.	.	.	.	.	.	.	.	.	.	.	.	.	.	.	.	.	.	.	.	.	.	.	.	N	.	.	.	.	.	.
737724	T	.	N	.	.	.	.	.	.	.	.	.	.	.	.	.	N	.	.	.	.	.	.	.	.	.	.	.	.	N	.	.	.	.	.	.	.	.	.	.	.	.	.	.	.	.	.	.	.
738098	A	N	N	.	G	G	.	.	.	.	G	G	G	.	.	.	.	G	.	G	G	G	G	G	.	.	.	.	.	.	G	G	G	G	.	.	.	.	.	.	.	.	N	G	G	G	G	G	G
741286	C	N	N	.	T	T	.	.	.	N	T	T	T	.	.	.	N	T	.	T	T	T	T	T	.	.	.	.	.	N	T	T	T	T	.	.	.	.	.	.	.	.	N	T	T	T	T	T	T
741464	G	N	.	.	.	.	.	A	A	N	N	.	.	.	.	.	A	.	.	.	.	.	.	.	A	A	A	A	A	N	.	.	.	.	.	.	.	.	.	.	.	A	.	.	.	.	.	.	.
741634	G	N	N	.	.	.	.	.	.	.	C	C	.	.	.	.	.	.	.	.	N	C	.	.	.	.	.	.	.	N	.	.	.	.	.	.	.	.	.	.	.	.	N	.	.	.	.	.	.
741909	A	N	.	.	.	.	.	.	.	.	.	.	.	.	.	.	N	.	.	.	.	.	.	.	.	G	G	G	G	N	.	.	.	.	.	.	.	.	.	.	.	.	N	.	.	.	.	.	.
742125	G	N	N	.	.	.	.	.	.	N	.	.	.	.	.	.	.	.	N	.	.	.	.	.	.	.	.	.	.	N	.	.	.	.	.	.	.	.	.	.	.	.	N	.	.	.	.	.	.
742368	A	N	.	N	.	.	.	.	.	.	.	.	.	.	.	.	.	G	.	.	.	.	.	.	.	.	.	.	.	N	.	.	.	.	.	.	.	.	.	.	.	.	.	.	.	.	.	.	.
742781	C	N	.	.	.	.	.	.	.	.	.	.	.	.	.	.	.	.	A	.	.	.	.	.	.	.	.	.	.	N	.	.	.	.	.	.	.	.	.	.	.	.	N	.	.	.	.	.	.
744431	A	N	N	N	.	.	.	.	.	.	.	.	.	.	.	.	.	.	.	G	.	.	.	.	.	.	.	.	.	N	.	.	.	.	.	.	.	.	.	.	.	.	N	.	.	.	.	.	.
744985	T	.	.	.	.	.	.	.	.	.	.	.	.	.	C	.	.	.	.	.	.	.	.	.	.	.	.	.	.	.	.	.	.	.	.	C	.	.	.	.	.	.	N	.	.	.	.	.	.
747231	C	.	.	.	.	.	.	.	.	.	.	.	N	.	T	.	.	.	.	.	.	.	.	.	.	.	.	.	.	.	.	.	.	.	.	T	.	.	.	.	.	.	N	.	.	.	.	N	.
747243	C	.	.	.	.	.	.	.	.	.	.	.	.	.	A	.	.	.	.	.	.	.	.	.	.	.	.	.	.	.	.	.	.	.	.	A	.	.	.	.	.	.	N	.	.	.	.	.	.
748791	C	T	N	.	T	T	.	T	T	N	T	T	T	.	.	.	T	T	.	T	T	T	T	T	T	T	T	T	T	.	T	T	T	T	.	T	.	.	.	.	.	.	N	T	T	T	T	T	T
749469	A	N	N	.	.	.	N	.	.	N	.	.	.	.	.	.	.	.	.	.	.	.	.	.	.	.	.	N	.	N	.	.	.	.	.	G	.	.	.	.	.	.	N	.	.	.	.	.	.
749757	A	.	G	G	.	.	.	.	.	.	.	.	.	.	.	G	.	.	.	.	.	.	.	.	.	.	.	.	.	N	.	.	.	.	G	.	.	.	.	.	G	G	N	.	.	.	.	.	.
750106	G	N	N	.	.	.	.	.	.	.	.	.	.	.	.	.	.	.	.	.	.	.	.	.	.	.	.	.	.	.	.	T	.	.	.	.	.	.	.	.	.	.	N	.	.	.	.	.	.
750297	T	.	N	.	.	.	.	.	.	.	.	.	.	.	.	.	.	.	.	.	.	.	.	.	.	.	.	.	.	.	.	.	.	.	.	.	.	.	.	.	.	.	N	A	A	A	A	A	A
750469	C	.	.	.	.	.	.	.	.	N	.	.	.	.	.	.	.	.	.	.	.	.	.	.	.	.	.	.	.	.	.	.	.	.	.	T	.	.	.	.	.	.	N	.	.	.	.	.	.
750729	T	C	.	.	C	C	.	.	.	N	C	C	C	.	.	.	C	C	.	C	C	C	C	C	.	.	.	N	.	.	C	C	C	C	.	C	.	.	.	.	.	.	C	C	C	C	C	C	C
751489	T	N	.	.	C	C	.	.	.	.	C	C	C	.	.	.	.	C	.	C	C	C	C	C	.	.	.	.	.	.	C	C	C	C	.	C	.	.	.	.	.	.	C	C	C	C	C	C	C
751670	A	N	N	.	G	G	N	.	.	.	G	G	G	.	.	.	.	G	.	G	G	G	G	G	.	.	.	.	.	N	G	G	G	G	.	.	.	.	.	.	.	.	.	G	G	G	G	G	G
752124	C	A	N	.	A	A	.	.	.	.	A	A	A	.	.	.	A	A	A	A	A	A	A	A	.	.	.	.	.	A	A	A	A	A	.	A	.	.	.	.	.	.	A	A	A	A	A	A	A
752516	T	N	.	.	.	.	.	.	C	.	.	.	.	.	.	.	.	.	.	.	.	.	.	.	.	.	.	.	.	.	.	.	.	.	.	.	.	.	.	.	.	.	.	.	.	.	.	.	.
752522	G	N	.	.	.	.	.	.	A	.	.	.	.	.	.	.	.	.	.	.	.	.	.	.	.	.	.	.	.	.	.	.	.	.	.	.	.	.	.	.	.	.	.	.	.	.	.	.	.
752738	G	.	.	.	.	.	.	.	.	.	.	.	.	.	.	.	.	.	.	.	.	.	.	.	.	.	.	.	.	A	.	.	.	.	.	.	.	.	.	.	.	.	N	.	.	.	.	.	.
753234	G	N	.	N	.	.	.	.	.	.	.	.	.	.	.	.	.	N	.	.	.	.	.	.	.	.	.	.	.	N	.	.	.	.	.	.	.	.	.	.	.	.	.	.	.	.	.	.	.
753242	A	N	N	N	.	.	.	.	.	.	.	.	.	.	G	.	.	.	G	.	.	.	.	.	.	.	.	.	.	G	.	.	.	.	.	.	.	.	.	.	.	.	.	.	.	.	.	.	.
753350	T	N	.	.	.	.	.	.	.	.	.	.	.	.	.	.	.	.	.	.	.	.	G	.	.	.	.	.	.	.	.	.	.	.	.	.	.	.	.	.	.	.	N	.	.	.	.	.	.
753819	A	N	N	.	.	.	.	.	.	.	.	.	.	.	.	.	.	.	.	.	.	.	.	.	.	.	.	.	.	.	.	.	.	.	.	G	.	.	.	.	.	.	N	.	.	.	.	.	.
755739	C	N	N	.	.	.	.	.	.	.	.	.	.	.	N	.	.	.	.	.	.	.	.	T	.	.	.	.	.	.	T	.	.	.	.	.	.	.	.	.	.	.	N	.	.	.	.	.	.
756695	T	N	N	.	C	C	.	C	C	C	C	C	C	.	C	.	C	C	.	C	C	C	C	C	C	C	C	C	C	.	C	C	C	C	.	.	.	.	.	.	.	.	.	C	C	C	C	C	C
756851	T	N	.	N	A	A	.	A	A	A	A	A	A	.	A	.	A	A	.	A	A	A	A	A	A	A	A	A	A	.	A	A	A	A	.	A	.	.	.	.	.	.	N	A	A	A	A	A	A
758391	T	.	.	.	.	.	.	C	C	C	.	.	.	.	.	.	C	.	.	.	.	.	.	.	C	C	C	C	C	.	.	.	.	.	.	.	.	.	.	.	.	.	.	.	.	.	.	.	.
758738	C	N	N	.	T	T	.	T	T	T	T	T	T	.	T	.	N	T	.	T	T	T	T	T	T	T	T	T	T	.	T	T	T	T	.	T	.	.	.	.	.	.	N	T	T	T	T	T	T
759360	C	N	N	.	.	.	.	.	.	.	.	.	.	.	.	.	.	.	.	.	.	.	.	.	.	.	.	.	.	.	.	.	.	.	.	.	.	.	.	.	.	.	N	.	.	.	.	.	.
759384	C	.	.	.	A	.	.	.	.	.	.	.	.	.	.	.	.	A	.	.	.	.	.	.	.	.	.	.	.	.	.	.	A	A	.	.	.	.	.	.	.	.	N	.	.	.	.	.	.
759816	C	N	N	.	.	.	.	.	.	.	.	.	.	.	.	.	.	.	.	.	.	.	.	.	.	.	.	.	.	.	.	.	.	.	.	.	.	.	.	.	.	.	N	.	.	.	.	.	.
759817	T	N	N	.	.	.	.	.	.	.	.	.	.	.	.	.	.	.	.	.	.	.	.	.	.	.	.	.	.	.	.	.	.	.	.	.	.	.	.	.	.	.	N	.	.	.	.	.	.
759828	A	G	N	.	G	G	.	G	G	G	G	G	G	.	G	.	G	G	.	G	G	G	G	G	G	G	G	G	G	.	G	G	G	G	.	G	.	.	.	.	.	.	N	G	G	G	G	G	G
759993	T	N	.	.	C	C	.	C	C	C	C	C	C	.	C	.	C	C	.	C	C	C	C	C	C	C	C	C	C	.	C	C	C	C	.	C	.	.	.	.	.	.	N	C	C	C	C	C	C
760031	A	N	N	.	G	G	.	G	G	G	G	G	G	.	.	.	G	G	.	G	G	G	G	G	G	G	G	G	G	.	G	G	G	G	.	G	.	.	.	.	.	.	N	G	G	G	G	G	G
760184	A	N	.	.	G	N	.	G	N	N	N	N	N	.	G	.	N	N	.	G	G	N	G	G	G	G	G	G	G	.	N	N	G	G	.	G	.	.	.	.	.	.	N	G	G	N	N	G	G
760191	T	N	.	N	C	N	.	N	N	N	N	N	N	.	.	.	N	N	.	N	C	N	C	C	C	N	N	N	N	.	N	N	C	C	.	N	.	.	.	.	.	.	N	C	C	N	N	N	N
760196	G	N	.	N	A	N	.	N	N	N	N	N	N	.	.	.	N	N	.	N	A	N	A	A	N	N	N	N	N	.	N	N	A	A	.	N	.	.	.	.	.	.	N	A	A	N	N	A	A
760202	C	N	.	N	T	N	.	N	T	N	N	N	T	.	.	.	N	T	.	N	T	N	T	T	N	T	T	N	N	.	N	T	T	T	.	N	.	.	.	.	.	.	N	T	T	N	N	T	T
760212	T	N	.	N	.	.	.	N	.	N	.	.	.	.	.	C	N	.	.	N	.	.	.	.	N	.	.	.	N	.	N	.	.	.	.	N	.	.	.	.	.	.	N	.	.	N	.	.	.
760458	T	G	N	.	G	G	.	G	G	G	G	G	G	.	G	.	G	G	G	G	G	G	G	G	G	G	G	G	G	N	G	G	G	G	.	G	.	.	.	.	.	.	N	G	G	G	G	G	G
760688	C	.	N	.	.	.	.	N	.	.	.	.	.	.	.	.	N	.	A	.	.	.	.	.	.	.	.	.	.	.	.	.	.	.	.	.	.	.	.	.	.	.	.	.	.	.	.	.	.
761552	C	N	N	.	.	.	.	.	.	.	.	.	.	.	.	.	.	.	.	.	.	.	.	.	.	.	.	.	.	.	.	.	.	.	.	T	.	.	.	.	.	.	N	.	.	.	.	.	.
761977	C	.	.	.	.	.	.	.	.	.	.	N	.	.	.	.	N	.	.	.	.	N	.	.	.	.	.	.	.	.	.	.	.	.	.	.	.	.	.	.	.	.	N	.	.	.	.	.	.
762135	T	N	.	.	.	.	.	.	.	.	.	.	.	.	.	.	.	.	.	.	.	.	.	.	.	.	.	.	.	.	.	C	.	.	.	.	.	.	.	.	.	.	N	.	.	.	.	.	.
762160	C	N	.	.	A	A	.	A	A	A	A	A	A	.	A	.	A	A	A	A	A	A	A	A	A	A	A	A	A	A	A	A	A	A	.	A	.	.	.	.	.	.	N	A	A	A	A	A	A
762204	G	N	N	.	.	.	.	.	.	.	.	.	.	.	.	.	.	.	.	.	.	.	A	.	.	.	.	.	.	N	.	.	.	.	.	.	.	.	.	.	.	.	N	.	.	.	.	.	.
762223	A	N	N	.	.	.	.	.	.	.	.	.	.	.	.	.	.	.	G	.	.	.	.	.	.	.	.	.	.	N	.	.	.	.	.	G	.	.	.	.	.	.	N	.	.	.	.	.	.
762349	C	N	.	.	T	T	.	T	T	T	T	T	T	.	.	.	T	T	.	T	T	T	T	T	T	T	T	T	T	.	T	T	T	T	.	.	.	.	.	.	.	.	N	T	T	T	T	T	T
763042	A	.	.	.	.	.	.	.	.	N	.	.	.	.	.	.	.	.	G	.	.	.	.	.	.	.	.	.	.	G	.	.	.	.	.	.	.	.	.	.	.	.	N	.	.	.	.	.	.
763141	T	.	.	.	.	.	.	.	.	N	.	.	.	.	.	.	.	.	C	.	.	.	.	.	.	N	.	.	.	C	.	.	.	.	.	.	.	.	.	.	.	.	N	.	.	.	.	.	.
763211	A	.	.	.	.	.	.	.	.	.	.	.	.	.	.	.	.	.	.	.	.	.	.	.	.	.	.	.	N	.	.	.	.	.	.	.	.	.	.	.	.	.	N	.	.	.	.	.	.
763857	C	N	.	.	.	.	.	.	.	.	.	.	.	.	.	.	.	.	.	.	.	.	.	.	.	.	.	.	.	.	.	.	.	.	.	.	.	.	.	.	.	.	T	.	.	.	.	.	.
764039	A	.	.	.	.	.	N	G	G	G	.	.	.	.	.	.	G	.	.	.	.	.	.	.	G	G	G	G	G	.	.	.	.	.	.	.	.	.	.	.	.	.	N	.	.	.	.	.	.
764379	G	N	N	.	.	.	.	.	.	N	.	.	.	.	.	.	.	.	T	.	N	.	.	.	.	.	.	.	.	.	.	.	.	.	.	.	.	.	.	.	.	.	N	.	.	.	.	.	.
764426	T	N	.	.	C	C	.	.	.	.	C	C	C	.	.	.	.	C	.	C	C	C	C	C	.	.	.	.	.	N	C	C	C	C	.	.	.	.	.	.	.	.	N	C	C	C	C	C	C
777102	C	N	.	N	.	.	N	.	.	N	.	.	.	.	.	.	.	.	.	T	.	.	.	.	.	.	.	.	.	.	.	.	.	.	.	.	.	.	.	.	.	.	N	.	.	.	.	.	N
777438	C	.	.	.	.	.	.	.	.	.	.	.	.	.	.	.	.	.	.	.	.	.	.	.	.	N	.	.	.	.	.	T	.	.	.	.	.	.	.	.	.	.	N	.	.	.	.	.	.
777472	A	.	.	.	.	.	.	G	.	.	.	.	.	.	.	.	.	.	.	.	.	.	.	.	G	.	.	.	.	.	.	.	.	.	.	.	.	.	.	.	.	.	.	.	.	N	.	.	.
777983	G	N	N	.	A	A	.	A	A	N	A	A	A	.	A	.	A	A	.	A	A	A	A	A	A	A	A	A	A	.	A	A	A	A	.	A	.	.	N	.	.	.	N	A	A	A	A	A	A
778202	A	.	N	.	.	.	.	.	.	N	.	.	.	.	.	.	.	.	G	.	.	.	.	.	.	.	.	.	.	G	.	.	.	.	.	.	.	.	.	.	.	.	.	.	.	.	.	.	.
778262	A	N	.	.	.	.	.	.	.	N	.	.	.	.	.	.	.	.	.	.	.	.	.	.	.	.	.	.	.	.	.	.	G	G	.	.	.	.	.	.	.	.	N	.	.	.	.	.	.
778576	T	N	.	.	.	.	.	.	.	N	.	.	.	.	.	.	N	.	.	.	.	.	.	.	.	.	.	.	.	C	.	.	.	.	.	.	.	.	N	.	.	.	N	.	.	.	.	.	.
780281	A	N	N	.	.	.	.	.	.	.	.	.	.	.	.	.	.	.	.	.	.	.	.	.	.	.	.	.	.	.	.	.	.	.	.	.	.	.	.	.	.	.	.	.	.	.	.	.	.
780571	A	.	.	.	.	.	.	.	.	.	.	.	.	.	.	.	.	.	.	.	.	.	.	.	.	.	.	.	.	N	.	.	.	.	.	.	.	.	.	.	.	.	N	G	G	G	G	G	G
780781	A	.	.	.	.	.	.	.	.	.	.	.	.	.	.	.	.	.	G	.	.	.	.	.	.	.	.	.	.	G	.	.	.	.	.	.	.	.	.	.	.	.	N	.	.	.	.	.	.
782068	C	N	.	.	.	.	.	.	.	N	.	.	T	.	.	.	N	N	.	.	.	.	.	.	.	.	.	.	.	.	.	.	.	.	.	.	.	.	.	.	.	.	.	.	.	.	.	.	.
783179	A	N	N	.	G	G	.	G	G	G	G	G	G	.	G	.	G	G	.	G	G	G	G	G	G	G	G	G	G	.	G	G	G	G	.	G	.	.	.	.	.	.	G	G	G	G	G	G	G
785706	A	C	N	.	C	C	.	C	C	N	C	C	C	.	C	.	C	C	.	C	C	C	C	C	C	C	C	C	C	.	C	C	C	C	.	C	.	.	.	.	.	.	C	C	C	C	C	C	C
786191	G	N	.	.	.	.	.	.	.	.	.	.	.	.	.	.	.	.	.	.	.	.	.	.	.	.	.	.	.	.	.	.	C	C	.	.	.	.	.	.	.	.	.	.	.	.	.	.	.
786341	A	G	N	.	G	G	.	G	G	G	G	G	G	.	G	.	G	G	G	G	G	G	G	G	G	G	G	G	G	G	G	G	G	G	.	G	.	.	.	.	.	.	G	G	G	G	G	G	G
787877	T	N	N	.	.	.	.	.	.	N	.	.	.	.	C	.	.	.	C	.	.	.	.	.	.	.	.	.	.	C	.	.	.	.	.	.	.	.	.	.	.	.	N	.	.	.	.	.	.
789243	C	.	.	.	.	.	.	.	.	.	.	.	.	.	.	.	.	.	.	.	.	.	.	.	.	.	.	.	.	.	.	.	.	.	.	.	.	.	.	.	.	.	N	.	.	.	.	.	.
789320	C	N	.	.	.	.	.	.	.	.	.	.	.	.	.	.	.	.	.	.	.	.	.	.	.	.	.	.	.	N	.	.	.	.	.	T	.	.	.	.	.	.	T	.	.	.	.	.	.
789657	A	G	.	.	G	G	.	.	.	N	G	G	G	.	.	.	.	G	.	G	G	G	G	G	.	.	.	.	.	.	G	G	G	G	.	G	.	.	.	.	.	.	N	G	G	G	G	G	G
790018	C	.	N	N	.	.	.	N	T	T	.	.	.	.	.	.	.	.	T	.	.	.	.	.	T	T	T	T	T	T	.	.	.	.	.	.	.	.	.	.	.	.	N	.	.	.	.	.	.
790194	T	N	.	.	.	.	.	.	.	N	.	.	.	.	.	.	.	.	C	.	.	.	.	.	.	.	.	.	.	.	.	.	.	.	.	.	.	.	.	.	.	.	.	.	.	.	.	.	.
790552	A	.	.	.	.	.	.	.	.	N	.	.	.	.	G	.	.	.	.	.	N	.	.	.	.	.	.	.	.	.	.	.	.	.	.	G	.	.	.	.	.	.	N	.	.	.	.	.	.
790775	G	.	.	.	.	.	.	.	.	.	.	.	.	.	T	.	T	.	T	.	.	.	.	.	.	.	.	.	.	T	.	.	.	.	.	T	.	.	.	.	.	.	N	.	.	.	.	.	.
790985	G	T	T	T	T	T	.	T	T	N	T	T	T	.	T	T	T	T	T	T	T	T	T	T	T	T	T	T	T	T	T	T	T	T	T	T	.	.	T	T	T	T	N	T	T	T	T	T	T
791612	A	N	N	.	.	.	.	.	.	.	.	.	.	.	.	.	.	.	.	.	.	.	.	.	.	.	.	.	.	N	.	G	.	.	.	.	.	.	.	.	.	.	.	.	.	.	.	.	.
791744	C	.	N	.	.	.	.	.	.	.	.	.	.	.	.	.	.	.	.	.	.	.	.	.	.	.	.	.	.	.	.	.	.	.	.	.	.	.	.	.	.	.	N	.	.	T	.	T	T
792691	T	C	.	.	C	C	.	C	C	C	C	C	C	.	C	.	C	C	.	C	C	C	C	C	C	C	C	C	C	.	C	C	C	C	.	C	.	.	.	.	.	.	C	C	C	C	C	C	C
793197	T	G	.	.	G	G	.	G	G	G	G	G	G	.	G	.	G	G	.	G	G	G	G	G	G	G	G	G	G	.	G	G	G	G	.	G	.	.	.	.	.	.	N	G	G	G	G	G	G
793412	G	N	.	.	A	A	.	.	.	.	A	A	A	.	.	.	.	A	.	A	A	A	A	A	.	.	.	.	.	N	A	A	A	A	.	.	.	.	.	.	.	.	N	A	A	A	A	A	A
794506	C	N	.	.	T	T	.	.	.	N	T	T	T	.	.	.	.	T	.	T	T	T	T	T	.	.	.	.	.	N	T	T	T	T	.	.	.	.	.	.	.	.	N	T	T	T	T	T	T
795413	T	.	.	.	.	.	.	.	.	.	.	.	.	.	.	.	.	.	.	.	.	.	.	.	.	.	.	.	.	.	.	C	.	.	.	.	.	.	.	.	.	.	N	.	.	.	.	.	.
796258	C	T	.	.	T	T	.	T	T	N	T	T	T	.	N	.	T	T	.	T	T	T	T	T	T	T	T	T	T	N	T	T	T	T	.	T	.	.	.	.	.	.	N	T	T	T	T	T	T
796288	T	C	.	N	C	C	.	C	C	N	C	C	C	.	C	.	C	C	.	C	C	C	C	C	C	C	C	C	C	N	C	C	C	C	.	C	.	.	.	.	.	.	N	C	C	C	C	C	C
796382	G	N	N	N	.	.	.	A	A	N	.	.	.	.	.	.	A	.	.	.	.	.	.	.	A	A	A	A	A	.	.	N	.	.	.	.	.	.	.	.	.	.	N	.	.	.	.	.	.
796716	G	N	N	.	A	A	N	A	A	N	A	A	A	.	.	.	A	A	N	A	A	A	A	A	A	A	A	A	A	N	A	A	A	A	.	A	.	.	.	.	.	.	N	A	A	A	A	A	A
796770	A	G	N	.	G	G	N	G	G	N	G	G	G	.	G	.	G	G	.	G	G	G	G	G	G	G	G	G	G	.	G	G	G	G	.	G	.	.	.	.	.	.	N	G	G	G	G	G	G
796773	A	.	N	.	.	.	N	.	.	N	.	.	.	.	.	.	N	.	.	.	N	.	.	.	.	.	.	.	.	.	.	.	.	.	.	.	.	.	.	.	.	.	N	.	.	.	.	.	.
797071	C	N	N	.	A	A	.	A	A	A	A	A	A	.	.	.	A	A	.	A	A	A	A	A	A	A	A	A	A	N	A	A	A	A	.	A	.	.	.	A	.	.	A	A	A	A	A	A	A
797388	T	N	.	.	C	.	.	.	.	N	.	.	.	.	C	.	.	C	.	.	.	.	.	.	.	.	.	.	.	.	.	.	C	C	.	.	.	.	.	.	.	.	.	.	.	.	.	.	.
797420	T	N	.	.	.	.	.	.	.	N	.	.	.	.	.	.	.	.	C	.	.	.	.	.	.	.	.	.	.	C	.	.	.	.	.	.	.	.	.	.	.	.	N	.	.	.	.	.	.
805192	C	N	T	T	.	.	.	.	.	N	.	.	.	.	.	.	.	.	.	.	.	.	.	.	.	.	.	.	.	.	.	.	.	.	.	.	.	.	.	.	.	.	N	.	.	.	.	.	.
805195	G	N	.	.	.	.	.	.	.	N	.	.	.	.	.	.	.	.	.	.	.	.	.	.	.	.	.	.	.	N	.	.	.	.	.	A	.	.	.	.	.	.	N	.	.	.	.	.	.
805623	C	N	N	.	T	T	N	T	T	T	T	T	T	.	.	.	T	T	.	T	T	T	T	T	T	T	T	T	T	T	T	T	T	T	.	T	.	.	.	.	.	.	N	T	T	T	T	T	T
805650	T	C	.	.	C	C	N	.	.	.	C	N	C	.	C	.	N	C	.	C	C	N	C	C	.	.	.	.	.	N	C	C	C	C	.	.	.	.	.	.	.	.	N	C	C	C	C	C	C
805866	C	.	.	.	.	.	.	.	.	.	.	.	.	.	.	.	N	.	A	.	.	.	.	.	.	.	.	.	.	.	.	.	.	.	.	.	.	.	.	.	.	.	N	.	.	.	.	.	.
805937	C	N	.	.	.	.	.	.	.	N	.	.	.	.	.	.	N	.	A	.	.	.	.	.	.	.	.	.	.	.	.	.	.	.	.	.	.	N	.	.	.	.	N	.	.	.	.	.	.
806107	T	N	.	.	.	.	.	.	.	.	.	.	.	.	.	.	.	.	.	.	.	.	.	.	.	C	C	C	C	N	.	.	.	.	.	.	.	.	.	.	.	.	N	.	.	.	.	.	.
807431	T	N	.	.	.	.	.	.	C	C	.	.	.	.	.	.	.	.	.	.	.	.	.	.	.	.	.	.	.	.	.	.	.	.	.	.	.	.	.	.	.	.	N	.	.	.	.	.	.
808245	G	N	.	.	.	.	.	.	.	N	.	.	.	.	.	.	N	.	.	.	.	.	.	.	.	N	.	.	.	.	.	A	.	.	.	.	.	.	.	.	.	.	N	.	.	.	.	.	.
808496	A	.	.	.	.	.	.	.	.	N	.	.	.	.	N	.	.	.	G	.	.	.	.	.	.	.	.	.	.	G	.	.	.	.	.	G	.	.	.	.	.	.	N	.	.	.	.	.	.
808999	A	.	N	.	.	.	.	.	.	N	G	G	.	.	.	.	.	.	.	.	G	G	.	.	.	.	.	.	.	N	.	.	.	.	.	.	.	.	.	.	.	.	N	.	.	.	.	.	.
809311	A	.	.	.	.	.	N	.	.	N	.	.	.	.	.	.	.	.	.	.	.	.	.	.	.	.	.	.	.	.	.	.	.	.	.	.	G	.	.	.	.	.	N	.	.	.	.	.	.
810589	A	N	N	.	.	.	.	.	.	N	N	.	.	.	.	.	.	.	.	.	.	.	.	.	.	.	.	.	.	.	.	G	.	.	.	.	.	.	.	.	.	.	N	.	.	.	.	.	.
810701	G	.	N	.	.	.	.	.	.	.	.	.	.	.	A	.	.	.	A	.	.	.	.	.	.	.	.	.	.	N	.	.	.	.	.	A	.	.	.	.	.	.	N	.	.	.	.	.	.
811117	C	N	.	.	.	.	.	.	.	N	.	.	.	.	.	.	.	.	.	.	.	.	.	.	.	.	.	.	.	N	.	.	.	.	.	.	.	.	.	.	.	.	.	.	.	.	.	.	.
811165	C	N	.	.	.	.	.	.	.	N	.	.	.	.	.	.	.	.	.	.	.	.	.	.	.	.	.	.	.	.	.	.	.	.	.	.	.	.	.	A	.	.	N	.	.	.	.	.	.
811196	C	N	.	.	.	.	.	.	.	N	T	T	.	.	.	.	.	.	.	.	T	T	.	.	.	.	.	.	.	.	.	.	.	.	.	.	.	.	.	.	.	.	N	.	.	.	.	.	.
811263	C	.	N	.	.	.	.	.	.	N	.	.	.	.	A	.	.	.	A	.	.	.	.	.	.	.	.	.	.	A	.	.	.	.	.	.	.	.	.	.	.	.	N	.	.	.	.	.	.
811834	G	.	.	.	.	.	.	.	.	.	.	.	.	.	.	.	.	.	.	.	.	.	.	.	.	.	.	.	.	N	.	A	.	.	.	.	.	.	.	.	.	.	N	.	.	.	.	.	.
811875	T	.	.	.	.	.	.	.	.	.	.	.	.	C	.	.	.	.	.	.	.	.	.	.	.	.	.	.	.	.	.	.	.	.	.	.	.	.	.	.	.	.	N	.	.	.	.	.	.
812073	T	N	.	.	.	.	.	.	.	N	.	.	.	.	.	.	.	.	.	.	.	.	.	.	.	.	.	.	.	.	.	.	.	.	.	C	.	.	.	.	.	.	N	.	.	.	.	.	.
812238	A	G	G	G	G	G	.	G	G	G	G	G	G	.	G	G	G	G	G	G	G	G	G	G	G	G	G	G	G	G	G	G	G	G	G	G	.	.	G	G	G	G	N	G	G	G	G	G	G
812595	T	.	N	.	.	.	.	.	.	.	C	C	.	.	.	.	.	.	.	.	C	C	.	.	.	.	.	N	.	.	.	.	.	.	.	.	.	.	.	.	.	.	.	.	.	.	.	.	.
812787	G	.	N	.	.	.	.	.	.	.	.	.	.	.	.	.	.	.	.	A	.	.	.	.	.	.	.	.	.	.	.	.	.	.	.	.	.	.	.	.	.	.	N	.	.	.	.	.	.
812788	C	.	N	.	.	.	.	.	.	.	.	.	.	.	.	.	.	.	.	.	.	.	.	T	.	.	.	.	.	.	T	.	.	.	.	.	.	.	.	.	.	.	N	.	.	.	.	.	.
813021	G	.	.	.	.	.	.	A	A	A	.	.	.	.	.	.	A	.	.	.	N	.	.	.	A	A	A	A	A	.	.	.	.	.	.	.	.	.	.	.	.	.	N	.	.	.	.	.	.
813186	G	N	.	.	.	.	.	.	.	.	.	.	.	.	.	.	.	.	.	.	.	.	.	.	.	.	.	.	.	.	.	.	.	.	.	A	.	.	.	.	.	.	.	.	.	.	.	.	.
813257	C	A	.	.	A	A	.	.	.	.	A	A	A	.	.	.	.	A	.	A	A	A	A	A	.	.	.	.	.	.	A	A	A	A	.	.	.	.	.	.	.	.	N	A	A	A	A	A	A
813398	C	N	N	.	.	.	.	.	.	.	.	.	.	.	T	.	.	.	T	.	.	.	.	.	.	.	.	.	.	T	.	.	.	.	.	T	.	.	.	.	.	.	T	.	.	.	.	.	.
813603	G	.	.	.	.	.	.	.	.	.	.	.	A	.	.	.	.	.	.	.	.	.	.	.	.	.	.	N	.	N	.	.	.	.	.	.	.	.	.	.	.	.	N	.	.	.	.	.	.
813700	A	N	.	.	.	.	.	.	.	N	.	.	.	.	.	.	.	.	.	.	.	.	.	.	.	.	.	.	.	.	.	.	.	.	.	G	.	.	.	.	.	.	N	.	.	.	.	.	.
814499	T	N	.	.	.	.	.	.	.	N	.	.	.	.	.	.	.	.	.	.	.	.	.	.	.	.	.	.	.	.	.	.	.	.	.	C	.	.	.	.	.	.	.	.	.	.	.	.	.
815179	T	.	.	.	.	.	.	.	.	.	.	.	.	.	.	.	.	.	.	.	.	.	.	.	.	.	.	.	.	.	.	.	.	.	.	.	.	.	.	.	.	.	.	.	.	C	.	C	C
815622	C	N	.	.	T	T	.	T	T	T	T	T	T	.	T	.	T	T	.	T	T	T	T	T	T	T	T	T	T	N	T	T	T	T	.	T	.	.	.	.	.	.	T	T	T	T	T	T	T
815641	C	N	.	.	T	T	.	T	T	T	T	T	T	.	.	.	T	T	.	T	T	T	T	T	T	T	T	T	T	.	T	T	T	T	.	T	.	.	.	.	.	.	T	T	T	T	T	T	T
815663	T	.	.	.	.	.	.	.	.	.	.	.	.	.	.	.	.	.	C	.	.	.	.	.	.	.	.	.	.	.	.	.	.	.	.	.	.	.	.	.	.	.	.	.	.	.	.	.	.
815687	G	.	.	.	.	.	.	.	.	.	.	.	.	.	.	.	.	.	A	.	.	.	.	.	.	.	.	.	.	.	.	.	.	.	.	.	.	.	.	.	.	.	.	.	.	.	.	.	.
815910	A	N	N	N	.	.	.	.	.	N	.	.	.	.	.	.	.	.	.	.	.	.	.	.	.	.	.	.	N	.	.	C	.	.	.	.	.	.	.	.	.	.	N	.	.	.	.	.	.
816243	C	T	.	.	T	T	.	T	T	N	T	T	T	.	T	.	T	T	.	T	T	T	T	T	T	T	T	T	T	.	T	T	T	T	.	T	.	.	.	.	.	.	T	T	T	T	T	T	T
816454	C	T	T	T	T	T	.	T	T	T	T	T	T	T	T	T	T	T	T	T	T	T	T	T	T	T	T	T	T	T	T	T	T	T	T	T	.	.	T	T	T	T	N	T	T	T	T	T	T
816902	C	N	.	.	.	.	.	.	.	.	.	.	.	.	.	.	.	N	.	.	.	.	.	.	.	.	.	.	.	.	.	.	.	.	.	T	.	.	.	.	.	.	N	.	.	.	.	.	.
817202	T	C	N	.	C	C	.	.	.	.	C	C	C	.	.	.	.	C	.	C	C	C	C	C	.	.	.	.	.	.	C	C	C	C	.	.	.	.	N	.	.	.	.	C	C	C	C	C	C
817436	A	N	G	G	.	.	.	.	.	.	.	.	N	.	.	.	.	.	.	.	.	.	.	.	.	.	.	.	.	.	.	.	.	.	.	.	.	.	.	.	.	.	N	.	.	.	.	.	.
817746	A	.	.	.	.	.	.	.	C	C	.	.	.	.	.	.	.	.	.	.	.	.	.	.	.	.	.	.	.	.	.	.	.	.	.	.	.	.	.	.	.	.	.	.	.	.	.	.	.
818401	C	.	T	T	.	.	.	.	.	.	.	.	N	.	.	.	.	.	.	.	.	.	.	.	.	.	.	.	.	.	.	.	.	.	.	.	.	.	.	.	.	.	N	.	.	.	.	.	.
819148	G	A	N	.	A	A	.	A	A	A	A	A	A	.	.	.	N	A	A	A	A	A	A	A	A	A	A	A	A	A	A	A	A	A	.	A	.	.	.	.	.	.	N	A	A	A	A	A	A
823622	A	.	.	.	.	.	.	.	.	.	.	.	.	.	.	.	.	.	.	.	.	.	.	.	.	.	.	.	.	.	.	G	.	.	.	.	.	.	.	.	.	.	.	.	.	.	.	.	.
823663	C	.	.	.	.	.	.	.	.	.	.	.	.	.	.	.	.	.	.	.	.	.	.	.	.	.	.	.	.	.	.	T	.	.	.	.	.	.	.	.	.	.	.	.	.	.	.	.	.
824748	C	N	N	.	.	.	.	T	T	T	.	.	.	.	.	.	T	.	.	.	.	.	.	.	T	T	T	T	T	.	.	.	.	.	.	.	.	.	.	.	.	.	N	.	.	.	.	.	.
824922	G	.	.	.	.	.	.	.	.	N	.	.	.	.	.	.	.	.	.	.	.	.	.	.	.	.	.	.	.	N	.	.	.	.	.	.	.	.	.	.	.	.	N	.	.	.	.	.	.
825069	A	.	N	.	.	.	.	.	.	.	.	.	.	.	.	.	.	.	.	.	.	.	.	.	.	.	.	.	.	.	.	.	.	.	.	.	.	.	.	.	.	.	N	.	.	.	.	.	.
825861	C	N	.	N	.	.	.	.	.	.	.	.	.	.	.	.	N	.	T	.	.	.	.	.	.	.	.	.	.	.	.	.	.	.	.	.	.	.	.	.	.	.	.	.	.	.	.	.	.
827829	G	N	.	.	A	A	N	A	A	N	A	A	A	.	A	.	A	A	A	A	A	A	A	A	A	A	A	A	A	A	A	A	.	.	.	A	.	.	.	.	.	.	N	A	A	A	A	A	A
829462	G	N	.	.	.	.	.	T	T	T	.	.	.	.	.	.	N	.	.	.	.	.	.	.	T	T	T	T	T	.	.	.	.	.	.	.	.	.	.	T	.	.	N	.	.	.	.	.	.
829566	G	.	N	.	.	.	.	.	.	.	C	C	.	.	.	.	.	.	.	.	C	C	.	.	.	.	.	.	.	.	.	.	.	.	.	.	.	.	.	.	.	.	.	.	.	.	N	.	.
829578	G	.	N	.	.	.	.	.	.	.	.	.	.	.	.	.	.	.	.	.	.	.	.	.	.	.	.	.	.	.	.	.	.	.	.	A	.	.	.	.	.	.	N	.	.	.	.	.	.
829655	C	N	.	.	.	.	.	.	.	.	.	.	.	.	.	.	.	.	.	.	.	.	.	T	.	.	.	.	.	N	T	.	.	.	.	.	.	.	.	.	.	.	.	.	.	.	.	.	.
829693	G	.	.	.	.	.	.	.	.	.	.	.	.	.	.	.	.	.	.	.	.	.	.	.	.	.	.	.	.	N	.	A	.	.	.	.	.	.	.	.	.	.	N	.	.	.	.	.	.
829904	T	.	.	.	.	.	.	.	.	.	.	.	.	.	.	.	N	.	.	.	.	.	.	.	.	.	.	.	.	.	.	.	.	.	.	.	.	.	.	.	.	.	N	.	.	.	.	.	.
830084	A	N	.	.	G	G	.	.	.	.	G	G	G	.	.	.	N	G	.	G	G	G	G	G	.	.	.	.	.	.	G	G	G	G	.	.	.	.	.	.	.	.	.	G	G	G	G	G	G
830230	C	N	N	.	.	.	N	.	.	.	.	.	.	.	.	.	.	.	.	.	.	.	.	.	.	T	T	T	T	N	.	.	.	.	.	.	.	.	.	.	.	.	N	.	.	.	.	.	.
830295	A	N	N	.	.	.	.	.	.	.	.	.	.	.	.	.	.	.	.	.	.	.	.	.	.	.	.	.	.	.	.	.	.	.	.	G	.	.	.	.	.	.	N	.	.	.	.	.	.
831039	G	.	.	.	.	.	.	.	.	.	.	.	.	.	.	.	.	.	.	A	.	.	.	.	.	.	.	.	.	.	.	.	.	.	.	.	.	.	.	.	.	.	.	.	.	.	.	.	.
831568	G	.	.	.	.	.	.	.	.	.	.	.	.	.	.	.	.	.	.	.	.	.	.	.	.	N	.	.	.	N	.	.	.	.	.	.	.	.	.	.	.	.	N	.	.	.	.	.	.
831967	G	N	A	A	.	.	.	.	.	.	.	.	.	.	.	.	.	.	.	.	.	.	.	.	.	.	.	.	.	.	.	.	.	.	.	.	.	.	.	.	.	.	.	.	.	.	.	.	.
832199	T	C	N	.	C	C	N	C	C	C	C	C	C	.	.	.	C	C	.	C	C	C	C	C	C	C	C	C	C	.	C	C	C	C	.	C	.	.	.	.	.	.	C	C	C	C	C	C	C
832525	C	N	T	T	.	.	.	.	.	.	.	.	.	.	.	.	.	.	.	.	.	.	.	.	.	.	.	.	.	.	.	.	.	.	.	.	.	.	.	.	.	.	N	.	.	.	.	.	.
832557	T	N	C	C	.	.	.	.	.	.	.	.	.	.	.	.	.	.	.	.	.	.	.	.	.	.	.	.	.	.	.	.	.	.	.	.	.	.	.	.	.	.	N	.	.	.	.	.	.
832708	A	N	.	.	G	G	.	G	G	G	G	G	G	.	G	.	G	G	.	G	G	G	G	G	G	G	G	G	G	.	G	G	G	G	.	G	.	.	.	.	.	.	N	G	G	G	G	G	G
835725	C	T	.	.	T	T	.	.	.	.	T	T	T	.	.	.	.	T	.	T	T	T	T	T	.	.	.	.	.	.	T	T	T	T	.	.	.	.	.	.	.	.	N	T	T	T	T	T	T
836108	G	N	.	.	.	.	.	.	.	.	.	.	.	.	.	.	.	.	.	.	N	.	.	.	.	.	.	.	.	N	.	.	.	.	.	.	.	.	.	.	.	.	.	A	A	A	A	A	A
836579	C	.	.	.	.	.	.	.	.	N	.	.	.	.	.	.	.	.	A	.	.	.	.	.	.	.	.	.	.	.	.	.	.	.	.	.	.	.	.	.	.	.	N	.	.	.	.	.	.
836623	G	A	.	.	.	.	.	.	.	.	.	.	.	.	.	.	.	.	.	.	.	.	.	.	.	N	.	.	.	.	.	.	.	.	.	.	.	.	.	.	.	.	N	.	.	.	.	.	.
836704	G	N	.	.	.	.	.	.	.	.	.	.	.	.	.	.	N	.	.	.	.	.	.	.	.	.	.	.	.	N	.	.	.	.	.	A	.	.	.	.	.	.	N	.	.	.	.	.	.
837119	G	N	N	N	.	.	N	.	.	.	.	.	N	.	.	.	N	.	.	N	.	.	.	.	.	.	.	.	.	N	.	.	A	A	.	.	.	.	.	.	N	.	N	.	.	.	.	.	.
837127	A	N	N	N	G	.	N	.	.	.	.	.	N	.	.	.	N	.	.	N	.	.	.	.	.	.	.	.	.	N	.	.	.	.	.	.	.	.	.	.	N	.	N	.	.	.	.	.	.
837638	A	N	.	.	G	G	.	G	G	G	G	G	G	.	.	.	G	G	.	G	G	G	G	G	G	G	G	G	G	.	G	G	G	G	.	.	.	.	.	.	.	.	N	G	G	G	G	G	G
837713	A	G	G	G	G	G	.	G	G	G	G	G	G	.	G	G	G	G	G	G	G	G	G	G	G	G	G	G	G	G	G	G	G	G	G	G	.	.	G	G	G	G	G	G	G	G	G	G	G
837936	A	G	N	.	G	G	.	G	G	G	G	G	G	.	G	.	G	G	G	G	G	G	G	G	G	G	G	G	G	N	G	G	G	G	.	G	.	.	N	.	.	.	G	G	G	G	G	G	G
839532	C	.	.	.	.	.	.	.	.	.	.	.	.	.	.	.	.	.	T	.	.	.	.	.	.	.	.	.	.	N	.	.	.	.	.	.	.	.	.	.	.	.	N	.	.	.	.	.	.
840080	T	N	.	.	C	C	.	C	C	C	C	C	C	.	C	.	C	C	.	C	C	C	C	C	C	C	C	C	C	.	C	C	C	C	.	C	.	.	.	.	.	.	N	C	C	C	C	C	C
840126	T	N	N	.	.	.	.	.	C	C	.	.	.	.	.	.	.	.	.	.	.	.	.	.	.	.	.	.	.	.	.	.	.	.	.	.	.	.	.	.	.	.	N	.	.	.	.	.	.
840182	C	N	N	.	.	.	.	.	.	.	.	.	.	.	.	.	.	.	.	.	.	.	.	.	.	.	.	.	.	N	.	.	.	.	.	T	.	.	.	.	.	.	T	.	.	.	.	.	.
840391	C	N	.	.	T	T	.	T	T	T	T	T	T	.	T	.	T	T	.	T	T	T	T	T	T	T	T	T	T	N	T	T	T	T	.	T	.	.	.	.	.	T	T	T	T	T	T	T	T
840671	A	G	N	.	G	G	.	.	.	.	G	G	G	.	.	.	.	G	.	G	G	G	G	G	.	.	.	N	.	.	G	G	G	G	.	.	.	.	.	.	.	.	N	G	G	G	G	G	G
841452	G	N	.	.	.	.	.	.	.	.	.	.	.	.	.	.	.	.	.	.	.	.	.	.	.	.	.	.	.	.	.	.	.	.	.	.	.	.	.	.	.	A	N	.	.	.	.	.	.
841664	G	N	N	N	.	.	.	.	.	N	.	.	.	.	.	.	.	.	.	.	.	.	.	.	.	.	.	.	.	N	.	.	.	.	.	A	.	.	.	.	.	.	N	.	.	.	.	.	.
842778	G	.	N	.	.	.	.	.	.	.	.	.	.	.	A	.	.	.	.	.	.	.	.	A	N	.	.	.	.	.	A	.	.	.	.	.	.	.	.	.	.	.	N	.	.	.	.	.	.
843111	T	C	N	.	C	C	.	C	C	C	C	C	C	.	C	.	N	C	.	C	C	C	C	C	C	C	C	C	C	.	C	C	C	C	.	C	.	.	.	.	.	.	N	C	C	C	C	C	C
843129	T	N	N	.	C	C	.	C	C	C	C	C	C	.	.	.	C	C	.	C	C	C	C	C	C	C	C	C	C	.	C	C	C	C	.	C	.	.	.	.	.	.	N	C	C	C	C	C	C
843715	C	N	.	.	A	A	.	A	A	A	A	A	A	.	.	.	A	A	.	A	A	A	A	A	A	A	A	A	A	N	A	A	A	A	.	A	.	.	.	.	.	.	N	A	A	A	A	A	A
845129	A	G	.	.	G	G	.	.	.	N	G	G	G	.	.	.	.	G	.	G	G	G	G	G	.	.	.	.	.	.	G	G	G	G	.	.	.	N	.	.	.	.	N	G	G	G	G	G	G
845589	A	N	N	.	G	G	.	G	G	G	G	G	G	.	G	.	G	G	.	G	G	G	G	G	G	G	G	G	G	.	G	G	G	G	.	G	.	.	.	.	.	.	N	G	G	G	G	G	G
845743	G	N	N	.	.	.	.	.	.	.	.	.	.	.	.	.	.	.	T	.	.	.	.	.	.	.	.	.	.	.	.	.	.	.	.	.	.	.	.	.	.	.	.	.	.	.	.	.	.
847611	C	N	.	.	T	T	.	.	.	.	T	T	T	.	.	.	.	T	.	T	T	T	T	T	.	.	.	.	.	.	T	T	T	T	.	.	.	.	.	.	.	.	N	T	T	T	T	T	T
848193	T	C	.	.	C	C	.	C	C	C	C	C	C	.	C	.	C	C	C	C	C	C	C	C	C	C	C	C	C	C	C	C	C	C	.	C	.	.	.	.	.	.	N	C	C	C	C	C	C
848617	C	N	N	N	.	.	.	.	.	.	.	.	.	.	.	.	.	.	.	.	.	.	.	.	.	.	.	T	.	.	.	.	.	.	.	.	.	.	.	.	.	.	N	.	.	.	.	.	.
849143	C	T	.	.	T	T	.	T	T	T	T	T	T	.	.	.	T	T	.	T	T	T	T	T	T	T	T	T	T	.	T	T	T	T	.	T	.	.	.	.	.	.	N	T	T	T	T	T	T
849427	C	N	N	N	.	.	.	.	.	.	.	.	.	.	T	.	.	.	T	.	.	.	.	.	.	.	.	.	.	N	.	.	.	.	.	.	.	.	.	.	.	.	N	.	.	.	.	.	.
850549	C	N	N	N	T	T	.	T	T	T	T	T	T	.	T	.	T	T	T	T	T	T	T	T	T	T	T	T	T	T	T	T	T	T	.	T	.	.	.	.	.	.	T	T	T	T	T	T	T
850582	G	N	N	.	.	.	.	.	.	.	.	.	.	.	.	.	.	.	.	.	.	.	.	.	.	.	.	.	.	.	.	.	.	.	.	A	.	.	.	N	.	.	N	.	.	.	.	.	.
850912	C	T	.	.	T	T	.	T	T	N	T	T	T	.	T	.	T	T	T	T	T	T	T	T	T	T	T	T	T	T	T	T	T	T	.	T	.	.	.	.	.	.	T	T	T	T	T	T	T
852278	G	A	N	.	A	A	.	.	.	.	A	A	A	.	N	.	.	A	.	A	A	A	A	A	.	.	.	.	.	N	A	A	A	A	.	.	.	.	.	.	.	.	N	A	A	A	A	A	A
853188	G	N	.	.	.	.	.	.	.	.	.	.	.	.	.	.	.	.	.	.	.	.	.	.	N	.	.	.	.	.	.	.	.	.	.	.	.	.	.	.	.	.	.	.	.	.	.	.	.
853533	C	.	N	.	.	.	.	.	.	N	.	.	.	.	.	.	.	.	.	.	.	.	N	.	.	.	.	.	.	.	.	.	.	.	.	T	.	.	.	.	.	.	.	.	.	.	.	.	.
854218	T	N	N	.	.	.	.	.	.	.	.	.	.	.	.	.	.	.	.	.	.	.	.	.	.	.	.	.	.	N	.	.	.	.	.	C	.	.	.	.	.	.	.	.	.	.	.	.	.
854727	G	N	.	.	.	.	.	.	.	.	.	.	.	.	.	.	.	A	.	.	.	.	.	.	.	.	.	.	.	N	.	.	.	.	.	.	.	.	.	.	.	.	N	.	.	.	.	.	.
854802	T	C	.	N	C	C	.	C	C	C	C	C	C	.	C	.	C	C	.	C	C	C	C	C	C	C	C	C	C	.	C	C	C	C	.	C	.	.	.	.	.	.	N	C	C	C	C	C	C
854944	G	N	.	.	.	.	.	.	.	.	.	.	.	.	.	.	.	.	.	.	.	.	.	.	.	.	.	.	.	.	.	A	.	.	.	.	.	.	.	.	.	.	N	.	.	.	.	.	.
856051	T	N	N	.	.	.	.	.	.	.	.	.	.	.	.	.	.	.	.	.	.	.	.	.	.	.	.	.	.	.	.	.	.	.	.	.	.	.	.	.	.	.	N	.	.	.	.	.	.
856469	C	N	N	.	T	T	.	T	T	T	T	T	T	.	T	.	T	T	T	T	T	T	T	T	T	T	N	T	T	N	T	T	T	T	.	T	.	.	.	.	.	.	N	T	T	T	T	T	T
857146	C	N	.	.	.	.	.	.	.	N	.	.	.	.	.	.	.	.	.	.	.	.	.	.	.	.	.	.	.	.	.	.	.	.	.	.	.	.	.	.	.	.	N	.	.	.	.	.	.
857521	G	.	.	.	.	.	.	.	.	.	.	.	.	.	.	.	.	.	.	.	.	.	.	.	.	.	.	.	.	.	.	.	.	.	.	A	.	.	.	.	.	.	N	.	.	.	.	.	.
858635	C	N	.	.	.	.	.	.	.	.	.	.	.	.	N	.	.	.	.	.	.	.	.	.	.	.	.	.	.	N	.	.	.	.	.	.	.	.	.	.	.	.	.	G	G	G	G	G	G
858655	C	N	.	.	.	.	N	.	.	.	.	.	.	.	N	.	.	.	.	.	.	.	T	.	.	.	.	.	.	N	.	.	.	.	.	.	.	.	.	.	.	.	.	.	.	.	.	.	.
858753	C	N	N	.	.	.	.	.	.	N	.	.	.	.	.	.	N	.	.	.	.	.	.	T	.	.	.	.	.	.	T	.	.	.	.	.	.	.	.	N	.	.	N	.	.	.	.	.	.
858819	A	N	G	G	G	G	G	G	G	N	G	G	G	G	N	G	G	G	G	G	G	G	G	G	G	G	G	G	G	G	G	G	G	G	G	G	.	.	G	G	G	G	G	G	G	G	G	G	G
859630	G	N	N	.	.	.	.	A	A	A	.	.	.	.	.	.	.	.	.	.	.	.	.	.	A	A	A	A	A	N	.	.	.	.	.	.	.	.	.	.	.	.	N	.	.	.	.	.	.
860410	G	A	A	A	A	A	N	A	A	A	A	A	A	.	A	A	A	A	A	A	A	A	A	A	A	A	A	A	A	A	A	A	A	A	A	A	.	.	A	A	A	A	A	A	A	A	A	A	A
860458	A	N	.	.	G	G	.	G	G	G	G	G	G	.	G	.	G	G	G	G	G	G	G	G	G	G	G	G	G	G	G	G	G	G	.	G	.	.	.	.	.	.	N	G	G	G	G	G	G
861289	A	N	.	.	.	.	.	.	.	.	.	.	.	.	.	.	.	.	C	.	.	.	.	.	.	.	.	.	.	N	.	.	.	.	.	.	.	.	.	.	.	.	.	.	.	.	.	.	.
861564	G	.	.	.	.	.	.	.	.	.	.	.	.	.	.	.	.	.	.	.	.	.	.	.	.	.	.	N	.	.	.	.	.	.	.	.	.	.	.	.	.	.	.	.	.	.	.	.	.
863560	G	.	.	.	.	.	.	.	.	.	.	.	.	.	.	.	.	.	T	.	.	.	.	.	.	.	.	.	.	.	.	.	.	.	.	.	.	.	.	.	.	.	N	.	.	.	.	.	.
864163	A	N	N	.	.	.	.	.	.	.	.	.	.	.	G	.	.	.	G	.	.	.	.	.	.	.	.	.	.	G	.	.	.	.	.	.	.	.	.	.	.	.	.	.	.	.	.	.	.
864245	T	N	N	.	.	.	.	.	.	.	.	.	N	.	.	.	.	.	.	.	.	.	.	.	.	.	.	.	.	.	.	C	.	.	.	.	.	.	.	.	.	.	N	.	.	.	.	.	.
864649	A	N	.	.	.	.	.	.	.	.	.	.	.	.	.	.	.	.	.	.	.	.	.	.	.	.	.	.	.	N	.	G	.	.	.	.	.	.	.	.	.	.	N	.	.	.	.	.	.
868391	T	C	.	.	C	C	N	C	C	C	C	C	C	.	C	.	C	C	.	C	C	C	C	C	C	C	C	C	C	N	C	C	C	C	.	C	.	.	.	.	.	.	N	C	C	C	C	C	C
868581	C	N	N	.	.	.	N	.	.	.	.	.	.	.	.	.	.	.	.	.	.	.	.	.	.	.	.	.	.	N	.	.	.	.	.	T	.	.	.	.	.	.	N	.	.	.	.	.	.
868731	C	.	N	.	.	.	.	.	.	N	.	.	.	.	.	.	.	.	.	.	.	.	.	.	.	.	.	.	.	N	.	.	.	.	.	.	.	.	.	.	.	.	N	.	.	.	.	.	.
869557	T	C	.	.	C	C	.	C	C	N	C	C	C	.	.	.	C	C	.	C	C	C	C	C	C	C	C	C	C	.	C	C	C	C	.	C	.	.	.	.	.	.	N	C	C	C	C	C	C
869576	T	N	.	.	C	C	.	C	C	N	C	C	C	.	C	.	C	C	C	C	C	C	C	C	N	C	C	C	C	N	C	C	C	C	.	C	.	.	.	.	.	.	N	C	C	C	C	C	C
870128	T	C	N	.	C	C	.	C	C	C	C	C	C	.	C	.	C	C	C	C	C	C	C	C	C	C	C	C	C	C	C	C	C	C	.	C	.	.	.	C	.	.	N	C	C	C	C	C	C
870250	A	N	N	.	.	.	.	.	.	.	.	.	.	.	.	.	.	.	.	.	.	.	.	.	.	.	.	.	.	.	.	.	.	.	.	G	.	N	.	.	.	.	N	.	.	.	.	.	.
870687	T	N	.	.	.	.	.	.	.	.	.	.	.	.	.	.	.	.	.	.	.	.	.	.	.	.	.	.	.	.	.	.	.	.	.	.	.	.	.	.	.	.	.	.	.	.	.	.	.
870734	G	N	.	.	.	.	.	.	.	.	.	.	.	.	.	.	.	.	.	.	.	.	.	.	.	.	.	.	.	.	.	.	.	.	.	.	.	.	.	.	.	.	N	.	.	.	.	.	.
871797	G	N	N	.	.	.	.	.	.	.	A	A	.	.	.	.	.	.	.	.	A	A	.	.	.	.	.	.	.	N	.	.	.	.	.	.	.	.	.	.	.	.	N	.	.	.	.	.	.
872131	G	N	.	.	.	.	.	.	A	A	.	.	.	.	.	.	N	.	.	.	.	.	.	.	.	.	.	.	.	.	.	.	.	.	.	.	.	.	.	.	.	.	.	.	.	.	.	.	.
873097	G	.	.	.	.	.	.	.	.	.	.	.	.	.	.	.	N	.	.	.	.	.	.	.	.	.	.	.	.	A	.	.	.	.	.	.	.	.	.	.	.	.	.	.	.	.	.	.	.
874149	C	T	N	T	T	T	.	T	T	N	T	T	T	.	T	T	T	T	T	T	T	T	T	T	T	T	T	T	T	T	T	T	T	T	T	T	.	.	.	.	T	T	N	T	T	T	T	T	T
874298	A	.	N	.	.	.	.	.	.	.	.	.	.	.	.	.	.	.	.	.	.	.	.	.	.	.	.	.	.	.	.	.	.	.	.	.	.	.	.	.	.	.	G	.	.	.	.	.	.
874360	G	.	.	.	.	.	.	.	.	.	.	.	.	.	.	.	.	.	.	.	.	.	.	.	.	.	.	.	.	.	.	A	.	.	.	.	.	.	.	.	.	.	.	.	.	.	.	.	.
875064	T	.	.	.	.	.	.	.	.	N	.	.	.	.	.	.	.	.	.	.	.	.	.	.	.	.	.	.	.	.	.	.	C	C	.	.	.	.	.	.	.	.	.	.	.	.	.	.	.
875065	T	.	.	.	.	.	.	.	.	N	.	.	.	.	.	.	.	.	.	.	.	.	.	.	.	.	.	.	.	.	.	.	A	A	.	.	.	.	.	.	.	.	.	.	.	.	.	.	.
875304	C	N	.	.	T	T	.	T	T	T	T	T	T	.	T	.	T	T	.	T	T	T	T	T	T	T	T	T	T	N	T	T	T	T	.	T	.	.	.	.	.	.	N	T	T	T	T	T	T
877816	C	N	.	.	.	.	.	.	.	.	.	.	.	.	.	.	.	.	.	.	.	.	.	.	.	.	.	.	.	.	.	.	.	.	.	.	.	.	.	.	.	.	N	.	.	.	.	.	.
878279	T	C	N	.	.	C	.	.	.	.	C	C	.	.	N	.	.	.	.	C	N	C	C	C	.	.	.	.	.	.	C	C	.	.	.	.	.	.	.	.	.	.	.	C	C	C	C	C	C
879200	A	N	.	.	G	G	.	G	G	G	G	G	G	.	G	.	G	G	G	G	G	G	G	G	G	G	G	G	G	N	G	G	G	G	.	.	.	.	.	.	.	.	N	G	G	G	G	G	G
879507	C	N	N	.	.	.	.	.	.	.	.	.	.	.	.	.	.	.	.	.	.	.	.	.	.	.	.	.	.	.	.	.	.	.	.	.	.	.	.	.	.	.	N	.	.	.	.	.	.
880610	G	N	N	.	.	.	.	.	.	.	.	N	.	.	.	.	.	.	.	.	.	N	.	.	.	.	.	.	.	N	.	.	.	.	.	.	.	.	.	.	.	.	N	T	T	T	T	T	T
880966	T	C	N	.	C	C	.	C	C	C	C	C	C	.	N	.	C	C	C	C	C	C	C	C	C	C	C	C	C	N	C	C	C	C	.	C	.	.	.	.	.	.	N	C	C	C	C	C	C
881756	T	N	N	.	C	C	.	C	C	C	C	C	C	.	.	.	C	C	.	C	C	C	C	C	C	C	C	C	C	.	C	C	C	C	.	.	.	.	.	.	.	.	.	C	C	C	C	C	C
882074	T	.	N	.	.	.	.	.	.	N	.	.	.	.	.	.	.	.	.	.	.	.	.	.	.	.	.	.	.	.	.	.	.	.	.	C	.	.	.	.	.	.	N	.	.	.	.	.	.
882398	T	.	N	.	.	.	.	.	.	.	.	.	N	.	C	.	.	.	C	.	.	.	.	.	.	.	.	.	.	N	.	.	.	.	.	.	.	.	N	.	.	.	.	.	.	.	.	.	.
882735	G	.	.	N	.	.	.	.	.	.	.	.	.	.	.	.	.	.	A	.	.	.	.	.	.	.	.	.	.	A	.	.	.	.	.	.	.	.	.	.	.	.	N	.	.	.	.	.	.
883170	T	C	N	.	C	C	.	C	C	C	C	C	C	.	C	.	C	C	C	C	C	C	C	C	C	C	C	C	C	C	C	C	C	C	.	C	.	.	.	.	.	.	C	C	C	C	C	C	C
883750	T	N	.	.	.	.	.	.	.	N	.	.	.	.	.	.	.	.	G	.	.	.	.	.	.	.	.	.	.	.	.	.	.	.	.	.	.	.	.	.	.	.	N	.	.	.	.	.	.
883873	T	.	.	.	.	.	.	.	.	N	.	.	.	.	.	.	.	.	.	.	.	.	.	.	.	.	.	.	.	.	.	.	.	.	.	C	.	.	.	.	.	.	N	.	.	.	.	.	.
884280	C	N	.	.	.	.	.	.	.	.	.	.	.	.	.	.	.	.	.	.	.	.	.	.	.	.	.	.	.	.	.	.	.	.	.	T	.	.	.	.	T	.	.	.	.	N	.	.	.
884293	G	N	.	.	.	.	.	.	.	N	.	.	.	.	A	.	.	.	A	.	.	.	.	.	.	.	.	.	.	N	.	.	.	.	.	.	.	.	.	.	.	.	.	.	.	.	.	.	.
884301	T	N	.	.	.	.	.	.	.	N	.	.	.	.	.	.	.	.	.	.	.	.	C	.	.	.	.	.	.	N	.	.	.	.	.	.	.	.	.	.	.	.	.	.	.	.	.	.	.
884317	G	N	.	.	.	.	.	.	.	N	.	.	.	.	.	.	.	.	N	.	.	.	A	.	.	.	.	.	.	N	.	.	.	.	.	.	.	.	.	.	.	.	N	.	.	.	.	.	.
884358	A	N	.	.	.	.	.	G	.	N	.	.	.	.	.	.	.	.	.	.	.	.	.	.	.	.	.	.	.	N	.	.	.	.	.	G	.	.	.	.	.	.	.	.	.	.	.	.	.
884634	T	.	.	.	.	.	.	.	.	.	.	.	.	.	.	.	.	.	.	.	.	.	.	.	.	.	.	.	.	N	N	.	.	.	.	.	.	.	.	.	.	C	.	.	.	.	.	.	.
885361	G	N	.	.	.	.	.	.	.	.	.	.	.	.	.	.	.	.	.	.	.	.	.	.	.	.	.	.	.	.	.	.	.	.	.	.	.	.	.	.	A	.	.	.	.	.	.	.	.
885428	T	.	.	.	.	.	.	N	.	.	.	.	.	.	.	.	.	.	.	.	.	.	.	.	.	.	.	.	.	.	.	.	.	.	.	.	.	.	.	.	.	.	N	C	C	C	C	C	C
885739	C	N	.	.	.	.	.	.	.	.	N	.	.	.	.	.	N	.	.	.	.	.	.	.	.	.	.	.	.	N	.	.	.	.	.	.	.	.	.	T	.	.	N	.	.	.	.	.	.
886720	C	N	.	.	.	.	.	.	.	.	.	.	.	.	.	.	.	.	.	.	.	.	.	.	.	.	.	.	.	.	.	A	.	.	.	.	.	.	.	.	.	.	.	.	.	.	.	.	.
887442	T	N	N	.	G	.	.	.	.	.	.	.	.	.	.	.	.	G	.	.	.	.	.	.	.	.	.	.	.	.	.	.	G	G	.	.	.	.	.	.	.	.	N	.	.	.	.	.	.
887590	A	N	.	.	.	.	.	.	.	.	.	.	.	.	.	.	.	.	.	.	.	.	.	.	.	.	.	.	.	.	.	.	.	.	.	.	.	.	.	.	.	.	N	.	.	.	.	.	.
887919	G	N	.	.	C	C	.	C	C	N	C	C	N	.	.	.	C	C	.	C	C	C	C	C	C	C	C	C	C	N	C	C	C	C	.	.	.	.	.	.	.	.	N	C	C	C	C	C	C
888066	C	.	N	.	.	.	.	.	.	.	T	T	.	.	.	.	.	N	.	.	T	T	.	.	.	.	.	.	.	.	.	.	.	.	.	.	.	.	.	.	.	.	N	.	.	.	.	.	.
889791	T	.	N	.	.	.	.	.	.	.	.	.	.	.	.	.	.	.	.	.	.	.	.	.	.	.	.	.	.	.	.	.	.	.	.	.	.	.	.	.	.	.	.	C	C	C	C	C	C
889957	G	N	N	.	.	.	.	.	.	.	.	.	.	.	.	.	.	.	.	.	.	.	.	.	.	.	.	.	.	N	.	.	.	.	.	.	.	.	.	.	.	.	N	A	A	A	A	A	A
890145	C	N	.	.	.	.	.	.	.	N	.	.	.	.	.	.	.	.	.	.	.	.	.	.	.	.	.	.	.	.	.	.	.	.	.	.	.	.	.	.	.	.	N	.	.	.	.	.	.
890154	C	T	T	T	T	T	.	T	T	T	T	T	T	.	T	T	T	T	T	T	T	T	T	T	T	T	T	T	T	T	T	T	T	T	T	T	.	.	T	T	T	T	N	T	T	T	T	T	T
890259	C	N	T	T	.	.	.	.	.	.	.	.	.	.	.	.	.	.	.	.	.	.	.	.	.	.	.	.	.	.	.	.	.	.	.	.	.	.	.	.	.	.	N	.	.	.	.	.	.
890475	A	.	.	.	.	.	.	.	.	N	.	.	.	.	N	.	.	.	.	.	.	.	.	G	.	.	.	.	.	.	G	.	.	.	.	.	.	.	.	.	.	.	.	.	.	.	.	.	.
890961	C	N	N	.	T	T	.	T	T	N	T	T	T	.	.	.	T	T	.	T	T	T	T	T	T	T	T	T	T	N	T	T	T	T	.	.	.	.	.	.	.	.	N	T	T	T	T	T	T
892172	T	N	.	.	.	.	.	.	.	.	.	.	.	.	.	.	N	.	C	N	.	.	.	.	.	.	.	.	.	N	.	.	.	.	.	.	.	.	.	.	.	.	N	.	.	.	.	.	.
892293	T	N	.	.	.	.	.	.	N	.	.	.	.	.	N	.	.	.	.	.	N	.	.	.	.	.	.	.	.	.	.	.	.	.	.	.	.	.	.	.	.	.	N	.	.	.	.	.	.
893559	G	N	.	.	.	.	.	.	.	.	A	A	.	.	.	.	.	.	.	.	A	A	.	.	.	.	.	.	.	.	.	.	.	.	.	.	.	.	.	.	.	.	.	.	.	.	.	.	.
893811	G	.	.	N	.	.	.	.	.	.	.	.	.	.	.	.	.	.	.	.	.	.	.	.	N	.	.	.	N	N	.	.	.	.	.	A	.	.	.	.	.	.	N	.	.	.	.	.	.
893947	A	.	.	N	.	.	.	.	.	.	.	.	.	.	.	.	.	.	.	.	.	.	.	.	.	.	.	.	.	.	.	.	.	.	.	G	.	.	.	.	.	.	N	.	.	.	.	.	.
894080	A	N	N	.	.	.	.	.	.	.	.	.	.	.	.	.	.	.	.	.	.	.	.	.	.	.	.	.	.	.	.	.	.	.	.	G	.	.	.	.	.	.	N	.	.	.	.	.	.
894736	C	N	.	.	.	.	.	.	.	.	.	.	.	.	.	.	.	.	.	.	.	.	.	.	.	.	.	.	.	.	.	.	.	.	.	G	.	.	.	.	.	.	N	.	.	.	.	.	.
895158	G	N	.	.	.	.	.	.	N	N	.	.	.	.	.	.	.	.	N	.	.	.	.	.	.	.	N	.	.	N	.	.	.	.	.	.	.	.	N	.	.	.	N	.	.	.	.	.	.
896069	A	G	N	.	G	G	N	G	G	G	G	G	G	.	.	.	G	G	.	G	G	G	G	G	G	G	G	G	G	.	G	G	G	G	.	.	.	.	G	.	.	.	N	G	G	G	G	G	G
896561	C	N	.	.	.	.	N	.	.	N	.	.	.	.	.	.	.	.	.	.	.	.	.	.	.	.	.	.	.	.	.	.	.	.	.	.	.	.	.	.	.	T	N	.	.	.	.	.	.
897585	C	.	.	N	.	.	.	.	.	.	.	.	.	.	.	.	.	.	T	.	.	.	.	.	.	.	.	.	.	T	.	.	.	.	.	.	.	N	.	N	.	.	.	.	.	.	.	.	.
897930	A	.	N	.	.	.	.	.	.	N	.	.	.	.	.	.	.	.	.	.	.	.	.	.	.	G	G	G	G	.	.	.	.	.	.	.	.	.	.	.	.	.	.	.	.	.	.	.	.
898075	G	A	N	.	A	A	.	A	A	N	A	A	A	.	.	.	A	A	.	A	A	A	A	A	A	A	A	A	A	.	A	A	A	A	.	.	.	.	.	.	.	.	N	A	A	A	A	A	A
899047	G	C	.	.	C	C	.	C	C	N	C	C	C	.	.	.	C	C	.	C	C	C	C	C	C	C	C	C	C	.	C	C	C	C	.	.	.	.	.	.	.	.	.	C	C	C	C	C	C
899071	T	N	.	.	.	.	.	.	.	N	C	C	.	.	.	.	.	.	.	.	C	C	.	.	.	.	.	.	.	.	.	.	.	.	.	.	.	.	.	.	.	.	.	.	.	.	.	.	.
901301	T	C	N	.	C	C	.	C	C	C	C	C	C	.	C	.	C	C	.	C	C	C	C	C	C	C	C	C	C	.	C	C	C	C	.	C	.	.	.	.	.	.	C	C	C	C	C	C	C
902114	T	G	N	.	G	G	.	G	G	G	G	G	G	.	G	.	G	G	G	G	N	G	G	G	G	G	G	G	G	G	G	G	G	G	.	G	.	.	N	.	.	.	N	G	G	G	G	G	G
904395	C	N	.	.	.	.	.	.	.	.	.	.	.	.	.	.	.	.	.	.	.	.	.	.	.	T	T	T	T	.	.	.	.	.	.	.	.	.	.	.	.	.	N	.	.	.	.	.	.
905164	G	N	N	.	.	.	.	.	.	.	.	.	.	.	.	.	.	.	.	.	.	.	.	.	.	.	.	.	.	.	.	.	.	.	.	.	.	.	.	.	.	.	N	C	C	.	C	.	.
905404	G	.	N	.	.	.	.	.	.	.	.	.	.	.	.	.	.	.	.	.	.	.	.	.	.	.	.	.	.	.	.	.	.	.	.	A	.	.	.	.	.	.	N	.	.	.	.	.	.
905430	T	.	N	.	.	.	.	C	C	C	.	.	.	.	.	.	.	.	.	.	.	.	.	.	C	C	C	C	C	.	.	.	.	.	.	.	.	.	.	.	.	.	N	.	.	.	.	.	.
906101	C	.	.	.	.	.	.	.	.	.	.	.	.	.	.	.	N	.	.	.	.	.	.	.	.	.	.	.	.	.	.	.	.	.	.	.	.	.	.	.	.	.	.	.	.	.	.	.	.
906184	G	.	.	.	.	.	.	.	.	.	.	.	.	.	.	.	.	.	.	.	.	.	.	.	.	.	.	.	.	N	.	.	.	.	.	.	.	.	.	.	.	.	A	.	.	.	.	.	.
906316	G	N	.	.	.	.	.	.	.	.	.	.	.	.	.	.	.	.	A	.	.	.	.	.	.	.	.	.	.	A	.	.	.	.	.	.	.	.	.	.	.	.	N	.	.	.	.	.	.
906874	A	N	N	.	G	G	.	G	G	N	G	G	G	.	G	.	G	G	G	G	G	G	G	G	G	G	G	G	N	G	G	G	G	G	.	G	.	.	.	.	.	.	G	G	G	G	G	G	G
909838	T	N	.	.	.	.	.	.	.	.	N	.	.	.	.	.	.	.	C	.	.	.	.	.	.	.	.	.	.	C	.	.	.	.	.	.	.	.	.	.	.	.	.	.	.	.	.	.	.
910995	T	N	.	.	.	.	.	.	.	.	.	.	.	.	.	.	.	.	.	.	.	.	.	.	.	.	.	.	.	C	.	.	.	.	.	.	.	.	.	.	.	.	.	.	.	.	.	.	.
911319	C	N	.	.	T	T	N	T	T	T	T	T	T	.	.	.	T	T	.	T	T	T	T	T	T	T	T	T	T	N	T	T	T	T	.	.	.	.	.	.	.	.	N	T	T	T	T	T	T
911420	C	N	.	.	.	.	.	.	T	N	.	.	.	.	.	.	.	.	.	.	.	.	.	.	.	.	.	.	.	.	.	.	.	.	.	.	.	.	.	.	.	.	N	.	.	.	.	.	.
911515	C	.	N	.	.	.	.	.	.	.	.	.	.	.	.	.	.	.	.	.	.	.	.	.	.	.	.	.	.	.	.	.	.	.	.	T	.	.	.	.	.	.	.	.	.	.	.	.	.
912061	C	N	N	.	.	.	.	.	.	.	.	.	.	.	.	.	N	.	.	.	.	.	.	A	.	.	.	.	.	N	A	.	.	.	.	.	.	.	.	.	.	.	N	.	.	.	.	.	.
912474	G	.	.	.	.	.	.	.	.	N	.	.	.	.	.	.	.	.	.	.	.	.	.	.	.	.	.	.	.	N	.	.	A	A	.	.	.	.	.	.	.	.	N	.	.	.	.	.	.
912782	T	N	N	.	.	.	.	.	.	N	.	.	.	.	.	.	.	.	.	.	.	.	.	.	.	.	.	.	.	.	.	.	.	.	.	.	.	.	.	.	.	.	.	.	.	.	.	.	.
912850	T	.	.	.	.	.	.	.	.	.	.	.	.	.	.	.	.	.	.	.	.	.	C	.	.	.	.	.	.	.	.	.	.	.	.	.	.	.	.	.	.	.	.	.	.	.	.	.	.
913225	C	T	.	.	T	T	.	T	T	T	T	T	T	.	T	.	T	T	T	T	T	T	T	T	T	T	T	T	T	T	T	T	T	T	.	T	.	.	.	.	.	.	T	T	T	T	T	T	T
913660	G	N	.	.	.	.	.	.	.	N	.	.	.	.	.	.	.	.	.	.	.	.	.	.	.	.	.	.	.	.	.	N	.	.	.	A	.	.	.	.	.	.	A	.	.	.	.	.	.
914092	A	.	.	.	.	.	.	.	.	.	.	.	.	.	.	.	.	.	.	.	.	.	.	.	.	.	.	.	.	.	.	.	.	.	.	G	.	.	.	.	.	.	N	.	.	.	.	.	.
914807	G	.	.	.	.	.	.	.	.	.	.	.	.	.	.	.	.	.	.	.	.	.	.	.	.	C	C	C	C	.	.	.	.	.	.	.	.	.	.	.	.	.	.	.	.	.	.	.	.
915383	A	.	.	.	.	.	.	.	.	.	.	.	.	.	.	.	.	.	.	.	.	.	.	.	.	.	.	.	.	.	.	.	.	.	.	.	.	.	.	.	.	.	N	.	.	.	.	.	.
915460	T	N	N	.	C	C	.	C	C	C	C	C	C	.	.	.	C	C	C	C	C	C	C	C	C	C	C	C	C	C	C	C	C	C	.	C	.	.	.	.	.	.	N	C	C	C	C	C	C
915809	T	.	N	.	C	.	.	.	.	N	.	.	.	.	.	.	.	.	.	.	.	.	.	.	.	.	.	.	.	.	.	.	.	.	.	.	.	.	.	.	.	.	N	.	.	.	.	.	.
916216	T	N	C	C	C	C	N	C	C	C	C	C	C	.	N	C	C	C	N	C	C	C	C	C	C	C	C	C	C	N	C	C	C	C	C	C	.	.	.	C	C	C	N	C	C	C	C	C	C
916217	A	N	.	.	G	G	N	G	G	G	G	G	G	.	N	.	G	G	N	G	G	G	G	G	G	G	G	G	G	N	G	G	G	G	.	G	.	.	.	.	.	.	N	G	G	G	G	G	G
916759	T	N	.	.	C	.	.	.	.	.	.	.	.	.	.	.	.	.	.	.	.	.	.	.	.	.	.	.	.	.	.	.	.	.	.	.	.	N	.	.	.	.	.	.	.	.	.	.	.
916871	C	N	N	.	.	.	N	.	.	N	.	.	.	.	.	.	.	.	.	.	N	.	.	.	.	.	.	N	.	N	.	T	.	.	.	.	.	.	.	.	.	.	.	.	.	.	.	.	.
916885	G	N	N	.	.	.	.	.	.	N	.	.	.	.	.	.	.	.	.	.	N	.	.	.	.	.	.	N	.	N	.	.	.	.	.	.	.	.	.	.	.	.	N	T	T	T	T	T	T
916920	G	N	.	.	.	.	.	.	.	N	.	.	.	.	.	.	.	N	.	.	.	.	.	.	.	.	.	.	N	.	.	.	.	.	.	A	.	.	.	.	.	.	N	.	.	.	.	.	.
917490	T	.	.	N	.	.	.	.	.	.	.	.	.	.	.	.	.	.	.	.	.	.	.	.	.	.	.	.	.	.	.	.	.	.	.	C	.	.	.	.	.	.	N	.	.	.	.	.	.
918090	T	N	.	.	C	.	.	.	.	N	.	.	.	.	.	.	N	.	.	.	.	.	.	.	.	.	.	.	.	.	.	.	.	.	.	.	.	.	.	.	.	.	N	.	.	.	.	.	.
918397	C	N	.	.	T	T	.	T	T	N	T	T	T	.	T	.	T	T	T	T	T	T	T	T	T	T	T	T	T	T	T	T	T	T	.	T	.	.	.	.	.	.	T	T	T	T	T	T	T
918981	G	N	.	.	.	.	.	A	A	N	.	.	.	.	.	.	.	.	.	.	.	.	.	.	A	A	A	A	A	.	.	.	.	.	.	.	.	.	.	.	.	.	.	.	.	.	.	.	.
919401	A	.	N	.	.	.	.	N	.	N	.	.	.	.	.	.	.	.	.	.	.	.	.	.	.	.	.	N	.	.	.	.	.	.	.	.	.	.	.	.	.	.	.	.	.	.	.	.	.
920096	C	N	.	.	.	.	.	.	.	.	.	.	.	.	.	.	.	.	T	.	.	.	.	.	.	.	.	.	.	T	.	.	.	.	.	.	.	.	.	.	.	.	N	.	.	.	.	.	.
921248	T	N	.	.	C	C	.	C	C	C	C	C	C	.	C	.	C	C	C	C	C	C	C	C	C	C	C	C	C	C	C	C	C	C	.	C	.	.	.	.	.	.	C	C	C	C	C	C	C
921287	C	N	.	.	.	.	.	.	.	.	.	.	.	.	G	.	.	.	G	.	.	.	.	.	.	.	.	.	.	G	N	.	.	.	.	.	.	.	.	.	.	.	.	.	.	.	.	.	.
922099	A	N	.	.	G	G	.	G	G	N	G	G	G	.	G	.	G	G	G	G	G	G	G	G	G	G	G	G	G	G	G	G	G	G	.	G	.	.	.	.	.	.	G	G	G	G	G	G	G
923853	G	N	N	.	A	A	.	A	A	N	A	A	A	.	.	.	A	A	.	A	A	A	A	A	A	A	A	A	A	.	A	A	A	A	.	A	.	.	.	.	.	.	A	A	A	A	A	A	A
924995	C	T	.	.	T	T	N	T	T	N	T	T	T	.	T	.	T	T	T	T	T	T	T	T	T	T	T	T	T	T	T	T	T	T	.	T	.	.	.	.	.	.	N	T	T	T	T	T	T
925088	C	.	.	.	.	.	.	.	.	N	.	.	.	.	.	.	.	.	.	.	.	.	.	.	.	.	.	.	.	.	.	.	.	.	.	T	.	.	N	.	.	.	N	.	.	.	.	.	.
926813	C	N	.	.	T	T	.	T	T	N	T	T	T	.	T	.	T	T	.	T	T	T	T	T	T	T	T	T	T	.	T	T	T	T	.	.	.	.	.	.	.	.	.	T	T	T	T	T	T
926819	C	N	.	.	T	T	.	T	T	N	T	T	T	.	.	.	T	T	.	T	T	T	T	T	T	T	T	T	T	.	T	T	T	T	.	.	.	.	.	.	.	.	N	T	T	T	T	T	T
926985	G	T	N	.	T	T	.	T	T	N	T	T	T	.	T	.	T	T	.	T	T	T	T	T	T	T	T	T	T	N	T	T	T	T	.	.	.	.	.	.	.	.	N	T	T	T	T	T	T
927283	A	N	.	.	T	.	.	.	.	N	.	.	.	.	.	.	.	T	.	.	.	.	.	.	.	.	.	.	.	.	.	.	T	T	.	.	.	.	.	.	.	.	.	.	.	.	.	.	.
928188	G	N	.	.	.	.	.	.	.	N	.	.	.	.	.	.	.	.	.	.	.	.	.	.	.	.	.	.	.	.	.	.	.	.	.	.	A	.	.	.	N	.	N	.	.	.	.	.	.
928226	C	.	.	.	.	.	.	.	.	N	.	.	.	.	.	.	.	.	.	.	.	.	.	.	.	.	.	.	.	.	.	.	.	.	.	A	.	.	.	.	.	.	N	.	.	.	.	.	.
928523	G	.	N	.	.	.	.	A	A	N	.	.	.	.	.	.	.	.	.	.	.	.	.	.	A	A	A	A	A	.	.	.	.	.	.	.	.	.	.	.	.	.	.	.	.	.	.	.	.
928553	C	.	.	N	.	.	.	.	.	.	.	.	.	.	.	.	.	.	A	.	.	.	.	.	.	.	.	.	.	.	.	.	.	.	.	.	.	.	.	.	.	.	N	.	.	.	.	.	.
928636	C	N	.	.	.	.	.	.	.	.	.	.	.	.	G	.	.	.	.	.	.	.	.	.	.	.	N	.	.	.	.	.	.	.	.	.	.	.	.	.	.	.	T	.	.	.	.	.	.
929059	G	N	N	.	.	.	.	.	.	.	.	N	.	.	.	.	.	.	A	.	.	N	.	.	.	.	.	.	.	A	.	.	.	.	.	.	.	.	.	.	.	.	N	.	.	.	.	.	.
929698	G	N	N	.	A	A	.	A	A	N	A	A	A	.	.	.	A	A	.	A	A	A	A	A	A	A	A	A	A	.	A	A	A	A	.	A	.	.	.	.	.	.	N	A	A	A	A	A	A
929715	C	N	T	T	T	T	T	T	T	N	T	T	T	T	T	T	T	T	T	T	T	T	T	T	T	T	T	T	T	N	T	T	T	T	T	T	T	.	T	T	T	T	N	T	T	T	T	T	T
930862	T	.	N	.	.	.	.	.	.	.	.	.	.	.	.	.	.	N	.	.	.	.	.	.	.	.	.	.	.	.	.	.	.	.	.	.	.	.	.	.	.	.	.	.	.	.	.	.	.
931144	G	N	.	.	.	.	.	.	.	N	.	.	.	.	.	.	.	.	.	.	.	.	A	.	.	.	.	.	.	.	.	.	.	.	.	.	.	.	.	.	.	.	N	.	.	.	.	.	.
932989	C	.	.	.	.	.	.	.	.	.	.	.	.	.	.	.	.	.	.	.	.	.	.	.	.	.	.	.	.	.	.	.	.	.	.	T	.	.	.	.	.	.	N	.	.	.	.	.	.
947886	T	N	.	.	C	C	.	C	C	N	C	C	N	.	C	.	C	C	C	N	C	C	C	C	C	N	C	N	C	N	C	C	C	C	.	C	.	.	.	.	.	.	N	C	C	C	C	C	C
948260	G	.	.	.	.	.	.	.	T	N	.	.	.	.	.	.	.	.	.	.	.	.	.	.	.	.	.	.	N	.	.	.	.	.	.	.	.	.	.	.	.	.	N	.	.	.	.	.	.
948473	A	G	G	G	G	G	.	G	G	G	G	G	G	.	G	G	G	G	G	G	G	G	G	G	G	G	G	G	G	N	G	G	G	G	G	.	.	.	.	.	G	G	N	G	G	G	G	G	G
948666	T	.	C	C	.	.	.	.	.	N	.	.	.	.	.	C	.	.	.	.	.	.	.	.	.	.	.	.	.	.	.	.	.	.	C	.	.	.	.	.	C	C	N	.	.	.	.	.	.
949823	C	.	.	.	.	.	.	.	.	.	.	.	.	.	.	.	.	.	T	.	.	.	.	.	.	.	.	.	.	T	.	.	.	.	.	.	.	.	.	.	.	.	.	.	.	.	.	.	.
950237	A	N	G	G	.	.	.	.	.	N	.	.	.	.	.	.	.	.	.	.	.	.	.	.	.	.	.	.	.	.	.	.	.	.	.	.	.	.	.	.	.	.	N	.	.	.	.	.	.
951392	T	N	.	N	.	.	.	.	.	N	.	.	.	.	.	.	.	.	.	.	.	.	.	.	.	.	.	.	.	.	.	.	.	.	.	.	.	.	.	.	.	.	N	.	.	.	.	.	.
951394	A	N	.	N	C	C	.	C	C	N	C	C	C	.	C	.	C	C	C	C	C	C	C	C	C	C	C	C	C	C	C	C	C	C	.	C	.	.	.	.	.	.	N	C	C	C	C	C	C
951595	G	N	A	A	A	A	.	A	A	N	A	A	A	.	A	A	A	A	A	A	A	A	A	A	A	A	A	A	A	A	A	A	A	A	A	A	.	.	.	.	A	A	N	A	A	A	A	A	A
951786	G	.	N	N	.	.	.	.	.	.	.	.	.	.	.	.	.	.	.	.	.	.	.	.	.	.	.	.	.	.	.	.	.	.	.	.	.	.	.	.	.	.	N	.	.	.	.	.	.
951793	T	.	N	N	.	.	.	C	C	C	N	.	.	.	.	.	C	.	.	.	.	.	.	.	C	C	C	C	C	.	.	.	.	.	.	.	.	.	.	.	.	.	N	.	.	.	.	.	.
952009	C	.	.	.	.	.	.	.	.	.	.	.	.	.	.	.	N	.	.	.	.	.	.	.	.	.	.	.	.	.	.	.	.	.	.	G	.	.	.	.	.	.	N	.	.	.	.	.	.
952802	T	.	.	.	.	.	.	.	.	N	.	.	.	.	.	.	.	.	.	.	.	.	.	.	.	.	.	.	.	.	.	.	.	.	.	.	.	.	.	.	.	.	.	.	.	.	.	.	.
954587	G	N	.	.	.	.	.	.	.	N	.	.	N	.	.	.	.	.	.	.	.	.	.	.	.	.	.	.	.	.	.	.	.	.	.	.	.	.	.	.	.	.	.	.	.	.	.	.	.
955696	C	N	.	.	.	.	.	.	.	N	.	.	.	.	.	.	.	.	.	.	.	.	.	T	.	.	.	.	.	.	T	.	.	.	.	.	.	.	.	.	.	.	N	.	.	.	.	.	.
955752	A	.	N	.	.	.	.	.	.	N	.	.	.	.	.	.	.	.	G	.	.	.	.	.	.	.	.	.	.	.	.	.	.	.	.	.	.	.	.	.	.	.	N	.	.	.	.	.	.
955916	T	N	N	C	C	C	.	C	C	C	C	C	C	.	C	C	C	C	C	C	C	C	C	C	C	C	C	C	C	C	C	C	C	C	C	C	.	.	.	.	C	C	C	C	C	C	C	C	C
956280	C	A	A	A	A	A	.	A	A	A	A	N	A	.	A	A	A	A	A	A	A	N	A	A	A	A	A	A	A	A	A	A	A	A	A	A	.	.	.	.	A	A	N	A	A	A	A	A	A
956365	C	N	.	N	.	.	.	.	.	.	.	.	.	.	.	.	.	.	.	.	.	.	A	.	.	.	.	.	.	.	.	.	.	.	.	.	.	.	.	.	.	.	.	.	.	.	.	.	.
957033	T	N	N	N	C	C	.	C	C	C	C	C	C	.	C	.	C	C	C	C	C	C	C	C	C	C	C	C	C	C	C	C	C	C	.	N	.	.	.	N	.	.	C	C	C	C	C	C	C
957107	C	T	.	.	T	T	.	T	T	T	T	T	T	.	.	.	T	T	.	T	T	T	T	T	T	T	T	T	T	.	T	T	T	T	.	.	.	.	.	.	.	.	.	T	T	T	T	T	T
958177	G	N	.	.	.	.	.	.	.	N	.	.	.	.	.	.	.	.	.	.	.	.	.	.	.	A	A	A	A	.	.	.	.	.	.	.	.	.	.	.	.	.	N	.	.	.	.	.	.
958472	G	.	N	.	.	.	.	.	.	.	.	.	.	.	.	.	.	.	.	.	.	.	.	.	.	.	.	.	.	.	.	.	.	.	.	.	.	.	.	.	.	.	.	.	.	.	.	.	.
958757	G	N	N	.	.	.	.	.	.	.	.	.	.	.	.	.	.	.	.	N	.	.	.	.	.	.	.	.	.	.	.	.	.	.	.	.	.	.	.	.	.	.	N	.	.	.	.	.	.
958758	C	N	N	.	.	.	.	.	.	.	.	.	.	.	.	.	.	.	.	.	.	.	.	.	.	.	.	.	.	.	.	.	.	.	.	.	.	.	.	.	.	.	N	.	.	.	.	.	.
959013	T	.	.	.	.	.	.	.	.	N	.	.	.	.	.	.	.	.	.	.	.	.	.	.	.	.	.	.	.	.	.	.	C	C	.	.	.	N	.	.	.	.	N	.	.	.	.	.	.
960285	C	.	.	.	.	.	.	.	.	.	.	.	.	.	T	.	.	.	.	.	.	.	.	.	.	.	.	.	.	N	.	.	.	.	.	A	.	.	.	.	.	.	.	.	.	.	.	.	.
960553	C	N	N	.	.	.	.	.	.	.	.	.	.	.	.	.	.	.	.	.	.	.	.	.	.	.	.	.	.	.	.	.	.	.	.	.	.	.	.	.	.	.	N	.	.	.	.	.	.
960746	G	N	N	.	.	.	.	.	.	N	.	.	.	.	A	.	.	.	.	.	.	.	.	.	.	.	.	.	.	N	.	.	.	.	.	.	.	.	.	.	.	.	N	.	.	.	.	.	.
961205	C	T	N	.	T	T	.	T	T	N	T	T	T	.	.	.	T	T	.	T	T	T	T	T	T	T	T	T	T	.	T	T	T	T	.	T	.	.	.	.	.	.	T	T	T	T	T	T	T
964123	T	C	N	.	C	C	.	C	C	C	C	C	C	.	.	.	C	C	.	C	C	C	C	C	C	C	C	C	C	.	C	C	C	C	.	C	.	.	.	.	.	.	N	C	C	C	C	C	C
964252	T	.	.	.	.	.	.	.	.	N	.	.	.	.	C	.	.	.	.	.	.	.	.	.	.	.	.	.	.	.	N	.	.	.	C	.	.	.	.	.	.	.	N	.	.	.	.	.	.
964283	T	.	.	.	.	.	.	.	.	N	.	.	.	.	.	.	.	.	.	.	.	.	.	.	.	.	.	.	.	.	.	.	.	.	.	.	.	.	.	.	.	.	.	.	.	C	.	C	C
965415	C	.	.	.	.	.	.	.	T	T	.	.	.	.	.	.	.	.	.	.	.	.	.	.	.	.	.	.	.	.	.	.	.	.	.	.	.	.	.	.	.	.	.	.	.	.	.	.	.
969021	C	.	.	.	.	.	.	.	.	N	.	.	N	.	.	.	.	.	T	.	.	.	.	.	.	.	.	.	.	T	.	.	.	.	.	.	.	.	.	.	.	.	.	.	.	.	.	.	.
970062	G	N	.	.	A	A	N	A	A	N	A	A	A	.	A	.	A	A	A	A	A	A	A	A	A	A	A	A	A	A	A	A	A	A	.	A	.	.	.	.	.	.	A	A	A	A	A	A	A
970099	T	.	.	.	.	.	.	.	.	N	.	.	.	.	N	.	.	.	.	.	.	.	.	.	.	.	.	.	.	.	.	.	.	.	.	.	.	.	.	C	.	.	N	.	.	.	.	.	.
970872	A	N	.	.	.	.	.	.	.	.	.	.	.	.	.	.	.	.	.	.	.	.	.	.	.	.	.	.	.	.	.	.	.	.	.	.	.	.	.	G	.	.	.	.	.	.	.	.	.
971064	G	N	.	.	.	.	.	A	A	A	.	.	.	.	.	.	A	.	.	.	.	.	.	.	A	A	A	A	A	N	.	.	.	.	.	.	.	.	.	.	.	.	.	.	.	.	.	.	.
971321	G	N	.	.	.	.	.	.	.	.	.	.	.	.	.	.	.	.	T	.	N	.	.	.	.	.	.	.	.	N	.	.	.	.	.	.	.	.	.	.	.	.	N	.	.	.	.	.	.
971354	C	N	.	.	.	.	.	.	.	.	.	.	.	.	.	.	.	.	.	.	.	.	.	T	.	.	.	.	.	N	T	.	.	.	.	.	.	.	.	.	.	.	N	.	.	.	.	.	.
971411	T	.	.	.	.	.	.	C	C	C	.	.	.	.	.	.	.	.	.	.	.	.	.	.	C	C	C	C	C	.	.	.	.	.	.	.	.	.	.	.	.	.	N	.	.	.	.	.	.
971557	T	N	N	.	G	.	.	.	.	N	N	.	.	.	.	.	.	G	.	.	.	.	.	.	.	.	.	.	.	.	.	.	G	G	.	.	.	.	.	.	.	.	N	.	.	.	.	.	.
973660	C	A	.	.	A	A	.	A	A	A	A	A	A	.	.	.	A	A	.	A	A	A	A	A	A	A	A	A	A	.	A	A	A	A	.	.	.	.	.	.	.	.	.	A	A	A	A	A	A
973801	C	N	N	.	.	.	.	.	.	.	T	T	.	.	.	.	.	.	.	.	T	T	.	.	.	.	.	.	.	N	.	.	.	.	.	.	.	.	.	.	.	.	N	.	.	.	.	.	.
982235	C	G	.	.	G	G	.	G	G	N	G	G	G	.	G	.	G	G	G	G	G	G	G	G	G	G	G	G	G	N	G	G	G	G	.	G	.	.	.	.	.	.	N	G	G	G	G	G	G
983004	G	.	N	.	.	.	.	.	A	A	.	.	.	.	.	.	.	.	.	.	.	.	.	.	.	.	.	.	.	N	.	.	.	.	.	.	.	.	.	.	.	.	N	.	.	.	.	.	.
984761	C	.	.	.	T	.	.	.	.	N	.	.	.	.	.	.	.	T	.	.	.	.	.	.	.	.	.	.	N	N	.	.	T	T	.	.	.	.	.	.	.	.	N	.	.	.	.	.	.
984907	C	.	.	.	.	.	.	.	.	.	.	.	.	.	.	.	.	.	.	.	.	.	A	.	.	.	N	.	.	N	.	.	.	.	.	.	.	.	.	.	.	.	N	.	.	.	.	.	.
985097	G	.	N	.	.	.	.	.	.	.	.	.	.	.	A	.	.	.	.	.	.	.	.	.	.	.	.	.	.	.	.	.	.	.	.	.	.	.	.	.	.	.	.	A	A	A	A	A	A
985334	T	.	.	.	.	.	.	.	.	N	C	C	.	.	.	.	.	.	.	.	C	C	.	.	.	.	.	.	.	N	.	.	.	.	.	.	.	.	.	.	.	.	N	.	.	.	.	.	.
985351	T	.	.	.	.	.	.	.	.	N	.	.	.	.	.	.	.	.	.	.	.	.	.	.	.	.	.	.	.	.	.	.	.	.	.	.	.	.	.	.	.	.	N	.	.	.	.	.	.
986558	G	A	.	.	A	A	.	A	A	N	A	A	A	.	.	.	A	A	.	A	A	A	A	A	A	A	A	A	A	N	A	A	A	A	.	A	.	.	.	.	.	.	N	A	A	A	A	A	A
987691	G	N	.	.	.	.	.	.	.	.	N	.	.	.	.	.	.	.	A	.	.	.	.	.	.	.	.	.	.	A	.	.	.	.	.	.	.	.	.	.	.	.	.	.	.	.	.	.	.
988288	G	.	N	.	.	.	.	.	.	.	.	N	.	.	.	.	.	.	.	.	.	N	.	.	.	.	.	.	.	.	.	.	.	.	.	A	.	.	.	.	.	.	.	.	.	.	.	.	.
988614	C	.	.	.	.	.	.	.	.	.	.	.	.	.	.	.	.	.	.	.	.	.	.	.	.	.	.	.	.	.	.	.	.	.	.	T	.	.	.	.	.	.	N	.	.	.	.	.	.
990706	G	.	N	.	.	.	.	A	A	A	.	.	.	.	.	.	A	.	.	.	.	.	.	.	A	A	A	A	A	.	.	.	.	.	.	.	.	.	.	.	.	.	N	.	.	.	.	.	.
991786	C	N	.	.	T	T	.	T	T	T	T	T	T	.	T	.	T	T	.	T	T	T	T	T	T	T	T	T	T	.	T	T	T	T	.	T	.	.	.	.	.	T	N	T	T	T	T	T	T
992053	G	.	.	.	.	.	.	.	.	.	.	.	.	.	.	.	.	.	.	.	.	.	.	.	.	.	.	.	.	.	.	.	.	.	.	.	.	.	.	.	.	.	N	.	.	.	.	.	.
992054	G	.	.	.	.	.	.	.	.	.	.	.	.	.	.	.	.	.	.	.	.	.	.	.	.	.	.	.	.	.	.	.	.	.	.	.	.	.	.	.	.	.	N	.	.	.	.	.	.
992069	C	T	N	.	T	T	.	T	T	T	T	T	T	.	.	.	T	T	.	T	T	T	T	T	T	T	T	T	T	.	T	T	T	T	.	T	.	.	.	.	.	T	T	T	T	T	T	T	T
992764	A	G	N	G	G	G	.	G	G	G	G	G	G	.	N	G	N	G	G	G	G	G	G	G	G	G	G	G	G	N	G	G	G	G	G	G	.	.	.	G	G	G	N	G	G	G	G	G	G
992765	A	C	N	C	C	C	.	C	C	C	C	C	C	.	N	C	N	C	C	C	C	C	C	C	C	C	C	C	C	N	C	C	C	C	C	C	.	.	.	C	C	C	N	C	C	C	C	C	C
993188	A	N	.	.	G	G	.	G	G	G	G	G	G	.	G	.	G	G	G	G	G	G	G	G	G	G	G	G	G	G	G	G	G	G	.	G	.	.	.	.	.	.	G	G	G	G	G	G	G
994134	G	N	.	.	.	.	.	.	.	.	.	.	.	.	.	.	.	.	.	.	.	.	.	.	.	.	.	.	.	.	.	.	.	.	.	.	.	.	.	.	.	.	.	C	C	.	C	.	.
994358	A	N	N	G	G	G	.	G	G	G	G	G	G	.	G	G	G	G	G	G	G	G	G	G	G	G	G	G	G	N	G	G	G	G	G	G	.	.	G	G	G	G	N	G	G	G	G	G	G
995076	T	.	N	.	.	.	.	.	.	.	.	.	.	.	.	.	.	.	.	.	.	.	.	.	.	C	C	C	C	.	.	.	.	.	.	.	.	.	.	.	.	.	N	.	.	.	.	.	.
995145	T	N	.	.	.	.	.	G	.	.	.	.	.	.	.	.	.	.	.	.	.	.	.	.	.	.	.	.	.	.	.	.	.	.	.	.	.	N	.	.	.	.	.	.	.	.	.	.	.
995687	T	N	.	.	C	C	.	C	C	C	C	C	C	.	C	.	C	C	C	C	C	C	C	C	C	C	C	C	C	C	C	C	C	C	.	.	.	.	.	.	.	.	N	C	C	C	C	C	C
996733	C	N	.	.	T	T	.	T	T	T	T	T	T	.	T	.	T	T	.	T	T	T	T	T	T	T	T	T	T	.	T	T	T	T	.	T	.	.	.	.	.	.	T	T	T	T	T	T	T
996932	C	.	N	.	.	.	.	.	.	.	N	.	.	.	.	.	N	.	.	.	.	.	.	.	T	.	.	.	.	.	.	.	.	.	.	.	.	.	.	.	.	.	N	.	.	.	.	.	.
997273	G	N	N	N	A	.	.	.	.	.	.	.	.	.	.	.	.	.	.	.	.	.	.	.	.	.	.	.	.	N	.	.	.	.	.	.	.	.	.	.	.	.	.	.	.	.	.	.	.
997714	T	.	.	.	.	.	.	.	.	.	.	.	.	.	.	.	.	.	.	.	.	.	.	.	.	.	.	.	.	.	.	.	.	.	.	.	.	.	.	.	.	.	N	.	.	.	.	.	.
997888	G	N	.	.	.	.	.	.	.	.	.	.	.	.	.	.	N	.	.	.	.	.	.	.	.	.	.	.	.	.	.	A	.	.	.	.	.	.	.	.	.	.	N	.	.	.	.	.	.
998069	C	N	.	.	.	.	.	.	.	.	.	.	N	.	A	.	.	.	N	.	.	.	.	.	.	.	.	.	.	N	.	G	.	.	.	.	.	.	.	.	.	.	.	.	.	.	.	.	.
998475	G	A	.	.	A	A	.	A	A	A	A	A	A	.	A	.	A	A	.	A	A	A	A	A	A	A	A	A	A	N	A	A	A	A	.	A	.	.	.	.	.	.	N	A	A	A	A	A	A
999736	A	.	.	.	.	.	.	.	.	.	.	.	.	.	.	.	.	.	.	.	.	.	.	.	.	.	.	.	.	.	.	.	.	.	.	.	.	.	.	.	.	G	.	.	.	.	.	.	.
1000864	G	.	.	.	.	.	.	.	.	.	.	.	.	.	.	.	.	.	.	.	.	.	.	.	.	.	.	.	.	.	.	.	.	.	.	.	.	.	.	.	.	.	.	.	.	.	.	.	.
1001173	G	.	.	.	.	.	.	.	.	.	.	.	.	.	.	.	.	.	T	.	.	.	.	.	.	.	.	.	.	.	.	.	.	.	.	.	.	.	.	.	.	.	.	.	.	.	.	.	.
1001311	T	C	N	.	C	C	.	C	C	C	N	C	C	.	C	.	C	C	C	C	C	C	C	C	C	C	C	C	C	C	C	C	C	C	.	C	.	.	.	.	.	.	C	C	C	C	C	C	C
1002198	T	C	.	.	C	C	.	C	C	C	C	C	C	.	C	.	C	C	.	C	C	C	C	C	C	C	C	C	C	N	C	C	C	C	.	C	.	.	.	.	.	.	C	C	C	C	C	C	C
1003821	A	.	.	.	.	.	.	G	G	N	.	.	.	.	N	.	.	.	.	.	.	.	.	.	G	G	G	G	G	.	.	.	.	.	.	.	.	.	.	.	.	.	N	.	.	.	.	.	.
1004422	C	.	.	.	.	.	.	.	.	.	.	.	.	.	N	.	.	.	T	.	.	.	.	.	.	.	.	.	.	N	.	.	.	.	.	.	.	.	.	.	.	.	.	.	.	.	.	.	.
1004619	A	G	N	.	G	G	.	G	G	G	G	G	G	.	G	.	G	G	G	G	G	G	G	G	G	G	G	G	G	G	G	G	G	G	.	G	.	N	.	.	.	.	G	G	G	G	G	G	G
1004853	C	.	.	.	.	.	.	.	.	.	.	.	.	.	.	.	.	.	T	.	.	.	.	.	.	.	.	.	.	.	.	.	.	.	.	.	.	.	.	.	.	.	N	.	.	.	.	.	.
1006033	G	N	.	.	.	.	.	.	.	.	.	.	.	.	.	.	.	.	.	.	.	.	.	.	.	.	.	.	.	.	.	.	.	.	.	.	.	.	.	T	.	.	.	.	.	.	.	.	.
1006195	T	N	N	.	C	C	.	C	C	C	C	N	N	.	C	.	C	C	C	C	C	N	C	C	C	C	C	C	C	N	C	N	C	C	.	C	.	.	.	.	.	.	N	C	C	C	C	C	C
1006197	C	N	N	A	A	A	A	A	A	A	A	N	N	A	A	A	N	A	A	A	A	N	A	A	A	A	A	A	N	N	A	N	A	A	A	A	.	.	A	A	A	A	N	A	A	A	A	A	A
1006224	G	N	.	.	A	A	.	A	A	A	A	A	A	.	A	.	A	A	A	A	A	A	A	A	A	A	A	A	A	A	A	A	A	A	.	A	.	.	.	.	.	.	A	A	A	A	A	A	A
1006668	C	.	.	.	.	.	.	.	.	.	.	N	.	.	.	.	.	.	A	.	.	N	.	.	.	.	.	.	.	N	.	.	.	.	.	.	.	N	.	.	.	.	.	.	.	.	.	.	.
1007869	C	N	N	.	.	.	.	.	.	.	.	.	.	.	.	.	.	.	.	.	.	.	.	.	.	.	.	.	.	.	.	.	.	.	.	.	.	.	.	.	.	.	.	.	.	.	.	.	.
1007956	A	G	.	.	G	G	.	G	G	G	G	G	G	.	.	.	G	G	.	G	G	G	G	G	G	G	G	G	N	N	G	G	G	G	.	.	.	.	.	.	.	.	N	G	G	G	G	G	G
1008211	A	G	N	.	G	G	.	.	.	.	G	G	G	.	.	.	.	G	.	G	G	G	G	G	.	.	.	N	.	.	G	G	G	G	.	.	.	.	.	.	.	.	.	G	G	G	G	G	G
1008500	G	A	N	.	A	A	.	A	A	A	A	A	A	.	.	.	A	A	.	A	A	A	A	A	A	A	A	A	A	N	A	A	A	A	.	.	.	.	.	.	.	.	N	A	A	A	A	A	A
1008577	C	A	N	.	A	A	.	A	A	A	A	A	A	.	.	.	A	A	.	A	A	A	A	A	A	A	A	A	A	N	A	A	A	A	.	A	.	.	.	.	.	.	N	A	A	A	A	A	A
1009608	C	N	.	.	.	.	.	.	T	T	.	.	.	.	.	.	N	.	.	.	.	.	.	.	.	.	.	.	.	N	.	.	.	.	.	.	.	.	.	.	.	.	N	.	.	.	.	.	.
1010136	G	.	.	N	.	.	.	.	.	.	.	.	.	.	.	.	.	.	.	.	.	.	A	.	.	.	.	.	.	.	.	.	.	.	.	.	.	.	.	.	.	.	N	.	.	.	.	.	.
1010316	C	N	N	.	T	T	.	T	T	T	T	T	T	.	T	.	T	T	.	T	T	T	T	T	T	T	T	T	T	.	T	T	T	T	.	T	.	.	.	.	.	.	N	T	T	T	T	T	T
1010645	G	N	N	.	A	A	.	A	A	A	A	A	A	.	.	.	N	A	.	A	A	A	A	A	A	A	A	A	A	N	A	A	A	A	.	A	.	.	.	.	.	.	N	A	A	A	A	A	A
1010988	C	N	.	.	T	T	.	T	T	T	T	T	T	.	.	.	T	T	.	T	T	T	T	T	T	T	T	T	T	.	T	T	T	T	.	.	.	.	.	.	.	.	N	T	T	T	T	T	T
1013960	C	.	.	.	.	.	.	A	A	A	.	.	.	.	.	.	A	.	.	.	.	.	.	.	A	A	A	A	A	.	.	.	.	.	.	.	.	.	.	A	.	.	.	.	.	.	.	.	.
1014981	C	.	.	.	.	.	.	.	.	.	.	.	.	.	.	.	.	.	.	.	.	.	.	.	.	.	.	.	.	.	.	T	.	.	.	.	.	.	.	.	.	.	N	.	.	.	.	.	.
1015304	C	N	N	.	.	.	.	.	.	.	.	.	.	.	.	.	.	.	.	.	.	.	.	T	.	.	.	.	.	.	T	.	.	.	.	.	.	.	.	.	.	.	N	.	.	.	.	.	.
1015963	C	.	.	N	.	.	.	.	.	.	T	T	.	.	.	.	.	.	.	.	T	T	.	.	.	.	.	.	.	N	.	.	.	.	.	.	.	.	.	.	.	.	N	.	.	.	.	.	.
1017336	A	N	N	.	G	G	.	G	G	G	G	G	G	.	G	.	G	G	G	G	G	G	G	G	G	G	G	G	G	N	G	G	G	G	.	G	.	.	.	.	.	.	G	G	G	G	G	G	G
1017580	A	.	N	.	.	.	.	.	.	.	.	.	.	.	.	.	.	.	G	.	.	.	.	.	.	.	.	.	.	G	.	.	.	.	.	.	.	.	.	.	.	.	N	.	.	.	.	.	.
1017648	T	C	N	N	C	C	.	C	C	C	C	C	C	.	C	.	C	C	.	C	C	C	C	C	C	C	C	C	C	N	C	C	C	C	.	C	.	.	.	.	.	.	C	C	C	C	C	C	C
1019871	C	T	.	.	T	T	.	T	T	T	T	T	T	.	.	.	T	T	.	T	T	T	T	T	T	T	T	T	T	.	T	T	T	T	.	.	.	.	.	.	.	.	N	T	T	T	T	T	T
1019889	C	N	.	.	.	.	.	.	.	.	.	.	.	.	.	.	.	.	.	.	.	.	.	.	.	.	.	.	.	.	.	.	.	.	.	.	.	.	.	.	.	.	N	.	.	.	.	.	.
1019977	A	G	.	.	G	G	.	G	G	N	G	G	G	.	G	.	N	G	G	G	G	G	G	G	G	G	G	G	G	G	G	G	G	G	.	G	.	.	.	.	.	.	N	G	G	G	G	G	G
1020138	A	.	N	.	.	.	.	.	.	.	.	.	.	.	.	.	.	.	.	.	.	.	.	.	.	.	.	.	.	.	.	.	.	.	.	G	.	.	.	.	.	.	N	.	.	.	.	.	.
1020344	T	N	.	.	.	.	.	.	.	.	.	.	.	.	.	.	.	.	.	.	.	.	.	.	.	.	.	N	.	N	.	.	.	.	.	C	.	.	.	.	.	.	N	.	.	.	.	.	.
1020418	A	N	N	.	G	G	.	G	G	G	G	G	G	.	G	.	G	G	.	G	G	G	G	G	G	G	G	G	G	N	G	G	G	G	.	G	.	.	.	.	.	.	N	G	G	G	G	G	G
1020480	C	.	.	.	.	.	.	.	.	.	.	.	.	.	.	.	.	.	.	.	.	.	.	.	.	.	.	.	.	.	.	.	.	.	.	T	.	.	.	.	.	.	N	.	.	.	.	.	.
1020587	C	.	.	N	.	.	.	.	.	N	.	.	.	.	T	.	.	.	.	.	.	.	.	.	.	.	.	.	.	N	.	.	.	.	.	T	.	.	.	.	.	.	N	.	.	.	.	.	.
1021803	T	.	N	.	.	.	.	.	.	.	.	.	.	.	N	.	.	.	.	.	.	.	.	.	.	.	.	.	.	.	.	.	.	.	.	.	.	.	.	.	.	.	N	C	C	C	C	C	C
1021909	C	N	.	.	A	A	.	A	A	A	A	A	A	.	.	.	A	A	.	A	A	A	A	A	A	A	A	A	A	N	A	A	A	A	.	A	.	.	.	.	.	.	N	A	A	A	A	A	A
1022059	C	N	.	.	.	.	.	.	.	.	.	.	.	.	.	.	T	.	.	.	.	.	.	.	.	.	.	.	.	N	.	.	.	.	.	.	.	.	.	.	.	.	.	.	.	.	.	.	.
1022623	A	G	N	.	G	G	.	G	G	G	G	G	G	.	G	.	G	G	.	G	G	G	G	G	G	G	G	G	G	.	G	G	G	G	.	G	.	.	.	.	.	.	G	G	G	G	G	G	G
1023204	T	.	N	.	.	.	.	.	N	.	.	.	N	.	C	.	.	.	C	.	.	.	.	.	.	.	.	.	.	C	.	.	.	.	.	C	.	.	.	.	.	.	C	.	.	.	.	.	.
1023762	C	N	N	.	.	.	.	.	.	.	.	.	.	.	T	.	.	.	.	.	.	.	.	.	.	.	.	.	.	.	.	.	.	.	.	T	.	.	.	.	.	.	N	.	.	.	.	.	.
1023862	G	N	.	.	.	.	.	.	.	.	.	.	.	.	.	.	.	.	.	.	.	.	.	.	.	.	.	.	.	.	.	.	.	.	.	.	A	.	.	.	.	.	N	.	.	.	.	.	.
1023980	T	N	.	.	.	.	.	.	.	.	.	.	.	.	.	.	.	.	.	.	.	.	C	.	.	.	.	.	.	N	.	.	.	.	.	.	.	N	.	.	.	.	.	.	.	.	.	.	.
1024610	C	N	.	.	.	.	.	.	.	N	.	.	.	.	.	.	.	.	.	.	.	.	.	.	.	.	.	.	.	N	.	T	.	.	.	.	.	.	.	.	.	.	.	.	.	.	.	.	.
1024745	G	.	.	.	.	.	.	.	.	.	.	N	.	.	.	.	.	.	A	.	.	N	.	.	.	.	.	.	.	A	.	.	.	.	.	.	.	.	.	.	.	.	N	.	.	.	.	.	.
1026590	A	.	.	.	.	.	.	.	.	N	.	N	.	.	.	.	.	.	G	.	.	N	.	.	.	.	.	N	.	N	.	.	.	.	.	.	.	.	.	.	.	.	.	.	.	.	.	.	.
1026781	T	C	N	.	C	C	.	C	C	N	C	C	C	.	C	.	C	C	C	C	C	C	C	C	C	C	C	C	C	C	C	C	C	C	.	C	.	.	.	.	.	.	N	C	C	C	C	C	C
1027228	C	T	.	.	T	T	.	T	T	N	T	T	T	.	.	.	T	T	.	T	T	T	T	T	T	T	T	T	T	.	T	T	T	T	.	T	.	.	.	.	.	.	T	T	T	T	T	T	T
1027707	C	T	N	.	T	T	.	T	T	T	T	T	T	.	.	.	T	T	.	T	T	T	T	T	T	T	T	T	T	.	T	T	T	T	.	.	.	.	.	.	.	.	.	T	T	T	T	T	T
1030196	C	N	.	.	T	T	.	T	T	N	T	T	T	.	N	.	T	T	.	T	T	T	T	T	T	T	T	T	T	.	T	T	T	T	.	T	.	.	.	.	.	.	N	T	T	T	T	T	T
1030256	T	C	.	.	C	C	.	C	C	C	C	C	C	.	.	.	C	C	.	C	C	C	C	C	C	C	C	C	C	.	C	C	C	C	.	C	.	.	.	.	.	.	N	C	C	C	C	C	C
1030295	A	.	.	.	.	.	.	.	.	.	.	.	.	.	G	.	.	.	.	.	.	.	.	.	.	.	.	.	.	.	.	.	.	.	.	.	.	.	.	.	.	.	G	.	.	.	.	.	.
1031638	A	N	.	.	.	.	.	.	.	N	.	.	.	.	.	.	.	.	.	.	.	.	.	.	.	.	.	.	.	.	.	C	.	.	.	.	.	.	.	.	.	.	N	.	.	.	.	.	.
1032174	G	.	.	.	.	.	.	.	.	.	.	.	.	.	.	A	.	.	.	.	.	.	.	.	.	.	.	.	.	N	.	.	.	.	.	.	.	.	.	.	.	.	N	.	.	.	.	.	.
1032522	C	N	N	.	T	T	.	T	T	N	T	T	T	.	.	.	T	T	.	T	T	T	T	T	T	T	T	T	T	.	T	T	T	T	.	T	.	.	.	.	.	.	N	T	T	T	T	T	T
1032908	C	T	.	.	T	T	.	T	T	T	T	T	T	.	T	.	T	T	.	T	T	T	T	T	T	T	T	T	T	.	T	T	T	T	.	T	.	.	.	.	.	.	T	T	T	T	T	T	T
1033114	T	N	N	.	G	G	.	G	G	N	G	G	G	.	.	.	G	G	.	G	G	G	G	G	G	G	G	G	G	N	G	G	G	G	.	G	.	.	.	.	.	.	N	G	G	G	G	G	G
1033115	A	N	N	.	G	G	.	G	G	N	G	G	G	.	.	.	G	G	.	G	G	G	G	G	G	G	G	G	G	N	G	G	G	G	.	G	.	.	.	.	.	.	N	G	G	G	G	G	G
1033245	G	N	N	.	.	.	.	.	.	N	.	.	.	.	.	.	.	.	.	.	.	.	.	.	.	.	.	.	.	N	.	N	.	.	.	.	.	.	.	.	.	.	N	.	.	.	.	.	.
1033568	A	N	.	.	.	.	.	.	.	.	.	.	.	.	.	.	.	G	.	.	.	.	.	.	.	.	.	.	.	.	.	.	.	.	.	.	.	.	.	.	.	.	N	.	.	.	.	.	.
1033848	C	T	.	.	T	T	.	T	T	N	T	T	T	.	N	.	T	T	.	T	T	T	T	T	T	T	T	T	T	.	T	T	T	T	.	T	.	.	.	.	.	.	N	T	T	T	T	T	T
1034047	A	N	.	.	G	G	.	G	G	N	G	G	G	.	G	.	G	G	G	G	G	G	G	G	G	G	G	G	G	N	G	G	G	G	.	G	.	.	.	.	.	.	N	G	G	G	G	G	G
1034777	C	N	.	.	.	.	.	T	.	N	.	.	.	.	.	.	.	.	.	.	.	.	.	.	.	.	.	.	.	.	.	.	.	.	.	.	.	.	.	.	.	.	N	.	.	.	.	.	.
1034803	G	N	.	.	.	.	.	.	.	N	.	.	.	.	.	.	.	.	.	.	.	.	.	.	.	.	.	.	.	.	.	C	.	.	.	.	.	.	.	.	.	.	N	.	.	.	.	.	.
1034804	C	N	.	.	.	.	.	.	.	N	.	.	.	.	.	.	.	.	.	.	.	.	.	.	.	N	.	.	.	.	.	G	.	.	.	.	.	.	.	.	.	.	N	.	.	.	.	.	.
1034882	C	.	.	.	T	.	.	.	.	N	.	.	.	.	.	.	.	T	.	.	.	.	.	.	.	.	.	.	.	.	.	.	T	T	.	.	.	.	.	.	.	.	N	.	.	.	.	.	.
1035113	C	T	T	T	T	T	.	T	T	N	T	T	T	.	T	T	T	T	T	T	T	T	T	T	T	T	T	T	T	T	T	T	T	T	T	T	.	.	T	T	T	T	T	T	T	T	T	T	T
1035339	T	N	.	.	.	.	.	.	.	N	.	.	.	.	.	.	.	.	C	.	.	.	.	.	.	.	.	.	.	.	.	.	.	.	.	.	.	.	.	.	.	.	N	.	.	.	.	.	.
1036575	T	N	N	.	C	C	.	C	C	C	C	C	C	.	C	.	C	N	.	C	C	C	C	C	C	C	C	C	C	N	C	C	C	C	.	C	.	.	.	.	.	.	N	C	C	C	C	C	C
1037094	G	.	A	A	.	.	.	.	.	.	.	.	.	.	A	.	.	.	.	.	.	.	.	.	.	.	.	.	.	.	.	.	.	.	.	.	.	.	.	.	.	.	N	.	.	.	.	.	.
1037542	C	N	.	.	T	T	.	T	T	T	T	T	T	.	.	.	T	T	.	T	T	T	T	T	T	T	T	T	T	.	T	T	T	T	.	T	.	.	.	.	.	.	N	T	T	T	T	T	T
1038338	C	.	.	.	.	.	.	.	.	.	.	.	.	.	.	.	.	.	A	.	.	.	.	.	.	.	.	.	.	A	.	.	.	.	.	.	.	.	.	.	.	.	.	.	.	.	.	.	.
1038705	A	N	N	.	G	G	.	G	G	G	G	G	G	.	.	.	G	G	.	G	G	G	G	G	G	G	G	G	G	.	G	G	G	G	.	G	.	.	.	.	.	.	N	G	G	G	G	G	G
1039611	A	N	.	.	G	.	.	.	.	.	.	.	.	.	.	.	.	.	.	.	.	.	.	.	.	.	.	.	.	.	.	.	.	.	.	.	.	.	.	.	.	.	N	.	.	.	.	.	.
1039649	G	N	.	.	C	C	.	C	C	C	C	C	C	.	.	.	C	C	.	C	C	C	C	C	C	C	C	C	C	N	C	C	C	C	.	.	.	.	.	.	.	.	.	C	C	C	C	C	C
1039938	T	N	.	.	.	.	.	.	.	.	.	.	.	.	.	.	.	.	.	.	.	.	.	.	.	N	.	.	.	.	.	.	.	.	.	.	.	.	.	.	.	C	.	.	.	.	.	.	.
1040322	C	N	.	.	.	.	.	.	.	.	.	.	.	.	.	.	.	.	.	.	.	.	.	.	.	.	.	.	.	N	.	.	.	.	.	.	.	.	.	.	.	.	N	.	.	.	.	.	.
1040432	C	.	.	.	.	.	.	.	.	N	.	.	.	.	.	.	.	.	.	.	.	.	.	.	.	.	.	.	.	.	.	.	.	.	.	T	.	.	.	.	.	.	N	.	.	.	.	.	.
1040612	G	.	.	.	A	.	.	.	.	.	.	.	.	.	.	.	.	A	.	.	.	.	.	.	.	.	.	.	.	N	.	.	A	A	.	.	.	.	.	.	.	.	N	.	.	.	.	.	.
1040819	C	N	.	.	.	.	.	.	.	.	.	.	.	.	.	.	.	.	.	.	.	.	.	.	.	.	.	.	.	N	.	.	.	.	.	T	.	.	.	.	.	.	N	.	.	.	.	.	.
1041575	G	N	N	.	A	A	.	A	A	A	A	A	A	.	A	.	A	A	.	A	A	A	A	A	A	A	A	A	A	N	A	A	A	A	.	A	.	.	.	.	.	.	N	A	A	A	A	A	A
1041576	C	N	N	.	.	.	.	.	.	.	.	.	.	.	.	.	.	.	T	.	.	.	.	.	.	.	.	.	.	N	.	N	.	.	.	.	.	.	.	.	.	.	N	.	.	.	.	.	.
1041655	T	G	N	.	G	G	.	G	N	G	G	G	G	.	G	.	G	G	.	G	G	G	G	G	G	G	G	G	G	N	G	G	G	G	.	G	.	.	.	.	.	.	N	G	G	G	G	G	G
1042352	T	.	.	.	.	.	.	.	N	.	.	.	.	.	C	.	.	.	C	.	.	.	.	.	.	.	.	.	.	C	.	.	.	.	.	.	.	.	.	.	.	.	.	.	.	.	.	.	.
1042443	A	.	.	.	.	.	.	.	.	.	N	.	.	.	.	.	.	.	.	.	.	.	G	.	.	.	.	.	.	N	.	.	.	.	.	.	.	.	.	.	.	.	N	.	.	.	.	.	.
1042510	A	.	.	.	.	.	.	.	.	.	.	.	.	.	.	.	.	.	.	.	.	.	.	.	.	.	.	.	.	N	.	.	.	.	.	G	.	.	.	.	.	.	N	.	.	.	.	.	.
1042556	T	C	C	C	C	C	N	C	C	C	C	C	C	.	C	C	C	C	C	C	C	C	C	C	C	C	N	C	C	C	C	C	C	C	C	C	.	.	C	C	C	C	C	C	C	C	C	C	C
1042641	C	.	.	.	.	.	.	.	.	.	.	.	.	.	.	.	.	.	A	.	.	.	.	.	.	.	.	.	.	.	.	.	.	.	.	.	.	.	.	.	.	.	N	.	.	.	.	.	.
1042766	A	.	.	.	.	.	.	.	.	.	.	.	.	.	.	.	.	.	.	.	.	.	.	.	.	.	.	.	.	N	.	.	.	.	.	.	.	.	.	.	.	G	N	.	.	.	.	.	.
1042935	G	A	.	.	A	A	.	.	.	.	A	A	A	.	.	.	N	A	.	A	A	A	A	A	.	.	.	.	.	.	A	A	A	A	.	.	.	.	.	.	.	.	N	A	A	A	A	A	A
1043346	C	.	N	.	.	.	.	.	.	.	.	.	.	.	.	.	.	.	.	.	.	.	.	.	.	.	.	.	.	N	.	.	.	.	.	.	.	.	.	.	.	.	.	.	.	.	.	.	.
1043435	C	.	.	.	.	.	.	.	.	.	.	.	T	.	.	.	.	.	.	.	.	.	.	.	.	.	.	.	.	.	.	.	.	.	.	.	.	.	.	.	.	.	N	.	.	.	.	.	.
1043721	C	N	.	.	.	.	.	.	.	.	.	.	.	.	N	.	.	.	.	.	.	.	.	.	.	.	.	.	.	N	.	.	.	.	.	.	.	.	.	.	.	.	N	.	.	.	.	.	.
1044372	A	G	N	.	G	G	.	G	G	G	G	G	G	.	G	.	G	G	G	G	G	G	G	G	G	G	G	G	G	G	G	G	G	G	.	G	.	.	.	.	.	.	G	G	G	G	G	G	G
1044849	A	.	N	.	.	.	.	.	.	.	.	.	.	.	.	.	.	.	.	.	.	.	.	.	.	N	.	.	.	.	.	.	.	.	.	T	.	.	.	.	.	.	N	.	.	.	.	.	.
1045104	C	.	.	.	.	.	.	.	.	.	.	.	.	.	.	.	.	.	.	.	.	.	.	.	.	.	.	.	.	.	.	.	.	.	.	T	.	.	.	.	.	.	N	.	.	.	.	.	.
1045797	C	N	N	.	.	.	.	.	.	.	.	.	.	.	.	.	.	.	A	.	.	.	.	.	.	.	N	.	.	.	.	.	.	.	.	.	.	.	.	.	.	.	.	.	.	.	.	.	.
1045977	T	N	.	.	.	.	.	.	.	.	.	.	.	.	.	.	.	.	.	.	.	.	.	.	.	.	.	.	.	N	.	.	C	C	.	.	.	.	.	.	.	.	.	.	.	.	.	.	.
1046109	C	.	.	.	.	.	.	.	.	N	.	.	.	.	.	.	.	.	T	.	.	.	.	.	.	.	.	.	.	T	.	.	.	.	.	.	.	.	.	.	.	.	N	.	.	.	.	.	.
1059629	C	.	.	.	.	.	.	.	.	.	.	.	.	.	.	T	.	.	.	.	.	.	.	N	.	.	.	.	.	.	.	.	.	.	.	.	.	.	.	.	T	.	N	.	.	.	.	.	.
1059689	G	N	N	.	.	.	.	.	.	.	.	.	.	.	.	.	.	.	.	.	.	.	.	.	.	.	.	.	.	.	.	.	.	.	.	.	.	.	.	.	.	.	N	.	.	.	.	.	.
1061116	G	.	.	.	.	.	.	.	.	.	.	.	.	.	.	.	.	.	.	.	.	.	.	.	.	.	.	.	.	.	.	.	.	.	.	A	.	.	.	.	.	.	N	.	.	.	.	.	.
1061641	G	.	.	.	.	.	.	.	.	.	.	.	A	.	N	.	.	.	.	.	.	.	.	.	.	.	.	.	.	N	.	.	.	.	.	.	.	.	.	.	.	.	N	.	.	.	.	.	.
1061946	T	N	N	.	.	.	.	.	.	N	.	.	.	.	.	.	.	.	.	.	.	.	.	.	.	.	.	.	.	N	.	C	.	.	.	.	.	.	.	.	.	.	N	.	.	.	.	.	.
1062042	A	.	N	.	.	.	.	.	.	.	.	.	.	.	.	.	.	.	.	.	.	.	.	.	.	.	.	.	.	N	.	.	.	.	G	.	.	.	.	.	.	.	N	.	.	.	.	.	.
1062183	T	.	.	.	.	.	.	.	.	N	N	.	.	.	C	.	.	.	.	.	.	.	.	.	.	.	.	.	.	.	.	.	.	.	.	C	.	.	.	.	.	.	N	.	.	.	.	.	.
1062234	G	.	.	N	.	.	.	.	N	N	.	.	.	.	A	.	.	.	.	.	.	.	.	.	.	.	.	.	.	N	.	.	.	.	.	A	.	.	.	.	.	.	N	.	.	.	.	.	.
1062408	G	.	.	.	.	.	.	.	.	.	.	.	.	.	.	.	.	.	.	.	.	.	.	.	.	.	.	.	.	.	.	.	.	.	.	.	.	.	.	.	.	.	N	.	.	.	.	.	.
1063397	C	N	.	.	.	.	.	.	.	.	.	.	.	.	.	.	.	.	.	.	.	.	.	.	.	.	.	N	.	.	.	.	.	.	.	T	.	.	.	.	.	.	N	.	.	.	.	.	.
1063680	T	N	N	G	G	G	G	N	G	G	G	G	G	G	G	G	G	G	G	G	G	G	G	G	N	G	G	G	G	N	G	G	G	G	G	G	.	.	G	G	G	G	N	G	G	G	G	G	G
1063708	T	C	N	.	C	C	.	C	C	C	C	C	C	.	.	.	N	C	.	C	C	C	C	C	C	C	C	C	C	N	C	C	C	C	.	C	.	.	.	.	.	.	N	C	C	C	C	C	C
1063988	G	.	.	.	.	.	.	.	.	.	.	N	.	.	.	.	.	.	.	.	.	N	.	.	.	.	.	.	.	.	.	.	.	.	.	.	A	.	.	.	.	.	N	.	.	.	.	.	.
1066061	G	.	N	.	.	.	.	.	.	.	.	.	.	.	.	.	.	.	.	.	.	.	.	.	.	.	.	.	.	N	.	.	.	.	.	.	.	N	.	.	.	.	.	.	.	.	.	.	.
1067426	G	N	.	.	.	.	.	.	.	.	.	.	.	.	N	.	.	N	.	.	.	.	.	.	.	.	.	.	.	N	.	N	.	.	.	.	.	.	.	.	.	.	N	.	.	.	.	.	.
1067449	C	.	.	.	.	.	.	.	.	.	.	.	.	.	N	.	.	.	.	.	.	.	.	.	.	.	.	.	.	.	.	.	.	.	.	T	.	.	.	.	.	.	N	.	.	.	.	.	.
1067717	G	N	N	.	.	.	.	.	.	.	.	.	.	.	.	.	N	.	.	.	.	.	.	A	.	.	.	.	.	.	A	.	.	.	.	.	.	.	.	.	.	.	N	.	.	.	.	.	.
1068323	T	.	C	C	.	.	.	.	.	.	.	.	.	.	C	.	.	.	.	.	.	.	.	.	.	.	.	.	.	N	.	.	.	.	.	.	.	.	.	.	.	.	N	.	.	.	.	.	.
1068510	T	N	N	C	.	.	.	.	.	.	.	.	.	.	.	.	.	.	.	.	.	.	.	.	.	.	.	.	.	.	.	.	.	.	.	.	.	.	.	.	.	.	N	.	.	.	.	.	.
1068661	G	.	N	A	.	.	.	.	.	.	.	.	.	.	.	.	.	.	.	.	.	.	.	.	.	.	.	.	.	.	.	N	.	.	.	.	.	.	.	.	.	.	N	.	.	.	.	.	.
1068696	C	N	T	T	.	.	.	.	.	.	.	.	.	.	T	.	.	.	.	.	.	.	.	.	.	.	.	.	.	.	.	N	.	.	.	.	.	.	.	.	.	.	N	.	.	.	.	.	.
1069377	C	T	N	.	T	T	.	T	T	T	T	T	N	.	T	.	T	T	.	T	T	T	T	T	T	T	T	T	T	.	T	T	T	T	.	T	.	.	.	.	.	.	N	T	T	T	T	T	T
1070248	A	.	.	.	.	.	.	.	.	.	.	.	.	.	G	.	.	.	.	.	.	.	.	.	.	.	.	.	.	.	.	.	.	.	.	G	.	.	.	.	.	.	G	.	.	.	.	.	.
1072286	T	.	.	.	C	.	.	.	.	.	.	.	.	.	.	.	.	.	.	.	.	.	.	.	.	.	.	.	.	.	.	.	.	.	.	.	.	.	.	.	.	.	N	.	.	.	.	.	.
1072383	C	.	.	.	.	.	.	.	.	.	.	.	.	.	.	.	.	.	.	.	.	.	.	.	.	T	T	T	T	.	.	.	.	.	.	.	.	.	.	.	.	.	N	.	.	.	.	.	.
1072433	T	.	.	.	.	.	.	.	.	.	.	.	.	.	.	.	.	.	.	.	.	.	.	.	.	.	.	.	.	.	.	.	.	.	.	.	.	.	.	.	.	.	N	.	.	.	.	.	.
1073391	T	C	.	.	C	C	.	C	C	C	C	C	C	.	C	.	N	C	.	C	C	C	C	C	C	C	C	C	C	.	C	C	C	C	.	C	.	.	.	.	.	.	N	C	C	C	C	C	C
1073424	A	G	.	.	G	G	.	G	G	G	G	G	G	.	N	.	G	G	.	G	G	G	G	G	G	G	G	G	G	N	G	G	G	G	.	G	.	.	.	.	.	.	N	G	G	G	G	G	G
1073789	T	N	.	.	.	.	.	.	.	.	.	.	.	.	.	.	.	.	.	.	.	.	.	.	.	.	.	.	.	.	.	.	.	.	.	C	.	.	.	.	.	.	N	.	.	.	.	.	.
1073791	C	N	.	.	.	.	.	.	.	.	.	.	.	.	.	.	.	.	.	.	.	.	.	.	.	.	.	.	.	.	.	.	.	.	.	.	.	.	.	.	.	.	A	.	.	.	.	.	.
1074670	A	.	.	.	.	.	.	.	.	.	.	.	.	.	C	.	.	.	.	.	.	.	.	.	.	.	.	.	.	N	.	.	.	.	.	C	.	.	.	.	.	.	N	.	.	.	.	.	.
1074673	G	A	.	.	A	A	.	A	A	A	A	A	A	.	.	.	A	A	.	A	A	A	A	A	A	A	A	A	A	N	A	A	A	A	.	.	.	.	.	.	.	.	N	A	A	A	A	A	A
1075125	G	.	.	.	.	.	.	.	.	.	.	.	.	.	.	.	N	.	.	.	.	.	.	.	.	.	.	.	.	.	.	.	.	.	.	A	.	.	.	.	.	.	N	.	.	.	.	.	.
1075690	C	N	.	.	.	.	.	.	.	.	.	.	.	.	.	.	.	.	.	.	.	.	.	.	.	T	T	T	T	.	.	.	.	.	.	.	.	.	.	.	.	.	N	.	.	.	.	.	.
1076269	G	.	.	.	.	.	.	.	.	.	.	.	.	.	.	.	.	.	.	.	.	.	.	.	.	.	.	.	.	.	.	.	.	.	.	C	.	.	.	.	.	.	C	.	.	.	.	.	.
1076469	A	.	.	.	.	.	.	.	.	.	.	.	.	.	.	.	.	.	.	.	.	.	.	.	.	G	G	G	G	.	.	.	.	.	.	.	.	.	.	.	.	.	.	.	.	.	.	.	.
1076674	G	.	N	.	.	.	.	A	A	N	.	.	.	.	.	.	.	.	.	.	.	.	.	.	A	A	A	A	A	.	.	.	.	.	.	.	.	.	.	.	.	.	.	.	.	.	.	.	.
1076787	G	A	.	.	A	A	.	A	A	A	A	A	A	.	.	.	A	A	.	A	A	A	A	A	A	A	A	A	A	.	A	A	A	A	.	A	.	.	.	.	.	.	N	A	A	A	A	A	A
1078270	C	N	.	.	.	.	.	.	T	.	.	.	.	.	.	.	.	.	.	.	.	.	.	.	.	.	.	.	.	.	.	.	.	.	.	.	.	.	.	.	.	.	N	.	.	.	.	.	.
1078739	T	.	.	.	.	.	.	.	.	.	.	.	.	.	.	.	.	.	.	.	.	.	.	.	.	.	.	.	.	.	.	.	.	.	.	.	.	.	.	.	.	.	N	C	C	C	C	C	C
1078815	C	.	N	N	.	.	.	.	.	N	.	.	.	.	N	.	N	.	T	.	.	.	.	.	.	.	.	.	.	T	.	.	.	.	.	.	.	.	.	.	.	.	N	.	.	.	.	.	.
1078827	T	N	N	N	A	A	.	A	N	A	A	A	A	.	N	.	N	A	.	A	A	A	A	A	A	A	A	A	A	.	A	A	A	A	.	.	.	.	.	.	.	.	N	A	A	A	A	A	A
1078877	C	.	N	.	.	.	.	.	G	.	.	.	.	.	N	.	.	.	.	.	.	.	.	.	.	.	.	.	.	.	.	.	.	.	.	.	.	.	.	.	.	.	.	.	.	.	.	.	.
1079117	T	C	.	.	C	C	.	C	C	C	C	C	C	.	C	.	C	C	.	C	C	C	C	C	C	C	C	C	C	N	C	C	C	C	.	C	.	.	.	.	.	.	N	C	C	C	C	C	C
1079438	G	A	.	.	A	A	.	A	A	N	A	A	A	.	.	.	A	A	.	A	A	A	A	A	A	A	A	A	A	.	A	A	A	A	.	.	.	.	.	.	.	.	N	A	A	A	A	A	A
1079722	T	C	.	.	C	C	.	C	C	C	C	C	C	.	.	.	C	C	.	C	C	C	C	C	C	C	C	C	C	N	C	C	C	C	.	C	.	.	.	.	.	.	C	C	C	C	C	C	C
1079844	T	.	.	.	.	.	.	.	.	.	.	.	.	.	.	.	.	.	.	.	.	.	.	.	.	.	.	.	.	.	.	.	.	.	.	.	.	.	.	.	.	.	N	.	.	.	.	.	.
1080087	T	.	.	.	.	.	.	.	.	.	.	.	C	.	.	.	.	.	.	.	.	.	.	.	.	.	.	.	.	.	.	.	.	.	.	.	.	.	.	.	.	.	N	.	.	.	.	.	.
1080089	C	.	T	T	.	.	.	.	.	.	.	.	.	.	T	.	.	.	.	.	.	.	.	.	.	.	.	.	.	.	.	.	.	.	.	.	.	.	.	.	.	.	N	.	.	.	.	.	.
1080090	G	.	.	.	.	.	.	.	.	.	.	.	.	.	.	.	.	.	T	.	.	.	.	.	.	.	.	.	.	.	.	.	.	.	.	.	.	.	.	.	.	.	N	.	.	.	.	.	.
1080191	A	.	N	.	.	.	.	.	.	.	.	.	.	.	.	.	.	.	G	.	.	.	.	.	.	.	.	.	.	N	.	.	.	.	.	.	.	.	.	.	.	.	N	.	.	.	.	.	.
1080342	C	T	N	T	T	T	.	T	T	T	T	T	T	.	T	.	T	T	T	T	T	T	T	T	T	T	T	T	T	T	T	T	T	T	.	T	.	.	.	.	.	.	N	T	T	T	T	T	T
1080343	C	T	N	T	T	T	.	T	T	T	T	T	T	.	T	.	T	T	T	T	T	T	T	T	T	T	T	T	T	T	T	T	T	T	.	T	.	.	.	.	.	.	N	T	T	T	T	T	T
1080424	C	.	N	.	.	.	.	.	.	.	.	.	.	.	.	.	.	.	.	.	.	.	.	.	.	.	.	.	.	N	.	.	.	.	.	.	.	.	.	.	.	.	N	T	T	T	T	T	T
1080502	A	.	.	.	.	.	.	.	.	.	.	.	.	.	.	.	.	.	G	.	.	.	.	.	.	.	.	.	.	N	.	.	.	.	.	.	.	.	.	.	.	.	N	.	.	.	.	.	.
1080897	A	.	G	G	.	.	.	.	.	N	.	.	.	.	G	.	.	.	.	.	.	.	.	.	.	.	.	.	.	.	.	.	.	.	.	.	.	.	.	.	.	.	.	.	.	.	.	.	.
1081274	T	.	N	.	.	.	.	C	C	C	.	.	.	.	.	.	C	.	.	.	.	.	.	.	C	C	C	C	C	.	.	.	.	.	.	.	.	.	.	.	.	.	.	.	.	.	.	.	.
1081413	C	.	.	.	.	.	.	.	.	.	.	.	.	.	.	.	.	.	.	.	.	.	.	.	.	.	.	.	.	N	.	.	N	T	.	.	.	.	.	.	.	.	N	.	.	.	.	.	.
1081597	G	.	.	.	.	.	.	.	.	N	.	.	.	.	.	A	N	.	.	.	.	.	.	.	.	.	.	.	.	.	.	.	.	.	A	.	.	.	.	.	A	.	.	.	.	.	.	.	.
1082827	A	C	.	.	C	C	.	C	C	C	C	C	C	.	.	.	C	C	.	C	C	C	C	C	C	C	C	C	C	.	C	C	C	C	.	C	.	.	.	.	.	.	N	C	C	C	C	C	C
1083420	G	N	.	.	.	.	.	.	.	.	.	.	.	.	.	.	.	.	.	.	.	.	.	T	.	.	.	.	.	N	T	.	.	.	.	.	.	.	.	.	.	.	N	.	.	.	.	.	.
1083612	C	.	.	.	.	.	.	.	.	.	.	.	.	.	.	.	.	.	.	.	.	.	.	.	.	.	.	.	.	.	.	.	.	.	.	T	.	.	.	.	.	.	.	.	.	.	.	.	.
1086484	T	C	N	.	C	C	.	C	C	C	C	C	C	.	.	.	C	C	.	C	C	C	C	C	C	C	C	C	C	.	C	C	C	C	.	C	.	N	.	.	.	.	N	C	C	C	C	C	C
1086989	T	.	N	.	C	.	.	.	.	.	.	.	.	.	.	.	.	C	.	.	.	.	.	.	.	.	.	.	.	.	.	.	C	C	.	.	.	.	.	.	.	.	.	.	.	.	.	.	.
1087531	T	.	.	.	.	.	.	.	.	.	.	.	.	.	C	.	.	.	.	.	.	.	.	.	.	.	.	.	.	N	.	.	.	.	.	C	.	.	.	.	.	.	N	.	.	.	.	.	.
1087533	C	T	.	.	T	T	.	.	.	.	T	T	T	.	.	.	T	T	T	T	T	T	T	T	.	.	.	.	.	T	T	T	T	T	.	T	.	.	.	.	.	.	N	T	T	T	T	T	T
1087874	C	.	.	.	.	.	.	.	.	.	.	.	.	.	.	.	.	.	A	.	.	.	.	.	.	.	.	.	.	A	.	.	.	.	.	.	.	.	.	.	.	.	.	.	.	.	.	.	.
1087927	C	.	.	.	.	.	.	.	.	T	.	.	.	.	.	.	.	.	.	.	.	.	.	.	T	T	T	T	T	.	.	.	.	.	.	.	.	.	.	.	.	.	N	.	.	.	.	.	.
1089027	G	.	.	.	.	.	.	A	A	N	.	.	.	.	.	.	A	.	.	.	.	.	.	.	A	A	A	A	A	.	.	.	.	.	.	.	.	.	.	.	.	.	N	.	.	.	.	.	.
1089128	G	N	.	.	.	.	.	.	.	.	.	.	.	.	.	.	.	.	.	.	.	.	.	.	.	.	.	.	.	.	.	.	.	.	.	.	.	.	.	.	.	.	N	.	.	T	.	.	.
1089777	G	.	.	.	.	.	.	.	.	.	.	.	.	.	.	.	N	.	.	.	.	.	.	.	.	.	.	.	.	.	.	.	A	A	.	.	.	.	.	.	.	.	.	.	.	.	.	.	.
1090188	G	N	.	.	.	.	.	.	.	.	.	.	.	.	.	.	.	.	.	.	.	.	.	.	.	.	.	.	.	.	.	.	.	.	.	.	.	.	.	.	.	.	N	.	.	.	.	.	.
1090237	C	.	.	.	.	.	.	.	.	.	.	.	.	.	.	.	.	.	.	.	.	.	.	.	.	.	.	.	.	N	.	.	.	.	.	T	.	.	.	.	.	.	N	.	.	.	.	.	.
1091183	T	N	.	.	C	.	.	.	.	.	.	.	.	.	.	.	.	.	.	.	.	.	.	.	.	.	.	.	.	.	.	.	.	.	.	.	.	.	.	.	.	.	.	.	.	.	.	.	.
1091685	C	N	.	.	.	.	.	T	.	.	.	.	.	.	.	.	N	.	.	.	.	.	.	.	.	.	.	.	.	.	.	.	.	.	.	.	.	.	.	.	.	.	.	.	.	.	.	.	.
1091960	A	G	.	.	G	G	.	.	.	.	G	G	G	.	.	.	.	G	.	G	G	G	G	G	.	.	.	.	.	N	G	G	G	G	.	.	.	.	.	.	.	.	.	G	G	G	G	G	G
1092142	T	.	.	.	.	.	.	.	.	.	.	.	.	.	.	.	N	.	.	.	.	.	.	.	.	.	.	.	.	.	.	.	.	.	.	.	.	.	C	.	.	.	.	.	.	.	.	.	.
1093344	G	.	.	.	.	.	.	.	.	.	.	.	.	.	.	.	.	.	A	.	.	.	.	.	.	.	.	.	.	N	.	.	.	.	.	.	.	.	.	.	.	.	N	.	.	.	.	.	.
1093727	T	C	.	.	C	C	.	.	.	.	C	C	C	.	.	.	.	C	.	C	C	C	C	C	.	.	.	.	.	.	C	C	C	C	.	.	.	.	.	.	.	.	N	C	C	C	C	C	C
1094547	C	.	.	.	.	.	.	.	.	.	.	.	.	.	.	.	.	.	A	.	.	.	.	.	.	.	.	.	.	.	.	.	.	.	.	.	.	.	.	.	.	.	N	.	.	.	.	.	.
1095173	G	N	N	.	A	A	.	A	A	N	A	A	A	.	A	.	A	A	A	A	A	A	A	A	A	A	A	A	A	N	A	A	A	A	.	A	.	.	.	.	.	.	A	A	A	A	A	A	A
1095355	C	.	.	.	.	.	.	.	.	.	.	.	.	.	.	.	.	.	.	.	.	.	.	.	.	.	.	.	.	N	.	.	.	.	.	.	.	.	.	.	.	T	N	.	.	.	.	.	.
1095548	A	.	.	.	.	.	.	.	.	.	.	.	.	.	.	.	.	.	.	.	.	.	.	.	.	.	.	.	.	.	.	.	.	.	.	G	.	.	.	.	.	.	N	.	.	.	.	.	.
1097307	G	A	.	.	A	A	.	.	.	.	A	A	A	.	.	.	.	A	.	A	A	A	A	A	.	.	.	.	N	.	A	A	A	A	.	.	.	.	.	.	.	.	.	A	A	A	A	A	A
1097760	A	G	N	.	G	G	.	G	G	N	G	G	G	.	G	.	G	G	G	G	G	G	G	G	G	G	G	G	G	G	G	G	G	G	.	G	.	.	.	.	.	.	G	G	G	G	G	G	G
1098342	G	A	.	.	A	A	.	.	.	N	A	A	A	.	.	.	.	A	.	A	A	A	A	A	.	.	.	.	.	.	A	A	A	A	.	.	.	.	.	.	.	.	.	A	A	A	A	A	A
1099030	T	.	.	.	C	.	.	.	.	N	.	.	.	.	.	.	.	C	.	.	.	.	.	.	.	N	.	.	.	N	.	.	C	C	.	.	.	.	.	.	.	.	.	.	.	.	.	.	.
1100380	T	.	.	.	.	.	.	C	.	.	N	.	.	.	.	.	.	.	.	.	.	.	.	.	C	.	.	.	.	.	.	.	.	.	.	.	.	N	.	.	.	.	N	.	.	.	.	.	.
1100517	G	N	N	.	.	.	.	.	.	.	.	.	.	.	.	.	.	.	.	.	.	.	.	.	.	.	.	.	.	.	.	.	.	.	.	.	.	.	.	.	.	.	N	.	.	.	.	.	.
1101075	T	.	.	.	.	.	.	.	C	N	.	.	.	.	.	.	.	.	.	.	.	.	.	.	.	.	.	.	.	.	.	.	.	.	.	.	.	.	.	.	.	.	N	.	.	.	.	.	.
1101096	G	.	.	.	.	.	.	.	.	N	.	.	.	.	.	.	N	.	.	.	.	.	.	.	.	.	.	.	.	.	.	.	.	.	.	.	.	.	.	.	.	.	N	A	A	A	A	A	A
1102208	A	N	G	G	G	G	.	G	G	G	G	G	G	.	G	G	G	G	G	G	G	G	G	G	G	G	G	G	G	G	G	G	G	G	G	G	.	.	.	G	G	G	N	G	G	G	G	G	G
1103719	G	N	.	.	.	.	.	.	.	.	.	.	.	.	A	.	N	.	.	.	.	.	.	A	.	.	.	.	.	N	A	.	.	.	.	.	.	.	.	.	.	.	.	.	.	.	.	.	.
1103911	T	G	G	G	G	G	.	G	G	G	G	G	G	.	G	G	G	G	G	G	G	G	G	G	G	G	G	G	G	G	G	G	G	G	G	G	.	.	.	G	G	G	G	G	G	G	G	G	G
1104694	G	.	.	.	.	.	.	.	.	N	.	.	.	.	.	.	.	.	T	.	.	.	.	.	.	.	.	.	.	.	.	.	.	.	.	.	.	.	.	.	.	.	N	.	.	.	.	.	.
1104840	C	A	N	.	A	A	.	A	A	N	N	A	A	.	.	.	A	A	.	A	A	A	A	A	A	A	A	A	A	.	A	A	A	A	.	A	.	.	.	.	.	.	N	A	A	A	A	A	A
1104873	A	N	N	N	C	C	.	C	C	N	C	C	C	.	C	.	C	C	.	C	C	C	C	C	C	C	C	C	C	.	C	C	C	C	.	C	.	.	.	.	.	.	C	C	C	C	C	C	C
1104953	C	N	.	.	.	.	.	.	.	N	.	.	.	.	.	.	.	.	.	T	.	.	.	.	.	.	.	.	.	.	.	.	.	.	.	.	.	.	.	.	.	.	.	.	.	.	.	.	.
1105660	C	N	.	.	.	.	.	.	.	N	.	.	.	.	.	.	.	.	.	.	.	.	.	.	.	.	.	.	.	N	.	.	.	.	.	T	.	.	.	.	.	.	N	.	.	.	.	.	.
1105746	C	.	.	.	.	.	.	T	T	N	.	.	.	.	.	.	.	.	.	.	.	.	.	.	T	T	T	T	T	.	.	.	.	.	.	.	.	.	.	.	.	.	N	.	.	.	.	.	.
1105755	A	N	.	.	.	.	.	.	.	N	.	.	.	.	.	.	.	.	.	.	.	.	.	.	.	.	.	.	.	.	.	.	.	.	.	G	.	.	.	.	.	.	.	.	.	.	.	.	.
1105796	A	.	.	.	.	.	.	G	G	N	.	.	.	.	G	.	.	.	.	.	.	.	.	.	G	G	G	G	G	.	.	.	.	.	.	G	.	.	.	.	.	.	G	.	.	.	.	.	.
1105868	T	.	.	.	.	.	.	.	.	N	.	.	.	.	.	.	.	.	.	.	.	.	.	.	.	.	.	.	.	.	.	.	.	.	.	C	.	.	.	.	.	.	N	.	.	.	.	.	.
1105913	T	.	.	.	.	.	.	.	.	N	.	.	.	.	.	.	.	.	.	.	.	.	C	.	.	.	.	.	.	.	.	.	.	.	.	.	.	.	.	.	.	.	N	.	.	.	.	.	.
1105920	A	.	.	.	.	.	.	G	G	N	.	.	.	.	.	.	.	.	.	.	.	.	.	.	G	G	G	G	G	.	.	.	.	.	.	.	.	.	.	.	.	.	N	.	.	.	.	.	.
1106040	G	N	.	.	A	A	.	A	A	N	A	A	A	.	A	.	A	A	A	A	A	A	A	A	A	A	A	A	A	A	A	A	A	A	.	A	.	.	.	.	.	.	A	A	A	A	A	A	A
1106206	A	N	.	.	.	.	.	.	.	N	.	.	.	.	.	.	.	.	.	.	.	.	.	.	.	N	.	.	.	N	.	.	.	.	.	G	.	.	.	.	.	.	N	.	.	.	.	.	.
1106338	C	.	N	.	.	.	.	.	.	.	.	.	.	.	.	.	.	.	.	.	.	.	.	.	.	.	.	.	.	N	.	T	.	.	.	.	.	.	.	.	.	.	N	.	.	.	.	.	.
1106806	C	N	.	.	.	.	.	.	.	.	.	.	.	.	.	.	.	.	.	.	.	.	.	.	.	T	T	T	T	.	.	.	.	.	.	.	.	.	.	.	.	.	N	.	.	.	.	.	.
1107166	G	.	N	.	.	.	.	.	.	N	.	.	.	.	.	.	.	.	.	.	.	.	.	.	.	.	.	.	.	.	.	.	.	.	.	A	.	.	.	.	.	.	N	.	.	.	.	.	.
1107216	G	.	N	.	.	.	.	.	.	N	.	.	.	.	.	.	.	.	.	.	.	.	.	.	.	.	.	.	.	.	.	.	.	.	.	A	.	.	.	.	.	.	.	.	.	.	.	.	.
1108082	G	N	.	.	.	.	.	.	.	.	.	.	.	.	.	.	.	.	T	.	.	.	.	.	.	.	.	.	.	.	.	.	.	.	.	.	.	.	.	.	.	.	.	.	.	.	.	.	.
1108756	T	N	.	.	.	.	.	.	.	.	.	.	.	.	.	.	.	.	.	.	.	.	.	.	.	.	.	.	.	.	.	.	.	.	.	C	.	.	.	.	.	.	.	.	.	.	.	.	.
1109206	A	G	.	.	G	G	.	N	.	.	G	G	G	.	.	.	.	G	.	G	G	G	G	G	.	.	.	.	.	.	G	G	G	G	.	.	.	.	.	.	.	.	N	G	G	G	G	G	G
1111403	C	.	.	.	.	.	.	.	.	.	.	.	.	.	.	.	.	.	.	.	.	.	.	.	.	.	.	.	.	.	.	.	.	.	.	.	.	.	.	.	.	T	N	.	.	.	.	.	.
1112871	A	G	.	.	G	G	.	G	G	G	G	G	G	.	G	.	G	G	G	G	G	G	G	G	G	G	G	G	G	G	G	G	G	G	.	G	.	.	.	.	.	.	G	G	G	G	G	G	G
1116581	C	.	N	.	.	.	.	.	.	.	.	.	.	.	.	.	.	.	.	.	.	.	.	.	.	.	.	.	.	.	.	.	.	.	.	T	.	.	.	.	.	.	T	.	.	.	.	.	.
1117202	C	N	.	.	.	.	.	.	.	.	.	.	.	.	.	.	.	.	A	.	.	.	.	.	.	.	.	.	.	.	.	.	.	.	.	.	.	.	.	.	.	.	N	.	.	.	.	.	.
1117436	G	N	.	.	C	C	.	C	C	C	C	C	C	.	.	.	C	C	.	C	C	C	C	C	C	C	C	C	C	.	C	C	C	C	.	C	.	N	.	.	.	.	N	C	C	C	C	C	C
1117846	A	.	N	.	.	.	.	.	.	.	.	.	.	.	.	.	.	.	G	.	.	.	.	.	.	.	.	N	.	G	.	.	.	.	.	.	.	.	.	.	.	.	.	.	.	.	.	.	.
1118114	A	G	.	.	G	G	.	G	G	G	G	G	G	.	G	.	G	G	G	G	G	G	G	G	G	G	G	G	G	G	G	G	G	G	.	G	.	.	.	.	.	.	N	G	G	G	G	G	G
1118466	C	.	.	.	.	.	.	.	T	T	.	.	.	.	.	.	.	.	.	.	.	.	.	.	.	.	.	.	.	.	.	.	.	.	.	.	.	.	.	.	.	.	N	.	.	.	.	.	.
1118569	C	.	.	.	.	.	.	.	.	.	.	.	.	.	.	.	N	.	.	.	N	.	.	.	.	.	.	.	.	N	.	.	.	.	.	.	.	.	.	.	.	.	N	.	.	.	.	.	.
1118946	G	.	.	.	.	.	.	.	.	.	.	.	.	.	.	.	.	.	.	.	.	.	.	.	.	.	.	.	.	N	.	.	.	.	.	A	.	.	.	.	.	.	N	.	.	.	.	.	.
1119032	T	C	.	.	C	C	.	C	C	C	C	C	C	.	.	.	C	C	.	C	C	C	C	C	C	C	C	C	C	N	C	C	C	C	.	C	.	.	.	.	.	.	C	C	C	C	C	C	C
1119743	C	T	.	.	T	T	.	T	T	T	T	T	T	.	T	.	T	T	T	T	T	T	T	T	T	T	T	T	T	T	T	T	T	T	.	T	.	.	.	.	.	.	N	T	T	T	T	T	T
1120702	T	.	.	.	.	.	.	N	.	.	.	.	.	.	.	.	.	.	C	.	.	.	.	.	.	.	.	.	.	C	.	.	.	.	.	.	.	.	.	.	.	.	.	.	.	.	.	.	.
1121258	T	C	N	.	C	C	.	C	C	C	C	C	C	.	C	.	C	C	.	C	C	C	C	C	C	C	C	C	C	.	C	C	C	C	.	C	.	.	.	.	.	.	N	C	C	C	C	C	C
1121769	A	G	.	.	G	G	.	G	G	G	G	G	G	.	.	.	G	G	.	G	G	G	G	G	G	G	G	G	G	.	G	G	G	G	.	G	.	.	.	.	.	.	N	G	G	G	G	G	G
1122234	C	T	N	.	T	T	.	T	T	T	T	T	T	.	T	.	T	T	T	T	T	T	T	T	T	T	T	T	T	T	T	T	T	T	.	T	.	.	.	.	.	.	N	T	T	T	T	T	T
1122240	G	.	N	.	.	.	.	.	N	.	.	.	.	.	.	.	.	.	.	.	.	.	.	A	.	.	.	.	.	.	A	.	.	.	.	.	.	.	.	.	.	.	N	.	.	.	.	.	.
1122486	G	.	.	.	.	.	.	T	T	T	.	.	.	.	.	.	T	.	.	.	.	.	.	.	T	T	T	T	T	N	.	.	.	.	.	.	.	.	.	.	.	.	N	.	.	.	.	.	.
1133207	T	N	.	.	.	.	.	.	.	.	.	.	.	.	.	.	.	.	.	.	.	.	.	.	.	.	.	.	.	.	.	.	.	.	.	C	.	.	.	.	.	.	N	.	.	.	.	.	.
1134494	G	A	.	.	A	A	.	A	A	A	A	A	A	.	A	.	A	A	.	A	A	A	A	A	A	A	A	A	A	.	A	A	A	A	.	A	.	.	.	.	.	.	A	A	A	A	A	A	A
1134841	T	C	.	.	C	C	.	C	C	C	C	C	C	.	C	.	C	C	.	C	C	C	C	C	C	C	C	C	C	.	C	C	C	C	.	C	.	.	.	.	.	.	N	C	C	C	C	C	C
1135481	T	C	N	.	C	C	.	C	C	C	C	C	C	.	C	.	C	C	.	C	C	C	C	C	C	C	C	C	C	N	C	C	C	C	.	C	.	.	.	.	.	.	C	C	C	C	C	C	C
1136843	T	C	.	.	C	C	.	C	C	C	C	C	C	.	C	.	C	C	.	C	C	C	C	C	C	C	C	C	C	.	C	C	C	C	.	C	.	.	.	.	.	.	N	C	C	C	C	C	C
1137084	A	N	.	.	.	.	.	.	.	.	.	.	.	.	.	.	.	.	C	.	.	.	.	.	.	.	.	.	.	C	.	.	.	.	.	.	.	.	.	.	.	.	N	.	.	.	.	.	.
1137221	G	A	.	.	A	A	.	A	A	A	A	A	A	.	A	.	A	A	A	A	A	A	A	A	A	A	A	A	A	A	A	A	A	A	.	A	.	.	.	.	.	.	A	A	A	A	A	A	A
1137239	C	.	T	T	.	.	.	.	.	.	.	.	.	.	.	.	.	N	.	.	N	.	.	.	.	.	.	.	.	N	.	.	.	.	.	.	.	.	.	N	.	.	.	.	.	.	.	N	.
1138280	C	.	.	.	.	.	.	.	.	.	.	N	.	.	N	.	.	.	.	.	.	N	.	.	.	N	.	.	.	.	.	.	.	.	.	.	.	.	.	.	.	.	.	.	.	.	.	.	.
1138365	T	.	N	.	.	.	.	.	.	.	.	.	.	.	.	.	.	.	.	.	.	.	.	.	.	.	.	.	.	N	.	.	C	C	.	.	.	.	.	.	.	.	N	.	.	.	.	.	.
1138395	A	.	.	.	.	.	.	.	.	.	.	.	.	.	.	.	.	.	.	.	.	.	.	.	.	.	.	.	.	.	.	.	.	.	.	G	.	.	.	.	.	.	N	.	.	.	.	.	.
1138743	G	.	.	.	.	.	.	A	A	N	.	.	.	.	.	.	.	.	.	.	.	.	.	.	A	A	A	A	A	.	.	.	.	.	.	.	.	.	.	.	.	.	.	.	.	.	.	.	.
[truncated: 25 more columns]

## Sheet: Supplementary Table S15
Table S15 - allele calls in genome KM14-7 based on two-fold read support.
	Ancestral positions shared with the outgroup T. paraluiscuniculi
	T. pallidum pallidum positions (TPA)
	T. pallidum endemicum (TEN)/pertenue (TPE) positions
	Not filtered for positions removed via recombination, SNPEval, low complexity regions										Filtered for positions removed via recombination, SNPEval, low complexity regions*
			(outgroup)	(TEN)	(TPE)	(TPA)	(TPA)	(TPA)					(outgroup)	(TEN)	(TPE)	(TPA)	(TPA)	(TPA)
	Position	Ref	Cuniculi	Bosnia_A	CDC-2	Nichols	SS14	PD28	KM14-7		Position	Ref	Cuniculi	Bosnia_A	CDC-2	Nichols	SS14	PD28	KM14-7
	114	A	G	.	.	.	N	.	.		114	A	G	.	.	.	N	.	.
	23217	C	.	.	.	.	.	.	.		23217	C	.	.	.	.	.	.	.
	24306	A	.	.	.	.	.	.	G		70373	A	.	.	.	.	.	.	.
	70373	A	.	.	.	.	.	.	.		134070	C	.	.	.	.	.	.	.
	134070	C	.	.	.	.	.	.	.		250016	T	.	.	.	.	.	.	C
	141867	T	.	.	.	.	.	.	A		273439	C	.	.	.	N	.	.	.
	191047	A	.	.	.	.	.	.	G		276428	G	.	.	.	.	.	.	.
	243085	T	.	.	.	.	.	.	.		416205	G	.	A	.	.	.	.	.
	243415	T	.	.	.	.	.	.	G		428595	C	.	.	.	.	T	.	.
	250016	T	.	.	.	.	.	.	C		474902	A	G	G	G	.	.	.	G
	273439	C	.	.	.	N	.	.	.		476083	C	.	.	.	.	.	.	.
	276428	G	.	.	.	.	.	.	.		532318	G	.	.	.	.	.	.	A
	334554	G	N	.	.	.	.	A	.		584145	A	.	.	.	.	.	.	.
	344055	G	.	.	.	.	.	.	.		628948	G	N	.	.	.	.	.	.
	356070	A	.	.	.	.	.	.	G		650227	T	.	C	.	.	.	.	.
	416205	G	.	A	.	.	.	.	.		659376	G	.	.	.	.	.	.	.
	428595	C	.	.	.	.	T	.	.		659391	C	.	.	.	.	.	.	.
	474902	A	G	G	G	.	.	.	G		662837	A	.	.	.	.	.	.	.
	476083	C	.	.	.	.	.	.	.		670390	T	.	.	.	.	.	.	.
	495340	T	C	.	.	.	.	.	.		833558	T	.	.	.	.	.	.	C
	517238	C	.	.	.	.	.	.	.		985334	T	.	.	.	.	.	.	.
	524643	G	.	.	.	.	.	.	.		1006033	G	.	.	.	.	.	.	.
	524665	A	.	.	.	.	.	.	.		1072433	T	.	.	.	.	.	.	.
	530778	C	.	.	.	.	.	.	.		1080502	A	.	.	.	.	.	.	.
	532318	G	.	.	.	.	.	.	A		1080897	A	G	.	.	.	.	.	.
	584145	A	.	.	.	.	.	.	.		1138395	A	.	.	.	.	.	.	.
	600372	A	.	.	.	.	.	.	T
	600379	T	.	.	.	.	.	.	.		*See SI section 8 for description of filtering
	600421	C	.	.	.	.	.	.	T
	623599	C	.	.	.	.	.	.	.
	628948	G	N	.	.	.	.	.	.
	643984	T	.	C	.	.	.	.	C
	644166	T	.	.	.	.	.	.	C
	650227	T	.	C	.	.	.	.	.
	659376	G	.	.	.	.	.	.	.
	659391	C	.	.	.	.	.	.	.
	662837	A	.	.	.	.	.	.	.
	670390	T	.	.	.	.	.	.	.
	699104	T	.	.	.	.	.	.	.
	699282	T	.	.	.	.	.	.	G
	761688	A	.	.	.	.	.	.	G
	833558	T	.	.	.	.	.	.	C
	843446	A	.	.	.	.	.	.	.
	936901	C	.	.	.	.	.	.	.
	936902	T	.	.	.	.	.	.	.
	936907	C	.	.	.	.	.	.	.
	936932	A	.	N	N	.	.	.	.
	936938	A	.	N	N	.	.	.	.
	946439	C	G	G	.	.	.	.	.
	977345	G	N	.	T	.	.	.	.
	977346	C	N	.	.	.	.	.	.
	977352	C	N	T	.	.	.	T	.
	985334	T	.	.	.	.	.	.	.
	1004480	A	.	.	.	.	.	.	.
	1006033	G	.	.	.	.	.	.	.
	1072433	T	.	.	.	.	.	.	.
	1080502	A	.	.	.	.	.	.	.
	1080897	A	G	.	.	.	.	.	.
	1084184	A	.	.	.	.	.	.	C
	1118502	C	.	.	.	.	.	.	.
	1122591	C	G	N	.	.	.	.	.
	1123792	G	.	.	.	.	.	.	.
	1126278	G	.	.	.	.	.	.	.
	1131559	A	.	.	.	.	.	.	.
	1138395	A	.	.	.	.	.	.	.

[truncated: 14 more sheets: Supplementary Table 16, Supplementary Table 17, Supplementary Table 18, Supplementary Table 19, Supplementary Table 20, Supplementary Table S21, Supplementary Table S22, Supplementary Table S23, Supplementary Table S24, Supplementary Table S25, Supplementary Table S26, Supplementary Table S27, Supplementary Table 28, Supplementary Table 29]
