# Supplementary material for: Ancient genomes reveal a deep history of Treponema pallidum in the Americas
Source: Nature. 2024 Dec 18;640(8057):186–93. doi: 10.1038/s41586-024-08515-5 (PMC11964931; doi:10.1038/s41586-024-08515-5)
Supplement: Supplementary file 4 — Molecular dating files (.xml) for use within BEAST. BEAST1_TDR.xml – “BEAST1 Time Dependent Rate”. BESAT2_UCLN.xml – “BEAST2 Relaxed Clock”. [file 41586_2024_8515_MOESM4_ESM.zip]

Archive with 5 entries (4 files):
- 2023-06-10966D-s4/
- 2023-06-10966D-s4/2023-06-10966D-BEAST1_TDR.xml
- __MACOSX/2023-06-10966D-s4/._2023-06-10966D-BEAST1_TDR.xml
- 2023-06-10966D-s4/2023-06-10966D-BEAST2_UCLN.xml
- __MACOSX/2023-06-10966D-s4/._2023-06-10966D-BEAST2_UCLN.xml
