# Supplementary material for: Ancient genomes reveal a deep history of Treponema pallidum in the Americas
Source: Nature. 2024 Dec 18;640(8057):186–93. doi: 10.1038/s41586-024-08515-5 (PMC11964931; doi:10.1038/s41586-024-08515-5)
Supplement: Supplementary file 4 — Molecular dating files (.xml) for use within BEAST. BEAST1_TDR.xml – “BEAST1 Time Dependent Rate”. BESAT2_UCLN.xml – “BEAST2 Relaxed Clock”. [file 41586_2024_8515_MOESM4_ESM.zip › 2023-06-10966D-s4/2023-06-10966D-BEAST1_TDR.xml]

<?xml version="1.0" standalone="yes"?>

<!-- Generated by BEAUTi v1.10.4 Prerelease #bc6cbd9                         -->
<!--       by Alexei J. Drummond, Andrew Rambaut and Marc A. Suchard         -->
<!--       Department of Computer Science, University of Auckland and        -->
<!--       Institute of Evolutionary Biology, University of Edinburgh        -->
<!--       David Geffen School of Medicine, University of California, Los Angeles-->
<!--       http://beast.community/                                           -->
<beast version="1.10.4">
	

	<!-- The list of taxa to be analysed (can also include dates/ages).          -->
	<!-- ntax=60                                                                 -->
	<taxa id="taxa">
		<taxon id="94A">
			<date value="1771.0" direction="forwards" units="years"/>
		</taxon>
		<taxon id="94B">
			<date value="1771.0" direction="forwards" units="years"/>
		</taxon>
		<taxon id="A10">
			<date value="2015.0" direction="forwards" units="years"/>
		</taxon>
		<taxon id="AGU007">
			<date value="1547.0" direction="forwards" units="years"/>
		</taxon>
		<taxon id="BAL73">
			<date value="1973.0" direction="forwards" units="years"/>
		</taxon>
		<taxon id="Bosnia_A">
			<date value="1950.0" direction="forwards" units="years"/>
		</taxon>
		<taxon id="C279">
			<date value="2017.0" direction="forwards" units="years"/>
		</taxon>
		<taxon id="C77">
			<date value="2014.0" direction="forwards" units="years"/>
		</taxon>
		<taxon id="CDC-1">
			<date value="1980.0" direction="forwards" units="years"/>
		</taxon>
		<taxon id="CDC_2575">
			<date value="1980.0" direction="forwards" units="years"/>
		</taxon>
		<taxon id="CDC-2">
			<date value="1980.0" direction="forwards" units="years"/>
		</taxon>
		<taxon id="Chicago_tube2">
			<date value="1951.0" direction="forwards" units="years"/>
		</taxon>
		<taxon id="DFU001_EdgeMasked">
			<date value="1253.0" direction="forwards" units="years"/>
		</taxon>
		<taxon id="CW56">
			<date value="2013.0" direction="forwards" units="years"/>
		</taxon>
		<taxon id="Fribourg-Blanc">
			<date value="1966.0" direction="forwards" units="years"/>
		</taxon>
		<taxon id="GAP009">
			<date value="1367.0" direction="forwards" units="years"/>
		</taxon>
		<taxon id="Gauthier">
			<date value="1960.0" direction="forwards" units="years"/>
		</taxon>
		<taxon id="GHA1">
			<date value="1988.0" direction="forwards" units="years"/>
		</taxon>
		<taxon id="Ghana-051">
			<date value="1988.0" direction="forwards" units="years"/>
		</taxon>
		<taxon id="HATO">
			<date value="2013.0" direction="forwards" units="years"/>
		</taxon>
		<taxon id="IND1">
			<date value="1990.0" direction="forwards" units="years"/>
		</taxon>
		<taxon id="Iraq_B">
			<date value="1951.0" direction="forwards" units="years"/>
		</taxon>
		<taxon id="Japan320e">
			<date value="2019.0" direction="forwards" units="years"/>
		</taxon>
		<taxon id="Japan322e">
			<date value="2019.0" direction="forwards" units="years"/>
		</taxon>
		<taxon id="Japan326e">
			<date value="2019.0" direction="forwards" units="years"/>
		</taxon>
		<taxon id="Japan346e">
			<date value="2019.0" direction="forwards" units="years"/>
		</taxon>
		<taxon id="JUC013">
			<date value="1354.0" direction="forwards" units="years"/>
		</taxon>
		<taxon id="Kampung_Dalan_K363">
			<date value="1990.0" direction="forwards" units="years"/>
		</taxon>
		<taxon id="LMNP-1">
			<date value="2007.0" direction="forwards" units="years"/>
		</taxon>
		<taxon id="M2">
			<date value="2014.0" direction="forwards" units="years"/>
		</taxon>
		<taxon id="M3">
			<date value="2014.0" direction="forwards" units="years"/>
		</taxon>
		<taxon id="Mexico_A-mcf">
			<date value="1953.0" direction="forwards" units="years"/>
		</taxon>
		<taxon id="MXV001">
			<date value="1530.0" direction="forwards" units="years"/>
		</taxon>
		<taxon id="Nichols_Houston_J">
			<date value="1912.0" direction="forwards" units="years"/>
		</taxon>
		<taxon id="Nichols">
			<date value="1912.0" direction="forwards" units="years"/>
		</taxon>
		<taxon id="PHE120033A">
			<date value="2012.0" direction="forwards" units="years"/>
		</taxon>
		<taxon id="PHE130048A">
			<date value="2013.0" direction="forwards" units="years"/>
		</taxon>
		<taxon id="PHE140073A">
			<date value="2014.0" direction="forwards" units="years"/>
		</taxon>
		<taxon id="Porvoo_FL_PD28_TU41">
			<date value="1727.0" direction="forwards" units="years"/>
		</taxon>
		<taxon id="SAMEA3638269">
			<date value="2013.0" direction="forwards" units="years"/>
		</taxon>
		<taxon id="SAMEA3638271">
			<date value="2013.0" direction="forwards" units="years"/>
		</taxon>
		<taxon id="SAMEA3638275">
			<date value="2013.0" direction="forwards" units="years"/>
		</taxon>
		<taxon id="SAMEA3638277">
			<date value="2013.0" direction="forwards" units="years"/>
		</taxon>
		<taxon id="SAMEA3638281">
			<date value="2013.0" direction="forwards" units="years"/>
		</taxon>
		<taxon id="SAMEA3638288">
			<date value="2013.0" direction="forwards" units="years"/>
		</taxon>
		<taxon id="SAMEA3638293">
			<date value="2013.0" direction="forwards" units="years"/>
		</taxon>
		<taxon id="Samoa_D">
			<date value="1953.0" direction="forwards" units="years"/>
		</taxon>
		<taxon id="Seattle_81-4">
			<date value="1980.0" direction="forwards" units="years"/>
		</taxon>
		<taxon id="Sei_Geringging_K403">
			<date value="1990.0" direction="forwards" units="years"/>
		</taxon>
		<taxon id="SHC_0">
			<date value="2014.0" direction="forwards" units="years"/>
		</taxon>
		<taxon id="SJN003">
			<date value="1578.0" direction="forwards" units="years"/>
		</taxon>
		<taxon id="SMUTp_07">
			<date value="2018.0" direction="forwards" units="years"/>
		</taxon>
		<taxon id="SMUTp_09">
			<date value="2018.0" direction="forwards" units="years"/>
		</taxon>
		<taxon id="SS14">
			<date value="1977.0" direction="forwards" units="years"/>
		</taxon>
		<taxon id="TPA_ALC103">
			<date value="2019.0" direction="forwards" units="years"/>
		</taxon>
		<taxon id="TPA_BCC012">
			<date value="2002.0" direction="forwards" units="years"/>
		</taxon>
		<taxon id="TPA_HUN200024">
			<date value="2019.0" direction="forwards" units="years"/>
		</taxon>
		<taxon id="TPA_RUS_Tuva-41">
			<date value="2014.0" direction="forwards" units="years"/>
		</taxon>
		<taxon id="TPA_SA006">
			<date value="2006.0" direction="forwards" units="years"/>
		</taxon>
		<taxon id="TPA_SWE-996">
			<date value="2019.0" direction="forwards" units="years"/>
		</taxon>
		<taxon id="TPA_UKBRG008">
			<date value="2018.0" direction="forwards" units="years"/>
		</taxon>
		<taxon id="TPA_USL-BAL-2">
			<date value="1971.0" direction="forwards" units="years"/>
		</taxon>
		<taxon id="TPA_USL-Haiti-B">
			<date value="1951.0" direction="forwards" units="years"/>
		</taxon>
		<taxon id="TPA_USL-Phil-3">
			<date value="1987.0" direction="forwards" units="years"/>
		</taxon>
		<taxon id="TPA_USL-SEA-81-8">
			<date value="1981.0" direction="forwards" units="years"/>
		</taxon>
		<taxon id="TPA_ZIM016">
			<date value="2015.0" direction="forwards" units="years"/>
		</taxon>
		<taxon id="TPA_ZIM018">
			<date value="2015.0" direction="forwards" units="years"/>
		</taxon>
		<taxon id="UW279B">
			<date value="2003.0" direction="forwards" units="years"/>
		</taxon>
	</taxa>
	
	
	<taxa id="ancientSamples">
		<taxon idref="94A"/>
		<taxon idref="94B"/>
		<taxon idref="AGU007"/>
		<taxon idref="GAP009"/>
		<taxon idref="JUC013"/>
		<taxon idref="MXV001"/>
		<taxon idref="Porvoo_FL_PD28_TU41"/>
		<taxon idref="SJN003"/>
		<taxon idref="DFU001_EdgeMasked"/>
	</taxa>
	

	<!-- The sequence alignment (each sequence refers to a taxon above).         -->
	<!-- ntax=60 nchar=1988                                                      -->
	<alignment id="alignment" dataType="nucleotide">
		<sequence>
			<taxon idref="94A"/>
			ncnnncgccgatnncnggcggngncgnataagnngnnattnaacnnnnggnnggnnnatncnctccnggnnnnangnnnngnnnncggtncnnnncnccngcgtanancnnnantntcngnncaancntgnctatcagacnanntaannctgacccnnannnagggtaccnntgtnnagttctctgggnngnnangnntntaactgnnngcgnntngggacgnggcnanntgngtnncncnnncanngnnngnngnnncgtngnagttnngtcncnnnnnncnnannnacgggcgccctncnngtngcnnngtnannncnntnncnncnagntcctntnnncnnatannnnncgnanactngntnnntacnncntaananngttgncnagcanaaatnaanannnnagnngncnangnnngnngnaganctgannnnggtnnncnngaaggntcngtatgnncnanntcnncgtgaacannaggagnnnggnngacgnccganannannannttnnntcnantntccaagacccannactcgnnnaagncnnnnncgntntatgagnnngnctcnnantgggaagtttatnnnatncnnnncgancngnccnttaacncngncncnnanacgcagcatngtcangnngngncgnnnnnntnncngagatggaangngacnnanggnnannnngntcnnnncagnnnngaantngctcagnncnngcggngnnnnatntncnnnnngcgntcngattantgcnnnnnngnnaaannacttacngngnaacgctnggtctggcgncccgantntnccgannnnntacgtcttngnngngttgnnngnnnnnnnatcgccnagtcccnaanngagnatccacgtngannnnggcngnnnannnnnanccagcngacncntnannnngtnntcncttcnnnttcgacnagcnnnnnnnnnncagnnnactcnnngatannnnnggcncnntagggtaangnnnggtnnncanttnctnaannnctnnnnnnnatnngngngnggntgcncttncgggctgngncacnannntagnacggatgagtnngccatcgtgngcgngcacnnnnnnncnncntnnccncncgncnnnccgnannnncannnngnncgntnncnncngcncnnngcgcnttccgagctnangcnaacccgcgnnntncagcnnanaaannntcnngtagatctgngtgtngccgcntnncnacgtcnncngcgagnncatcggtntngtcggaannnnnnnnnngnnnncnncnncgttnnnannncanngngtncgcnnnagcannntnncagnatacnnnangngcntancgcagncgaaagnntannnggntannnctganngntcggactgngnnnncnangnnnnnnnnacntccnngnnnttnntgnnnnnnnnnnttnncnnnatnnnnnnctcnnnnnaanntnaggnnctcnnnggcgncnannnnaacnngnnncnntnntnnnngctnnnnnnnttcnagnncnccgnngcntgnncctnganannnccnnttnnnnggcnnnnncctgnctnnnannacnnnnggnnntnnngnnnnnacgcgnnanncnnncngnnnncannctnnnnncnnnnntnnngnnnnnnnangnnnnnttnnnnnngnnttccnnnnnnnngnttngtgatgnccnannnnctnanntgnannnncnnngtnncnnncgnntcnnngntnnagannnnnnnnnncnnctcanncccnnnnnnnnnnnncgtannnctgcnnacnnnnnnncnnnnttcnnnannntnnncnccntnngncnnnnnnnngnntncnntncgaggntanncgnngcnannnngnnnccncnnnnnannnnnnccnnngtcgnncnntanncnnnnacgcnntnacnnnntccgcnnntaancngnncnnnntcntcncnngntggnnngngnncnnnnatcttatangcnangctnntgttttgnnnnagngagcnntcccggggctnntgncnnannnntntgngngnncncaattagacnngtacancgnnccnnctnanngtgtntagtcnag
		</sequence>
		<sequence>
			<taxon idref="94B"/>
			acgcgngccgatgccgggcggagtcgaataagaagatattcaaccgatgggcggngcatcccctcccggggtgatggctggnggncggtccccacnanccgcgtagatcaggaatctctnatcaancttgactatcagacganntaaganngacccaanggaagggnnccggtgtacagttcnctgggacgcgaagggtgtaactgcgcgcgantcggnncgggnnganttnngtntnactagnagaganggncggagcgttggagntncgtctcannnntcttacacnngggcgnccngcaggtgnntnagttaaggcttncncanccanatcctttnncnnnnnaangggcggagactcgctctatncaccataagaccgttggcgagcaaaaatcaagagagaagcagtcnacgcgagtngaagagctgaaaagggtnaacatgaaggctcggtatgnactatgtcnccgtgnacatgaggagcacggaggacgcccgacacnngcatnttcattcgagtatccaagacccnccactcgntaaaggctctnncgctntatgagnatggctcctactgggaagtttattacatccntctcgnacngacccttaacnntggcaccnatacgcagcatagtcatgctgnngcgcaggnttccncganatggaaggngacataagntaagacggctctaatcaggactgaanttgctcagngccggcggtnncgtntcnncgcnccgcgntcagattagtgcanccgngccaaanaacttacagcggancgctaggtctggngtcccgagtnttccgatntcctacgtcttaggggggttgcgtgttgacaantcgcccagtccccnagcgagnatccacnntgatgggggccgggganggtaanccagccgacacatnatcgcgtngtcgcnncnnnttcgaccagccagtcgtccgcagnncactcggcgatagaaacggcgcnntagggtaaggacagnttggcanttcctaaagggctgccgnnnatccgcgcnaggatgcacttccgggctntgccacgngcctagcacggatnagtgagnnatcgtgagcgagcaccgtccctnccngttgccncncggccacccggacaggcaccncgnncgattccctcggcgcggngcgctttccgagctaacgngaacccgcgcagtgcagcgaaaaaaagatntcgtagatctgcgtgttgncgcgtgcncnnntcggcggcgagaccatcggnatggtcggaaatcgannctgggcngnagnnnnnttgcnagcccagcgngtncnccacagcactatcccagaataccngangngcatatcgcagncgaaaggnnntctgggtattactgagcgatcggactgggnnctctacgcctacgnancntcccaggtcttactgnntacnnnntntcccatannnnntccctcgacataagttcaggtactcgcgggcgcnnngaaaaacaagatncantagtacttgctnnngaantncaagtcccccgtngnntgnnccttganaagccccgttgtgcgnccgattcctgnctctgatgaccganggggctanaggattcacgcgnnagacttcnngngttcaagctnnnngcggntgngtcgccnggaaaggaatcctttatggggtgttcctacgttttnnttcgtgatgtcctagcngcttacttgnnacgacnaggtttcggtcgattncccgttcgagattcatcggntcgactcagccccgagcgnggntgccgnnannctncacanncggnntncnctttccgtaggcttcncgccgttgngcgcggcncaggtttccntgcgaggttacacgtagccaagccncgccncnaanccaatacntccatcgtcgatncctagcctagcacnnctttnccaagtccgcgcttaaccagcccaacctcctctcgggatngcgtgggngccatcatcttataggcgaggctnntgttttgattcagtgagctttcccggggctcatgtcgcagagttgtgggggnncccaattagacgggtacaccgaaccgtcttanngtgtttagtctag
		</sequence>
		<sequence>
			<taxon idref="A10"/>
			acgcgtgccgacgccgggcatagttggataaagaggcgctcaacccgcgggtcgtgcatcccctctcgggacggcgtctggaaggggatcctcaccgcccacgtagaccagggatctttgatcaagttcaccggtcagacgagttaaagngtgcccaaaggaggggtactggcgtaccgttctctgagacgcgaagaattcaactgcgcacaggtcgaaacgaggcgacttacgcgccccccacaaggaaagccgagacgttgagatcacgcttcgnatnttttacgcgttagccccgcacaggtaacctggttgggacccccaggaccatatcctttccctcaactgaaggtggagacttgctctatacaccataagaccatcgatgaatgagaacagacacagggacagtcgacgcgaatgaaaggatggaaaaaggtggacccgagaagtcgacatgaattatattcccatgaacatgaaggggacggtgaacacccgatacaggcgtgcccgctttcgtacccaagnngcaccactcggtagaaactctcacattctttgagcgcggaccctatcaaagatnttgtgttatccgcttcgaatcggaccctaacgctggcgcccaaaagcaacatagtcatgccgacgcgtaggacttcctaggatggaagacggcgcaaagagggatggccatagtcagnactgaacctgggcaaggctaaaagcaaagcgttctcgccccgcgactagattagtgcggccgattcgggagacttatagcgggaagctaaggctggcatcccgagtctccccagcccctatactnnagaaggatcgcatgttgacaaatcccccggtccccaagtgggagttcacgttggccgaggttgaggatagcaaatcggccggcacagcaccacacggtcgtttccagttcgatcagccggctatctgtagagcattttaccaaggagaccgcgtggtggtttgtggacagattcccaactcctagggggccgccgtccatccgcgctagggcgcgcttttgggctgtgccacgagcctagcacgagttagtgagtcatcatgggcgagcatcactccttctcgtcgacccgcggctgcccnngtgagtgctatnagtgattgcttcagcgcgatgcattcgccgagctagcacgannnnnnnnagcgcaccaaaaaagggatcccgtaggtctgcgcgttaccgtgtgcttacgccggcggcgagggcattggtatagcgggaaatgcacgttgggtggcggcagtgctgcaagcgcggtgtacgtaccaccgcattatcccagaatacccgatgcgtatcttgtaggagacagagcatctgggtattattgaacagccgggccaggtcttctttagctgtggaacatcctaagtcccgatggatacctaacattcagcggcattgccctagatataagcgcaggtactcgcgggcctccaaaaaaacgcggtccgctagtaccgatttcgagaactcnaactccacgtagcacgtcccttgaaaagccccgttgtgcggacgatttttgattccaacaaccgacagggctgcagggcctgtgcggggggcctctggggccagggtcctctgtagctgcgttgcccggagaggaaccccccatggggtgtttctgcgccttgcttcgtgatgtccgacctgctcatttggaacggccaactcgcggtcggtttcccgtttgagacccgccggtctgacccgatcttttgcgcgattgccatcagtctgcacacctgggctccgtcttccataggctgacggtcgttaggcgtggtgcgggttctcatgcaaggccacgcgcaaccggaacgtatccccgactcgatgcctacgtcgtcgactttcagttgggtgcgctttcgtcggctccacacgtaaccaacccgacctcctctcgggatggcgcgggcgttgctacctcgtaagcgagactcacacttcgattcaatgcgcccttccggggcccgtgccacaagactgtgggggaccccaattaaacgggtgcgcccagccgcttcgtggtacccaacctag
		</sequence>
		<sequence>
			<taxon idref="AGU007"/>
			acgcgtgccgacgccgggcatagttggataaaaaggtgctcaacccgcgggtcgtgcatcccctctcgggacagcgtctggaaggggatcctcaccgcccacgtagatcagggatctttgatcaagttcaccggtcagacgagttaaagnntgcccaaaggaggggtactggcgtaccgttctctgagacgcgaagaattcaactgcgcacaggtcgagacggggcgacttacgtgccccccacaaggaaagccgggacgttgagatcacgcttcgnnnntcttacgcgttagccccgcacaggtaacctggttgggacccccagaaccatatcctttccctcaactgaaggtggagacttgctctatacaccataagaccatcgatgaatgagaacagacacagagacagtcgacgcgaatgaaagaacggaaaaaggtngacccgagaagtcgacatgaactacattcccatgaacatgaaggggacggagaacacccgatacaggcgtgcccgctttcgtacccaagnngcaccactcgntagaaactctcacattctttgagcgcggaccctatcaaannnnttgtgttatccgcttcgaaccgaaccctaacgctggcgcccaaaagcaacatagtcatgccggcgcgcaggacttcctaggatggaagacggcgcaaagagggatggccatagtcagaactgaacctgggcaaggctaaaagcaaagcgttctcgccccgcgactagattagtgcggccgattcgggagacttatagcgggaagctaaggctggcatcccgagtctccccagcccctatactnnagggggatcgcatgttgacaaatcccccggtccccaagtgggagttcacgttggccgaggttgaggatagcaaatcagccggcacagcaccacacggtcgtttccagttcgatcagccggctatctgtagagcattttaccaaggagaccgcgcggtggtttgtggacagattcccaactcctagggggccgccgtccatccgcgctagggcgcgcttttgggctgtgccacgagcctagcacgagtgagtgagtcatcatgggcgagcatcgctccttctcgtcgccccgcggctacccgggtgagtgctacgagtgattgcttcagcgcgatgcattcgccgagctagcacgaacttnnnaagcgcaccaaaaaagggatcccgtaggtctgcgtgttaccgtgtgcttacgccggcggcgagggcattggtatagcgggaaatgcacgttgggtggcggcagtgctgcaagcgcggtgtacgtaccaccgcattatcccagaatacccgatgcgtatcttgtaggcgacagagcatctgggtattattgaacaaccgggctaggtcttctttagctgtggaacatcctaagtcccgatggatacctaacattccgcgnnnntgccctagatataagcgcaggtactcgcgggcctccaaaaaaacgcggtccgctagtaccgatttcgagaattcgaactccacgtagcacgtcccttgaaaagccccgttgtgcggacgatttttgattccaacaaccgacagggctgcagggcctgtgcggagggcctctggggccagggtcctctgtagctgcgttgcccggagaggaaccccccatggggtgtttccgcgccttgcttcgtgatgtcctacctgctcatttggaacggccaactcgcggtcggtttcccgtttgagactcgtcggtttgacccgatctttagcgcgattgccatcagtctgcacacctgggctccgtcttccataggcttacggccgttaggcgtggtgcgggttctcgtgcaaggccacgcgcaaccggaacgtatccccgactcgatgcctacgtcgtcgactttcagttgggtgcgccttcgtcgactccgcacgtaaccaacccgacctcctctcgggatggcgcgggcgttgctatctcgtaagcgagactcacacttcgattcaatgcgcctttccggggctcgtgccacaagattgtgggggaccccaattaaacgggtgcgcccagccgcttcgtggtacccaacctag
		</sequence>
		<sequence>
			<taxon idref="BAL73"/>
			acgcgcgccggtgccgggcagagtcgaataagaggatattcaaccgatgggtcgtgcatcccctcccggggtgatggctggggggcggtccccaccacccgcgtagatcaggaatctctgatcaaacttgactatcagacgaactaagactggcccaaaggaagggtaccggtgtaccgttctctggggcgagaagggtgtaactgcgcgcgactcgggacggggcgantngcgtgtcactagcagagaaggccggagcgttggagttacgtctcannncncttacacacgggcgccccaaaggtggctgagttaaagctttcgcaaccagatcctttcccccaactgaannctgagactcgctctatacaccataagaccnttggcgancaaaaatcaagagagaagcagtcgacgcgagtggaagagctgaaaagggtnaacattaaggnttggtgtgaactatgtccccntgancatgaggggcacggaggatgcccgacacaattatgntcantcgcgtatccaagacccaccactcgataaaggctctcgcgctttttgggcatggaccctactgggacgtttattacatccgcttcgaactgacccttannactggcgttcataagaagcatagtcatgctggggcgcaggnttctccaagatggaaggtgacataagataanacggctctaatcaggactgaacttgctcagagccgncggtgacgtatctccgccccgcgatcaagttagtgcagccgagctaaagaacttacagcggaacgctagatctgacgtcccgagtattccgatcccctacgtcttaggggggttgcgtgttgacaaatcgcccagtccccaagcgaggatccacgttgatgggggccggggatggtaaaccagccgacatatcatcncgtggtcgcttcnagttcggccagccggttacccgcagagcacccggcgaaggagccggcgcggtagggtaaggacaggttcccacttcctaaagggctgccgtccatccgcgcgaggatgcgcttcngggctgtgccacgaacctagcacggatgagtgagccatcgtgagcgagcaccgtccctccccgttgctccgcggctacccggacaggcaccgcgagcgattccctcggcgcggtgcgctttccgagctaacgcgaacccgcgcagtgcagcgaaaaaaagatctcgtagatctacgtgttgccgtgtgcccacgtcggcggcgagacaatcggtatggccggaaatcgacgctnggcagcagcgacgttgngancccancgtgtgcgccacngcactatcccagaatacacgacgcgcatatcgcanacgaaagggtatctgggtattactgagcgatcggactggnttctccatacctacggaacatcccnagtcttnctggatacctaatttcccataatgcttccctcgacatangtgcagntacnngcgggcgcncagaaaaacaagatccactaggacttgctctgnnncttcaagtcccccgtagcncgnnccttgaanagccccgttatgcggccgattcctgaccctaacgaccgacngggctanagggnctacgcgnnaaacttccagggttcaagctccncgcggctgtgtcgcncggnaaggaannctttatggggcgttcctacgttttgtttcgtgatgtcctagctgcccacntggaacgnncaggtntcggtcgattncccgttcgagattnntnngttcgactcagncccgagcgcggttgccataggtctgcatcctcgggctccgctttccntaggcttcccgccgttgggcgcggcaaagatttccgtgcgaggttacacgtagccaagccgcgcccccaatccaatacctccatcgtcgatccctagcctagcacgcccttgccaagtccgcgcttaancagcccaacctcctgtcgggatggcgtgggcgttgccatcttataggcgaggctcttgtttcgacccaatgagctttcccggggctcatgtcgcagagttgtgagtgcacccaattagacgggtacaccgaaccgtcttacggtgtttagcctag
		</sequence>
		<sequence>
			<taxon idref="Bosnia_A"/>
			acgtgtgccgatgccgggcatagttggacgaaaaggtgctcaacccgcgggtngtgcatcacctcncnggacggcgtctaaaangggatcnccaccgcctacgtagatcggggatctttgntcaagttcaccgntcggangagtcaagannnnnntaaaagangganntcggcgtatcgttctccgagacacgaagaatgcaactgcgcacnngtaaaggcgngacgacctacgtgtccnccacanagggagccggnncgttgaaatcacgcctcgnnnttctcgcgtgtganccccccacgggcaacctggttgggacccccagaaccatatcctttcccttaactgaaggtgtagacttgctctacgcgccataatgccatcgacgaataagaacagacagagngacagttgacgcgaatgaannnnnnnnaaaagacnggcctgannngtcgacatgaactatatttccatgaacatgagggggacgnagaacatctgatanaggcgtcctcgctttcgnacncaagnngcaccgctcgatagaaactctcaggttctttgagcgcggancctntnnnggannttgtnnnatccgcttcgaaccgaacctcaacnttngcgcccaaaagcaacatagtcatgccggcgcgcangacttcctaagatggaagacggcgcaaagagggatggccatngtcagaactgagcctgggcaagantaacagcaaagcgttctcnccccgcagctaaattagtacggccgattcgggagattcataccgggaagctaaggctggcntcccgagtctcccgagcccctanactnnagggggntcgcatnctaacagatcccccagtccntaagtnggagttcacgttggccnaggctgaggatagnaactnagccggtacggcaccacacggtcgttnctagttcgaccagctgnctatcngcaaagcactttaccaaagagancacgcggtggttngtggacagattcctaactcctaaggggccgccatccatccgcgcgagggcgcgctcttgggctgnaccacgagcctagcatgagtgantcagtcatcatggacgagcatcgctccttttcgttaccccgcagctaccngggtgactgctacgggtgantgcttcgtcgcgatgcatttgccganctagtacgaacccgcgcancacggcaaaanagggatccngtaagtctgcntgtcgccgtgtgctcacgccggcggcgngggcattggtatagcggnaaatggacgttgggtggcggcnnngctgtaagcccgatgnacgtaccaccgcattattccagaataccccatgcgtaccttgtaggcgacagagcgtctgggtattattnaacgaccgggctaggtcttctatagctacagaacatcctaagtcttactggatactcctcactccgcggnnnngncctagatataggtgcaggtnctcgcgngnctccgaaaaaacgcggtccantagnaccggcttcaagaatttgaaccccacgtggtacgttcnttgaaaagccccgttgtgcagccgatttttgattctaacaactnacatggctacagggcctgngcggagggcctctagggccaaggccctctgtggctgcgttgcccgaagaggaaccccccatggggtgtttctgcgccttgcttcgtggtgncctacctgctcatttggaacggccaactcgcggccggtttcccgtttgagactcgtcggtttancccgatctttagcacgattgccatcagcctgcacacctgggctncgtnttccataagcctacggccgttaggcatggtgcgggtgctcgtgcaaggccgcgcgcaaccgaaacgtatacccgactcgatgcctacgtcgtcgactttcagttgggtgtgccttcgtcgactccgcacgtaaccagcccnacctcctctcgggatggcncgggcgttgctatctcgtaagcgaaactcacacttcgattcaacgcnccttcccagggcttatgtcacagggtcgtgggggaccctagttgaacgggtncgcccagccnctncgtgttacccaacctaa
		</sequence>
		<sequence>
			<taxon idref="C279"/>
			acgtgngccgatgccgggcatagttggatgaaaaggtgctcaacccgcgggtcgtgcatcacctcncgggacggcgtcnaaaaggggatccccaccgtctacgtagatcgnggatctttgatcaagttcaccggtcagaagagttaanannnnnacaanagaannntatcggcgtatcnttctctangacacgaagaatgcaactgngcacaggtaaaggcaggacgacctacgtgtcccccacaaagggagccggggcgttgaaatcacgcctcgnnnttcttgcgtgtgngccccccacgggcaacntggttggnacccccagaaccatatcctttccntnaactgaaggtggagacttgctctacgggccataaggccatcgacgaataagaacagacagagagacagttgacgcgaatgaagnnnngaaaaaagacnggcctgannngtcgacatgaactatatttccatgaacatgagngggacggagaacatctgatacaggcgtcctcgctttcgtacccangnngcaccgnccgatagaaactctnaggttctttgancgnggaccctatnnnnnnnnttntnntatccgcttngaaccgaacctcaacgttggcgcccaaaagcaanatagncatgccggcgcgcaggacttcctaagatggaagacggcgcaaagagggatggccaccgtcagaaccgagcctgggcaagattaanagcaaagcnttctcgcctcgcagctaaattagtacggccgattcggganattcatnncaggaagctaaggctggcgtcccgagtctcccgancccctatactnnagggggatctcatgctaacaaatcccccagtccacaagtnggagttcacgttngccgaggctgaggatagcnactcagctggtacagcaccacacggtcgtctctagttcgaccagctggctatctgcaaagcactttancaaanagaccgcntggtggtttgtggacagattcctaactcctaaggggccgccatccatccgcgcgagggcgcgctcttgggctgtaccacgagcctagcatgagtgagtcagtcatcatggacgagcntcnntccttttcgttaccccgcagctacccgggtgagtgctacgggtgattgcttcggcgcgatgcatttgccgagctagtncgaccccgcgcatcacggcaaaaaagggntcccgtaggnttgcgtgtcgccgtgtgctcangccggcggcgagggnattggtatagcggaaaangnacgttgggtggcggcagtgctgtaagcccgatgtacgtaccaccgcattatcccagaatacacgatgcgtaccttgtaggcgacagancgtctgggtattattgcacgaccgggctaggtcttctatagctacagaacatcctaagtcttaccagatactcctcnctccgcgnnnntgccctagatataggtgcaagtactcgcaggcctccaaaaaaacgcggtccattagtaccggcttcaagaatttgaaccccacgtggcacgttcctcgaaaagccccgttgtgcagccgatttttgattctaccaactgacatggctacagggcctgcgcggagggcccctagggccaaggccctctgtggctgcgntgcccgaagaggaaccccccatggagtgtttctgcgccttgcttcgtgatgtcntacctgctcatnnggancngccaactcgcggccgnttttccgtttgagactcgtcggtttaacccgatctttagcacgattgccatcagcctgcacacctgggctccgtctttcataagcctacgaccgttaggcatggtgcgggttctcgtgcaaggccgcgcgcaaccgaaatgtatanccgactcgatgcctacgncgtcgactttcagttgggtgcgccttcgtcgactccgcacnnaaccagcccgacctcctctcggganngcncgggcgttgctatctcgtaagcgaaattnncacttcgattcaacgcgccttcccagggctcatgtcacagggttgcgggggaccctagttgaacgggtacgcccagtcgcttcgtnttacccaacctaa
		</sequence>
		<sequence>
			<taxon idref="C77"/>
			acgtgtgncgatgccgggnatagttggnnnnanaggtgctcaacccncggntcntgnntnacctcncngnacgnnnncnaaaagggganccccnncgcctacgtanntcggggatcntngatcnnnttcaccgnnnagaagagttangannnnnnnnnnagaaggatatcgnngtatcgttctctaagacangaagaatgcaactgcgcncaggtnaangcgggacgncctncgngtccnnnanaannngagccgnggcnttgaaancacgcnnngnnnnnnntgcgtnnnanncccccacgngcaacnngnntgggacncccagaaccatatcctttnccttaactgaaggtgganacttgnnnnncgnncnanaangcnatngacgnnnaagaacagacnnaganacagttgacncgaatgaannnnnnnnnnaagacnggccnnnnnngtnnnnnnnnantannnnnccatnnnnntnaggggganggagaanatctgnnnnaggcntccncnntttcgtaccnaagnngcaccgcccgntanaaacncnnnnnntcnttgagcnnngaccctannnnnnnnnttnnnnnnnncgnttcgnnccnnaccncnacgttggcgcccaaaagcaacatagtnnngccgncgcgcanganttnntnanntggaagnnggcncaaagnnnnnnggccaccgtcagnancgngcctgggcaagattaacagcaaagcgtnctcgcntcnnagctaaattagtacggccnnttcggnnnattcnnnncannaagctaaggctggnntcccnnntctcccgagcccnnnnnctnnngggnnntcncnnnnnnannnntnnccnnnncnacnagngggagttcacgtnnncngaggcngangatannaantcagctggtacagnaccacacggtcntctcnnntnngaccagntggctatcngcaaagcactntaccaaagagannnngtggtggtttgtnnnnannttcctaantcctaanggncnnncatccntnngngnganggcgngctcttgggctgtaccacgagcctagcntnagtgagtcagtcatcatggacgnncatcgcncnntttcgttannccgcagctanccgggtgnntgctacgngtnannnnnnnggcncgatgnantngncganctagtacgaccccgcgcatcacggcaanaaagggancncnnaggnntgngnnncnnngnntgcncacgcnggcggcgagggcattnnnatnnngnaanatnnacgttgggtggcggcnnngctgtnagnccnatntacgtaccaccgcattntcccagaacacacnatncgtnncttgnnggcgacagagcgtctgggtattntnnnannaccgggctaggtcntntntagctanngaacatccnnngtnntactggatactcctcactccgcgnnnnngccctagatnnagntgcangtactcgcangncnncannnaaangnggnccntnngnaccngntnnnnnnnnnnnnncncnacgtggcnnnttcntcnnnnngnnnngtngtgcagccgnnttttgnntctaccnactnacntggctacagggcctgcgnggagggcccctagngccanggccctctgnggntgcgttgccnnangaggaancnnncatggagngnntctgcgccntgcnncnnnntgtccnnnctgnncnnttggaacngncnnnncgcggccgntttnccnnttnagacncgnnnntnnnncccnnnnnnnnnnncgnntnccnnnngccnnnncacctnggcnccnncnntnnnaagccnacnnncgnnnggnanggtgcgggttctcgtgcaaggccncgcgcaaccgaaatgtatacnngactcnatgcntacgtcgtngnnntncngntnnnnnnnnnnncgtcgactcngcacgtaaccagcccgacctnctcncggganngcgcgggcgttgctatctcgtaagcganactnacncttcgattcancncgccttcctngggctcatgtcnnagnnntgnngggnnnnnnnnnnnnncnngtacgcccagtcgcttcgtgttacccaacctan
		</sequence>
		<sequence>
			<taxon idref="CDC-1"/>
			acgcgngccgacgccgggcatanttggataaanaggtgctcaacccgcgggtcgtgcatccnctcncgggacggcgtctggaaagggatcctcaccgcccacgtagatcagggatctttgatcaagttnactggtcagacgagttagagnntgcccaaaggaggggnantggcgtaccgttctctgngacgcgaagaactcaactgcgcacaggtcgagacggggcgacttacgtgccccccacaaggaaagccgggacgttgagntcatgcttcgnnnntcttacgcgttagcctcgcacaggtancctggttgngacccccagaacnatatcctttccctcaactgaaggtggagacttgctctatannccataagaccatcgatgaatgagaacanacacagagacagtcgacgcgaatgaaagaacggaaaaaggtngacccgagnngtcgacatgaactacattcccntgaacatgaaggggacggagaacaccngatacaggcgtgcccgntttcgtacccaagnngcnccactcggtagaaactctcacattctttgagcgcggnccctatnnnnnnnnttgtnnnatccgcttcgcaccgaaccctaacgctggcgcccanaagcaacatagtcatgccggcgcgcgggacttcctagganggaagacgncgcaaagagggatggccatagtcagaactgnacctgggcnaggctaaangcaaagcgttcncgccccgcgactagattagtgcggccnattcgggagacntatagcgggaagctaaggctggcatccngagnctccccagcccccatactnnagggggatcgcatgttgacgaatcctccggtccccaagtggnagttcacgtcggccgaggttgaggatagcaaatcagccggcacagcaccacacggtcgtttccagctcgntcagccggctatctgtagagcattttaccaagnagaccgcgcggtggnttgtgganagattcccaactcctagggggccgccgtccatccgcgctagggcgcgcttttgtgctatgccacgagcctagcacgagtgagtgagtcatcatgggcgagcatcgctccttctngtcgccccgcggctactcgggtgagtgctacgagtgattgcttcagcgcgatgcattcgcnnagctngcacgannnnnnnnagcgcaccaaaaaangnatcccgtaggtctgcgtgttaccgtgtgtttacgccggcggcgagggcattggtatagngggaaatnnacgttgggtggcggcagtgctgcaagcgcggtgtacataccaccgcattatcccagaatacccgatgcgtatcntgtaggcgacagagcatctgggtatngttgaacaaccgggctaggtcttctttagctgtncaacatcctaagtcccgatggatacctaacattccgngnnnnngccctagatataagcgcaggtactcgcgggcctncaaaaaaacgcggtncgctagtaccgatttngagnattcgaactcnacgtagcacgtcccttgagangcctcgttgngcggacgatttttgattccaacaaccgacagcgctgcagggcctgtgcggagggcctctggggccagggtcctctgtagctgcgttgcccggagaggaaccccccatgaggtntttccgcgncttgcttcgtgatgtnctanttgctcatttagaacggccaacccgcggtcggnttcncgtttgagactcgtcggtttgacccgatctttagcgcgattgccatcagnctgcacacctgggctccgtcttccataggctnatggcngctangcgtggtgcgggttctngtgcaaggncacgcgcanccggaacgtatccctgantcgatgcctacgtcgtcgactttcagttgggtgcgccttcgtcgactccgcacgtnaccaacccgacctnttctcggganggcgcgggcgttgctatctcgtaagcgagactcacacttcgattcaatncgnctttccggggctngtgccacaagatnntgggggnccccaattaaacgggtgngcccagccgnttcgtggtacccaacctag
		</sequence>
		<sequence>
			<taxon idref="CDC_2575"/>
			acgcntgncgacgccgggcatagttggataaaaaggtgctcaacccgcnggtcgtgcatcccctcncgggacggcgtctggaaanggatcctcaccgcccacgtagatcagggatctttgatcaagttcactggtnagacgagttagagnnnnnncaanggaggggtactggcgtaccgttctntgagacgcgaagaactcaactgcgcacnnntcgagacggggcgacttacgtgccccccacaagganagccgggncgttnagatcatgcttcgnnnttcttacgcgtnagcctcgnacaggtaacctggttgggacccccagaaccatatcctttccctcaactnaaggtggagacttgctctatacaccataagaccatcgatgaatnagaacagacacagngacagtcgacgcgaatganagaacggaaaaaggtngacccgannngtcgacatgaactacattcccatgaacatgaaggggacggagaacacccgatacaggcgtgcccgctttcgtacccaagnngcaccactcggtagaaactctcacatnctttgagcgcggaccctatnnnnnnnnttgtnnnatccgcttcgcaccgaaccctaacgctggcgcccanaancaacatagtnatgccggcgcgcgggacttcctaggatggaagacggcgcaaagagggatggccatagtcagaactgaacctgggcaaggctaaaagcaaagcgttctcgccccgcgactagattagtgcggccgattcgggagacttatagcgggaagctaaggctggcatcccgagnntccccagcccccatactnnngggggatcgcatgttnacgaancctccggtccccaagtgggagttcacgtcggccgaggttgaggatagcaaancanccggcacagcaccnnacggtcgtttccagctcgatcagccngcnatctgtagagcatnttaccaagganaccgcgcggtggnttgtggacagattcccaactcctagggggncgccgtccatccgcgctagggcgcgcttttgngctatgccacgagcctagcacgagtgagtgagtcatcatgggcgagcatcgctccttctcgtcgccccgcggctactcgggtgagtgctangagtgattgcttcagcgcgatgcatncgccgagctagcacgaannnnnnnagcgcaccaaaaaagggatcccgtaggtctgcgtgttaccgtgtgtttacgccggcggcgagggcattggtntagcgggaaatgcacgttgggtggcggcnntgctgcaagcgcgntgtacntaccaccgcattatcccagaatacccgatncgtatcttgtaggcgacagagcatctgggtatngttgaacaaccgggctaggtcntctttagctgtgcaacatcctaagtcccgatggatacctaacattccgcgnnnnngccntagatataagcgcaggtactcnngggcctccnaaaaancgcggtccgctagtaccgatttcgagaattcgaactccacntagcacgnnccttgagaagcctcgttgcgcggacgatttttgattccaacaaccgacagcgctgcagggcctgtgcggagggcctcnggggccagngtcctctgtagctgcgttgccnggagaggaaccccccatnaggtgtttccgcnccntgcttcgtgatgtcctactngctcatttagaacggccaacccgcggtcggtttcccgtttgagactcgtcggtttgacccgatctttagcgcnattgccatcagtctgcanncctgggctccgtcttccataggcttatggccgctngncgtggtgcgggttctcgtgcaaggccacgcgnnancggaacgtatccctgacncgatgnctacgtcgtcnnctttcagttgggtgcgccttcgtcgactccgcacgtaaccaacccgacctcttctcgggatggcgcnggcgttgctatctcgtaagcgagactcacacttcgattcaatgcgccnttccggggctcgngccacangattgtgggggaccccaatnnaacgggtgcgcccagccgcttcgtggtacccaacntag
		</sequence>
		<sequence>
			<taxon idref="CDC-2"/>
			acgcntgccgacgcngngcatagttggataaaaaggtgctcancccgcgggncgngcancccctcncggganggcgtccggaaggggatcctcaccgcccacgtagatcagcgatctttaatcaagttcaccggtcagacgagttaangnnngcccaaaggaggggtactggcgtaccgttctctgagacgcgaagaattcaactgcgcacaggtcgagngggngcgactcacgtgccccccacaangaaagccgggacgttgagatcacgcttcgnnnntcttacgcgttagccccgnacagntaacctggttgggacccccagaaccatatcctttccctcaactgnagntggagacttgctctatacaccatangaccatcgatggatgagaacagacacagagacagncgacgcgaatgaaagaacggaaaaaggtngacccgannngtcgnnacgaactatattcncatgaacatgaaaggnacggagaacacccgatacagnngtgcccgctttcgtacccaagnngcaccactcggtagaaactctcacattcnttgagcgcggaccctatnnnnnnnnttgtnntatccgcttcgaaccnaaccntaacgctggcgcccaaaagcaacatagtcatgncggcgcgcaagactncctaggatggaagacggcgcgaanagggatgnccatagtcagaactgaacctgggcanggctaaaagcananngttctcgcccngcgactngattagngcggccgattcgggagacttatagcnggaagctaaggctggcatcccgantctccncagcccctannctnnagggggatngnatgttgacaaatcccccggtncccaagtgggagttcangttngccgaggttgaggatagcaaatcagccggcacagcaccacacggtcgtttccagttcgatcggccggctatctgtagagcattttaccaaggagaccgcncggtggtttgtggacagattcccaactcctagggggccgccgtccatccgcgctagggcgcggttttgggctgtgccacgagcctagtacgagtgagtgantcatcatgggcgagcatcnctccttctcgncgccccgcggttacccgggtgagtgctacgagtnattgcttcagcgcgatgcattcgccgagctagcangaannnnnnaagcgcaccaaaaaagggatcccgtangtctgcgngtnaccgtgtgcttacnccggcggcgagggcattggtatagcgggaaatgcgcgttgggtggcngcnntgctgcaagcgcggtgnacgtaccaccgcattatcccagaatacccgatgcgtatcttgtangcgacggagcntctgggtattattgaacaaccgggctaggtcttctttagctgtggaacatnctaagtcccgatggatacctaacattccgcgnnnntgccctagatataagcgcaggtactcgcnggcctccaaaaaaatgcggtccgctagtaccgatttcgagaattcgaactccacgtagcacgtcccttgaaaagccccgttgtnnggacaatttttgattccnanaaccgncagggctgcagggcctgtgcgnngggcctctggggccanngtcctctgtagctgcgttgcncggagaggaaccccccatggggtgtttctgcgcctngcttcgtgatgtcctanctgctcatttggaacggccaactcgcggtcggtttcccgtttgagactcgncggtttgacccgatctttagcgcgattgccatcagtctncacacctgggctccgtcttcnataggcttacggccgttaggcgtggtgcgggttctcgtgnaaggccacgcgnnnccggaacgtatccncgactcgatgcctacnncgtcgactttcngttgggtgcgccntcgtcgactccgcacgtaaccaactcgacctnctctnggaatggcgcgggcnttgcnatctcgtaagcgagactcacactccganncaatgcgcctttccggggctngtgccacaagattgtgggggaccccnattaaacgggtgcgcccagccgcttcgtggtacccaacctag
		</sequence>
		<sequence>
			<taxon idref="Chicago_tube2"/>
			acgcgcgccggtgccgggcagagtcgaataagaggatattcaaccgatgggtcgtgcatcccctcccggggtgatggctggggggcggtccccaccacccgcgtagatcaggaatctctgatcaaacttgactatcagacgaactaagactggcccaaaggaagggtaccggtgtaccgttctctggggcgagaagggtgtaactgcgcgcgactcgggacggggcgacttgcgtgtcactagcagagaaggccggagcgttggagttacgtctcannnctcttacacacgggcgccccaaaggtggctgagttaaagctttcgcaaccagatcctttcccccaactgaaaactgagactcgctctatacaccataagaccgttggcgagcaaaaatcaagagagaagcagtcgacgcgagtggaagagctgaaaagggtaaacattaaggcttggtgtgaactatgtccccgtgaacatgaggggcacggaggatgcccgacacaattatgttcattcgcgtatccaagacccaccactcgataaaggctctcgcgctttttgggcatggaccctactgggacgtttattacatccgcttcgaactgacccttaacactggcgttcataagaagcatagtcatgctggggcgcaggattctccaagatggaaggtgacataagataagacggctctaatcaggactgaacttgctcagagccggcggtgacgtatctccgccccgcgatcaagttagtgcagccgagctaaagaacttacagcggaacgctagatctgacgtcccgagtattccgatcccctacgtcttaggggggttgcgtgttgacaaatcgcccagtccccaagcgaggatccacgttgatgggggccggggatggtaaaccagccgacatatcatcgcgtggtcgcttccagttcggccagccggttacccgcagagcacccggcgaaggagccggcgcggtagggtaaggacaggttcccacttcctaaagggctgccgtccatccgcgcgaggatgcgcttccgggctgtgccacgaacctagcacggatgagtgagccatcgtgagcgagcaccgtccctccccgttgctccgcggctacccggacaggcaccgcgagcgattccctcggcgcggtgcgctttccgagctaacgcgaacccgcgcagtgcagcgaaaaaaagatctcgtagatctacgtgttgccgtgtgcccacgtcggcggcgagacaatcggtatggccggaaatcgacgctgggcagcagcgacgttgcgagcccagcgtgtgcgccacagcactatcccagaatacacgacgcgcatatcgcagacgaaagggtatctgggtattactgagcgatcggactgggttctccatacctacggaacatcccaagtcttactggatacctaatttcccataatgcttccctcgacataagtgcaggtactcgcgggcgcccagaaaaacaagatccactaggacttgctctggaacttcaagtcccccgtagcgcgctccttgaaaagccccgctatgcggccgattcctgactctaacgaccgacggggctacagggtctacgcggaaaacttccagggttcaagctccccgcggctgtgtcgcccgggaaggaatcctttatggggcgttcctacgttttgtttcgtgatgtcctagctgcccacttggaacgaccaggtttcggtcgattccccgttcgagatttatcggttcgactcagccccgagcgcggttgccataggtctgcatcctcgggctccgctttccgtaggcttcccgccgttgggcgcggcaaagatttccgtgcgaggttacacgtagccaagccgcgcccccaatccaatacctccatcgtcgatccctagcctagcacgcccttgccaagtccgcgcttaatcagcccaacctcctgtcgggatggcgtgggcgttgccatcttataggcgaggctcttgtttcgacccaatgagctttcccggggctcatgtcgcagagttgtgagtgcacccaattagacgggtacaccgaaccgtcttacggtgtttagcctag
		</sequence>
		<sequence>
			<taxon idref="DFU001_EdgeMasked"/>
			angtgtgccgntgccnggcatagttgnataaaaagnngctcanccnnnnggtnnngcatcacctcncgggacggcgtntggaagnnnatccccaccgcctanntagatcacnnatctttgatcaagttcaccggtnanaagagtnnnannntnnncaaaggaagggtactggcgtatcgttctntgagangcgangaatgcaactgcgnananntcgngncnnnacgancnncgtntcccccacaaagagagctngngngttgaaatcacgcntcgnnnntcttacgtnngagcnncccacgggnaacctgtttnggacccccannancatatcccgcctnttaactgnaggnggagacttgctccacgcaccataagaccntcgacgantaagaacagacagngnganagttgacgcgaatgaaagaacggaaaaaggtnggcctgnnnnntngacatgaactntatttccatgaacangngnggnacggagaacatccgatacagnnntnnncgcnttcgtacccaagnngcaccacncgnnanaaactctcacgttctttgagcncggaccntatnnngnnnnttgtnnnatccgcntnnaaccgaaccttaannctggcgcccanaagcaacatngtcangccgnngcgcagnactncctaagatggaagnngncgcaaannnngatggcnatagtcaganctgaacctgggcaagantaacagcnnagcgttctcgcncngcggctagattagtncggccgntncgggagacttatnncgggaagntaagnctngcgtcccgagtntcccgagcccctatannnnagggggatcgcntgctgacaaatnnnccngtccccaagtggnngnncacgttgncngaggcngnnnntannaaannagccngcacagcacnacncngtcntttctagttcgaccagccgnntntcngcaaagcactttaccnnngngncngcgcggtnnnttgtggacagattcccacntccnaangggccnccatccatcngcncgngggcgcnctcnngngcngtaccacnagcctancatnnntgagtnagtnatcatggnngagcatngnncctcntcgtngccncgcggctacccgggtgagnnctnnngntgattgcttcggcncgatgcntttgncgagctagcacgancccgcgcntcgcngcaaaananggannccgtaggtctgcgtgtcgccgtgtgctnangccgncggcnagnncnttggtanagcggnaaatnnnnnttgggnggcggcnnngcngcaagcccgangtnngnnccaccgcattatnccagaatacccgatgcntancttgtaggnganagngcgtctgggtnntattgaangactnggctaggtcttctanancnanagnacntcctaagtcctaatggatactnctcannccgcnnnnnngncntnganatangtncaggtactcgcgggcctccnaaaaaangcgntccactnttaccggcnncaannatttganccccacgtggcacgnnnnntnaaaagccccgttgtgcanccgattnntgattctaacnactnanangncnncagggcctgcgcnnnggncctctagggnnnaggccctnngnngctgcgttgccnggagaggaanccnccatggnnngtttctgcncctngnttcgtgntgtnctacctgctnatntggaacggccaactcgcggtnggtttccngttngagactnntcggtntgacccgatctttagcgcgnntgccatcngcnngcncacctgggctccgncttccataagcttacggccgttnggcntggtnngngttctngnncaaggccacgcnnnaccganangnntacccnacncnatgccnatgtcgtcgacnttcagttnngtgcgccttcgtcgactccgcacgtaaccancccgacctcctctcgggntngcgngggcnttgctatctngtaancgagactnnnacttcganncaacnngcctttccagngctnangtcacagggttgtngnggaccccaattaaacgggtacgcccagcngcttcgngntaccnaacctag
		</sequence>
		<sequence>
			<taxon idref="CW56"/>
			acgcgcgccgatgccgggcagagtcgaataagaagatattcaaccgatgggtcgtgcatcccctcccggggtgatggttggggggcggttcccaccacccgcgtagatcaggaatctctgatcaaacttgactatcagacgaactaagactggcccaaaggaggggtaccggtgtaccgctctctgggacgcgaagggtgtaactgcgtgcgactcgggacggggcgacttgcgtgtcactagcagagaaggccggagcgttggagttacgtcttannnnnnntacacacgggcgccccacaggtggctgagttaaggcttttgcaaccagatcctttcccccaactgaaaactgagactcgctctgtacaccataagaccgttggcgagcaaaaatcaagagagaagcagtcgacgcgagtggaagagctgaaaagggtaaacatgaaggctcggtatgaactatgtccccgtgaacatgaggggcacggaggacgcccgacacaagcatgttcattcgcgtatccaagacccaccactcgataaaagctctcgcgcttttatggcatggaccctactgggaagtttattacatccgtctcgaactgacccttaacactggcacccataagcagcatagtcatgctggggcgcaggattccccaaaatggaaggtgacataaggtaagacggctctaatcaggactgaacttgctcagagccggcggtgacgtatctccgccccgcgatcagattagtgcagccgagccaaagaacttacagtggaacgctaggtctgacgtcccgagtattccgatcccctacgtcttaggggggttgcgtgtcgacaaatcgcccagtccccaagcgaggatccacattgatgggggccggggatggtaacccagccgacacatcatcgcgtggtcgcttccagttcgaccagccggttatccgcagagcgctcggcgaaggagccggttcggtagggtaaggacaagttcccacttcccaaagggctgccgtccatccgcgcggggatgcgcttccgggctgtgccacgagcctagcacggacgagtgagccatcgtgagcgagcaccgtccctccccgttgccccgcggctacctggacaggcactgcgagcgattccctcggcgcggcgcgccttccgatctaacgcgaacccacgcagtgcagcgaaaaaaagatctcgcagatctgcgtgttgccgcgtgcccacgtcggcggcgagaccatcggtatggtcggaaatcgacgctgggcagcagcgacgttgcaagcccagcgtgtgcgccacagcactatcccagaatacccgacgcgcatatcgcagacgaaagggtatctgggtattactgagcgatcggactgggttctctatacctacggaacatcccaggtcttactggatacctaatttcccataatgcctccctcgacataagtgcaggtatccgcgggcgcccagaaaaacaagatccactagtacttgctctggaacttcaggtcccccgtggcacgctccttgaaaagccccgttgtgcggccgattcctgactctaacgaccgacggggctacagggtctacgcggaagacttccagggttcaagctccccgcggctgtgtcgcccggaaaggaatcctttatggggtgttcctacgttttgtttcgtgatgtcctagctgctcacttggaacgaccaggtttcggtcgattccccgttcgagattcatcggttcgactcagccccgagcgcggttgccataagtctgcacactcgggctccgctttccgtaggcttcccgccgttgggcgcggcgcaggtttccgtgcgaggttacacgtagccaagccgcgcccccaatccaatacctccatcgtcgatccctaacctagcacgcctttgccaagtccgcgcttaaccagcccaacctcctcttgggatggcgtgggcgttgccatcttataggcgaggctcttgtttcgacccaataagctttcccggggctcatgtcgcagagttgtgggggcacccaattagacgggtacaccgaaccgtcttacggtgtttagcctag
		</sequence>
		<sequence>
			<taxon idref="Fribourg-Blanc"/>
			acgcntgccgatgccgggcatagttggataaaaaagtgctcaacccgcgggtcgtgcatcccctcncgggacggcgtctggaaggggatcctcnncncccacgtagatcagggatctttnatcaagttcaccggtcagacgagttaaagnntgcccaaaggaggggtactggcgtaccgttctctgagacgcgaagaattcaacngcgcacaggtcgagacggggcgacttacgcgccccccacaagganagncganacgttganatcacgnttcgnnnnttttacgcgttagccccgcacaggtaacctggttgggacccccagaaacatatcctttcnctcaactgaaggtggagacttgctntatanaccataagaccatcgangaatgggaacagacacagagncagtcnacgcgaatgaaannncggaaaaaggtngacccgannngtcgacatgaactatattcccatgaacatgaaggagacggtgaacanccgatacaggcgtgcccgctttcgtncccaagnngcaccactcgntagnaactctcacattctnnnagcgcggaccctannnnannnnttgtgnngnccgctnngaatcgaacnctaacgctggcgcccaaaagcaacatagtcatgccggcgcgtaggacttcctaggatggaagacggcgcaaagagggatggccanagtcagaactgaacctgggcanggctaaaagcaaagcgttctcgccccgcgactagattagtgcggccgattcgggagacctntagcgggaagctaaggctggcatcccgagtctccccagcccctntactnnaggaggatcgcatgttgacaaatcccccggtncccaagtgggagttcacgttggccgagattgaggatagcaaatcagccggcacagcaccacacggtcgtttccagttcgatcagccggctatctgtagagcattttaccaaggagaccgcgcgggggtttgtgnacagattcccaactcctagggggccgccgtccatccgcgctagggcgcgctttngggctgtgccacgagcctagcacgagtgagtgagtcatcatgggcgagcatcactncttcttgtngcccngcggctanccgggtgagcgctacgagngattgcttcagcgcgatgcattcgccgagctagcacgannnnnnnaancncaccagaaaagggatcccgtaggtctgcgcgttaccgtgtgcttacgccggcggccagggcattggtatagcgggaaatnnacgttgggtggcggcagngctgcaagcgcggtgtacgtacnatcgcattatcccagaatgcccgatgcgtatcttgtaggcgacagagcatctgggtattattgaacagncgggctaggtcttctttagctgtggagcatccnaagtcccgatgnatacctaacattcagcgnnnntgccctagatataagcgcaggtactcgcgngcctccaaaaaaangcggtccgcnagtaccgatttcgagaactcgaactccncgtagcacgtcccttgaanagccccgttgtgcggacgatttttgattncaacaaccgacagggctgcagggcctgtgcggagggccnctggggccagggtcctctgtagctacgttgcccggagaggaaccccccatggggtgtttcnncgccttgcttcgtgatgtccgacntgctcntttggaacggccaactcgcggtcggtttcccgtttgagactcgtcgntttgacccgatcttttgcgcgntngccatcagtctgcacacctgggctccgtcttccataggctgacggtcgttaggcgtggtgcgggttctcgtgcaaggccangcgnnaccggaacgtatccccgactcgatgcctacgtcgtngactttcagttgggtgcgctttngtcgactccacacgtaaccaacccgacctcctctcgggatggcgcggncgttgctatctcgtaagcgagactcacacttcgattcaatgcgcccttccggggctcntgccacaagactgtggnggaccccaattaaacgggtgcgcccagccgcttcgtggtacccaanctag
		</sequence>
		<sequence>
			<taxon idref="GAP009"/>
			gcactctcctatgacgggcagggccaaataagaagatattccaccgatgtgtcgtgcatccactcccggggcgatggctggaaggcgacccctaccgcccgcgtagattaggaatcctcggccaagttcaccgataagacgaactaaagnnggcccgaagagagggtaccagcgtgtcgttctctggtacgcagggggtgtgactgcacncagctcgagacggaacgactnacgtgtcccccgcagagaaggccggagagctgaagttacgtctcgnnnntcttacacacgggccccccacatttgaacgagttggggttttcggaaccagaggatttacctcaactgaaggtggagattttttctatacaccataagatcgtcgacgaacaaagatcagcggagaagcagtcgatgcagatggaannncgaaaaaaggtnaacatgaagggtcagtataaaccatgtccccatggacatgagggggatgtaggacacccgatacgggcatcttcattcgcgcacccaaaacccaccactcgataggagccctcgcgctctatggacntggaccttattgggaagtttattacagctgtctagaaccgactcttagcgctggcaccnataaacaacatagtcacgcctgcccacagggtcccccaagatggaaggngacacaaggtgggatgaacctaactagaactgaacttgctcaaagccggcggtggcttatctccgctcctcgaccagattagtgtgatcgattcgggagactcacagcggaaagctagggcttaagtccaaattcctcagagcccctacgctttgggggggtcgtatgttgacaaagccctaagcccccaggcagagattcatgctaatgggggctggtaatgtnaaaccagcctacacagaatcgcgcaattgcttccggtcnaaccatacgattattcgcagagtactcggcgaaagagacggcgcggtagggtaaggacagatccccaccttctaaggggccgccgaccatcggcacgagtgcgcgcttccgggccgtgccacgagcctancgcggatgagtgagtcatcggaagcggacaccntcccccctcgttgcccagtggctaccctggcgantgtcgctngcgattcacttggcgcggcgcacttgactggctagcgcgaacccgcgcggcgcagcaaagaaaaagcataatggacctgattgctgtggcgtactcacgccaacggcgaggccatctgtatagccggaaacncacgctaggcggcatcgactctgcaagcctgacgtgtgcgccaccgtgctaccccagaatacccggtgtacatatcgtaaacgacatngtatcttggcattactgagcgatcgggttgggttctctatacctacggaaaatcccaagtcttaatgggtacctaatttcccataatgctgacctaggcgcaattgcagacactcgcgggcgcccaggaaagcaaggcccatcattacttgctctgnaactccgagtccaccgcggcacgctaattggaaaacccagttgtgcggctgattcccaactctaacaaccgatagggctacagggtctacgaggaaggtttccagggttcaatccccttgtggctgtgttgcccggagcgtgatcctccatggggtgttcctgcgcttcacgtcatnatgtcctagctgctcacctggaacnactaggttgcggtcagctccccgtttgagactnntcggtttgatcgggtcccgagcgaagttgctatcagtctgcgcacccgggctccgctttctatagtcttccggccgttnagcgcggcgcgggttcccgtgngagtctatgtgcaaacaagccgcgcccccggtccgatacctccaccgtcagcccctagcctagcgcgcctctgcaaagtccgcgttcaacaagcccgacattctctcgggatggcgtgggcgttgccatcttataggcgaggcttttgtttctgttcgatgagcttttacggggctcatataacagggttgtggggtcacccaattaaacggttacgcagggccgttctatggtgtttcacctag
		</sequence>
		<sequence>
			<taxon idref="Gauthier"/>
			acgcgtgccgacgccgggcatagttggataaaaangtgctcaacccgcgggtnatgcatcccctcncggganggcgtntggaaggggatcctcaccgcccangtngatcagggatctttgancaagttcaccggtcagacgnnttaaagnnngcccaaaggaggggtactgacgtaccgttctctgagnngcgaagaattnaactgcgcacaggtcgagacggggcgacttacgtgccccccanaannaaagccgggacgttgagatcacgcttcgnnnntcttacgcnntagccccgcacaggtaacctggttggnacccccagaaccatatcctttccctcaactgaanntggagacttgctctatacaccataagaccatcgatgaatgagaacanacncagagncagtcggnacgaatgaaagaacggaaaaaggtngacccgannngtcgacangaactatattcccatgaacatgaaggggacggagaacacccgatacaggcgtgcccgnttncgnacccaagnngcaccactcggcagaaactctcacattctttgagcgcggaccctatnnnnnnnnttgtnnnatccgcttcgaaccgaaccctanngctggcgcccaaaagcaacatantcatgccggcgcgcaggacttcctaggatggaagacggcgcagagagggatggccatngtcagagctgaacctgggcnaggctaaaagcaaagcgttctcgccccgcgactagattagtgcggccgattcgggagacttatggcgggaaactaaggcnggcntcccgagtctnnccagcccctatactnnanggggatcgcatgttgacaaatcccccggtccccaagtgggagttcacgttggccgnggttgaggatagcaaatcagccggcanagcancacacggtcntttccagtncgatcagccggctatctgtagagcattttaccgaggagacngcgcggtgatttntggacagattcccaactnctagggnaccgccgtccatccgcgctagggcgcgcttttgggctgtgccacgagcctngcacgagtgagtgggtcatcatgggcgagcatcgctccttctcatcgncccgcggctacccgggtgngtgctacnagtgattncttcagcgcgatacattcgccgagctagcacgaannnnnnaagcgcaccaagaaangnatcccgtaggtctgcgtgttaccgtgtgcttgcgccggcggcgagnncattggtatagcgggaaatnnacgttgggtggcggcagtnctgcaagcgcggtgtacgtaccaccacattancncagnatacccgatgcgtatcntgtaggcgacagagcatctgggtattattgaacaaccgggctaggtcttctttagctgtggaacgtcctaagtcccgatggatacctaacattccgcgnnnnngccctagatataagcggnggtactcgcgggccttcaaaaaaacgcggtccgcnagtaccgatttcgagaattcgaactccacntagcacgtcccttgaaaagccccgttgtacggacgatttttgattccaacaaccgacagggctgcaaggcctgtgcgnngggcctntggggccagggtcctctgtagctgcgttgcccggagaggaaccccccatggggtgtttccgcgccttgcttcgtgatgtcctacctgctcatntggaacggccaacncgcggtcggtttcccgtttgagactcgtcggttngacccgatctttagcgcgattgccatcagtctgcanacctggnctccgtcntccataggctnncggncgttaggcgtggtgcgggttctcgtgcaaggccacgcgnnnccggaacgtatccccgantcgntgcctacgtcntcgactttcagttgggtgcgccttcgtcgactcngcacgtaaccaacccgacctcccctcgggatggcgcgggcgttgctatctcgtaagcganactcacacttcgattcaatgcgcntttccggggctcgtgccacaagattgtgggggactccaattaaacgggtgcgcccagccgcttcgtggtacccaacctag
		</sequence>
		<sequence>
			<taxon idref="GHA1"/>
			acgcgtgccgacnccgggcatagttggataaaaaggtgctcaacccgcgggtcgtgcatcccctctcgggacggcgtctggaaagggatcctcaccgcccacgtagatcagggatctttgatcaagttcactggtcagacgagttagagnntgcccaaaggaggggtactggcgtaccgttctctgagacgcgaagaantcaactgcgcacaggtcganacgngncgactnnngtnccccccacaaggaaagccgggacgttgagatcatgcttcgnnnttcttacgcgttagcctcgcacaggtaacctggttgggacccccagnaccatatcntttccntcaactgaaggtggagacttgctctatanaccataagaccatcgatgaatgagaacagacacagagacagtcgacgcgaatgaaagaacggaaaaaggtngacccnagaagtcnacatgaactacattcccatgaacatgaagggnacggagaacacccgatacaggcgtgcccgctttcgtncccaagnngnaccactcggtagaaactctcacattctttgagcncggaccctatcaaannnnttgtgttatccgcttcgcnccgaancctaacgctgncgccnnaaagcaacatagtcatgccggcgcgcgngacttcctaggatggaaganggcgcaaagagnnanggccatagnnaganctgancctnggcaaggctannngcaangcgttctcgcnccgcgactagattagtgcggccgattcgggagacttatagcgggaagctaaggctggcatcccgagtctccccagcccccatactnnagggggatcgcatgttgacgaatcctcnggtccccaagtgggagttcacgtcggccgaggttgaggatagcaaatcagcnggcacagcaccanacggtcgttnccagctcgatcagccgnntatctgtagagcattttaccaaggagaccgcgcggtggtttgtggacagattcccaactcctagggggccgccgtccatccgcgctagggcgcgcttttgtgctatgccacgagcctagcacgagngagtgagtcatcatgggcgagcatcgctccttctcgtcgccncgnggctactcgggtgantgctacgagtgattgcttcagcgcgatgcattcgccgagctagcacgannnnnnnnagcgcaccaaaaaagggatcccgtaggtctgcgtgttaccgtgtgtttacgccggcggcgagggcattggtatagcgggaaatgcncgtnnggtggcggcagngntgnaancgcggngtacntaccaccgcattatcccagaatacccgntgcgtatcttgtaggngacagagcatctgggtattgttgaacaaccgggctnggtctnctttanctgtgnaacntcctaagtcccgatggatacctaacattccgcggcattgccntagatataanngcangtacnngcgggccnccaaaaaaacgcggtccgctngtaccgatttcgnnnattcnaacncnacgtagcacgtcccttgagaagcctcgttgcgcngacgatttttgattccaacaaccgacngcgctncagggnctgtncngagggcctctggggccagggtcctctgtagctgcgttgcccggngagganccccccatgnggtgttncngcgccntgcttcgtgatgtcctanttgctcattnanaacggccaacccncggtcggtttcccgtttgagactcgtnnntttgacccgatctttagcgcgattgccatcagtctgcacacctgggctccgtcttccatagnnttatgnccgctaggcgtggtgcgggttctcgtgcaaggcnacgcgcaaccggaacgtatccctgactcgatgcctncgtcgtcgactttcagttgggtgcgccttcgtcgactccgcacgtaaccaaccngacctctnctcgggatggcgngggcgttgctatctcgtaagcgagactcacacttcgattcaatgcgcctttccggggctcgtgccacaagattgtgggggaccccaattaaacgggtgcgcccagcngcttcgtggtacccaanctag
		</sequence>
		<sequence>
			<taxon idref="Ghana-051"/>
			acgcntgncgacgccgggcatagttggataaaaaggtgctcaacccgcnggtcgtgcatcccctcncgggacggcgtctggaaanggatcctcaccgcccacgtagatcagggatctttgatcaagttcactggtnagacgagttagagnnnnnncaanggaggggtactggcgtaccgttctntgagacgcgaagaactcaactgcgcacnnntcgagacggggcgacttacgtgccccccacaagganagccgggncgttnagatcatgcttcgnnnttcttacgcgtnagcctcgnacaggtaacctggttgggacccccagaaccatatcctttccctcaactnaaggtggagacttgctctatacaccataagaccatcgatgaatnagaacagacacagngacagtcgacgcgaatganagaacggaaaaaggtngacccgannngtcgacatgaactacattcccatgaacatgaaggggacggagaacacccgatacaggcgtgcccgctttcgtacccaagnngcaccactcggtagaaactctcacatnctttgagcgcggaccctatnnnnnnnnttgtnnnatccgcttcgcaccgaaccctaacgctggcgcccanaancaacatagtnatgccggcgcgcgggacttcctaggatggaagacggcgcaaagagggatggccatagtcagaactgaacctgggcaaggctaaaagcaaagcgttctcgccccgcgactagattagtgcggccgattcgggagacttatagcgggaagctaaggctggcatcccgagnntccccagcccccatactnnngggggatcgcatgttnacgaancctccggtccccaagtgggagttcacgtcggccgaggttgaggatagcaaancanccggcacagcaccnnacggtcgtttccagctcgatcagccngcnatctgtagagcatnttaccaagganaccgcgcggtggnttgtggacagattcccaactcctagggggncgccgtccatccgcgctagggcgcgcttttgngctatgccacgagcctagcacgagtgagtgagtcatcatgggcgagcatcgctccttctcgtcgccccgcggctactcgggtgagtgctangagtgattgcttcagcgcgatgcatncgccgagctagcacgaannnnnnnagcgcaccaaaaaagggatcccgtaggtctgcgtgttaccgtgtgtttacgccggcggcgagggcattggtntagcgggaaatgcacgttgggtggcggcnntgctgcaagcgcgntgtacntaccaccgcattatcccagaatacccgatncgtatcttgtaggcgacagagcatctgggtatngttgaacaaccgggctaggtcntctttagctgtgcaacatcctaagtcccgatggatacctaacattccgcgnnnnngccntagatataagcgcaggtactcnngggcctccnaaaaancgcggtccgctagtaccgatttcgagaattcgaactccacntagcacgnnccttgagaagcctcgttgcgcggacgatttttgattccaacaaccgacagcgctgcagggcctgtgcggagggcctcnggggccagngtcctctgtagctgcgttgccnggagaggaaccccccatnaggtgtttccgcnccntgcttcgtgatgtcctactngctcatttagaacggccaacccgcggtcggtttcccgtttgagactcgtcggtttgacccgatctttagcgcnattgccatcagtctgcanncctgggctccgtcttccataggcttatggccgctngncgtggtgcgggttctcgtgcaaggccacgcgnnancggaacgtatccctgacncgatgnctacgtcgtcnnctttcagttgggtgcgccttcgtcgactccgcacgtaaccaacccgacctcttctcgggatggcgcnggcgttgctatctcgtaagcgagactcacacttcgattcaatgcgccnttccggggctcgngccacangattgtgggggaccccaatnnaacgggtgcgcccagccgcttcgtggtacccaacntag
		</sequence>
		<sequence>
			<taxon idref="HATO"/>
			acgcgtgccgatgccgggcatagttggataaaaaggtgctcaacccgcggatcgtgcatcccctctcggaacggcgtctggaaggggatcctcaccgcccacgtagatcagggacctttgatcaagttcaccggtcagacgagttaaagnnngcccaaaggaggggtactggcgtaccgttctctgagacgcgaagaattcaactacgcacaggtcgagacggggcgacttacgtgccccccacaaggaaagccgggacgttgagatcacgcttcgcattttttacgcgttagccccgcacaggtaacctggttgggacccccagaaccatatcctttccctcaactgaaggtggagacttgctctatanatcataagactatcgatgaatgagaacagacacagagacggtcgacgcgaatgaaagaacggaaaaaggtggacccgagaagtcgacatgcactatattcccatgaacatgaagggggcggagaacacccgatacaggcgtgcccgctttcgtaccaaagnngcaccactcgntagaaactctcacattctttgagcgctgaccctatcaaagatnttgtgttatccgcttcgaaccgaaccctaacgctggcgcccaaaagcgacatagtcgtgccggcgcgcaggacttcctaggatggaagacggcgcaaagagggatggccatagtcagaacttaacctgggcaaggctaaaagcaaagcgttctcgacccgcgactagattagtgcggccgattcgggagacttatagcgagaagctaaggctggcaccccgagtctccccagcccctatactnnagggggaccgcatgttgacaaatcccccggtccccaagtgggagttcacgttggccgaggttgaggatagcaactcagccggcacagcaccacacggtcgtttccagttcgatcagccggctatctgtagagcattttaccaaggagaccgcgcggtggtttgtggacagactcccaactcctagggggccgctgtccatccgcgctagggcgcgcttttgggctgtgccacgagcctagcacgagtgagtgagtcatcatgggcgagcatcgctccttctcgtcgcctcncggctacccgggtgagtgctacgagtgattgcttcagcgcgatgcattcgccgagctagcacaannnnnnnnggcgcaccaaaaaagggatcccgtaggtctgcgtgttaccgtgtgcttacgccggcggtgagggcattggtatagcgggaaatgcacgttggttggcggtagtgctgcaagcgcggtgtacgtaccaccgcattatcccagactacccgatgcgtatcttgtaggcgacagagcatttggatgtcattgaacaaccgggctaggtcttctttagctgtggaacatcctaagtcccgatggagacctaacattccgcggcattgccctaaatataagcgcaggtactcgcgggcctccaaaaaaacgcggtccgctagtaccgatttcgagaattcgaactccacgtagcacgtcccttgaaaagccccgttgtgcggacgatttttgattccaacaaccgacagggctgcagggcctgtgcggagggcctctggggccagggtcctctgtagntgcgttgctcggagaggaaccccccatggggtgtttccgcgccttgcttcgcaatgtcctacctgctcatttggaacggccaactcgcggtcggtttcccgtctgagactcgtcggtttgacccgatctttagcgcgattaccatcagtctgcacaactgggctccgtcttccataggcttacggcagttaggcgtggtgcgggttctcgtgcaaggccacgcgcaaccggaacatatccccgactcgatgcctacgtcgccgactttcagttgggtgcgccttcgtcgactccgcacgtgaccaacccgacctcctctcgggatggcgcgggcgttgctatctcgtaagcgagactcacacttcgattcaatgcgcctttccggggctcgtgccacaagattgtgggggaccccaatcaaacgggtgcgcccagccgcttcgtggtacccaacctag
		</sequence>
		<sequence>
			<taxon idref="IND1"/>
			acgcgtgccgacgccgggcatagttggataaaaaggtgctcaacccgcgggtcgtgcgtcccctctcgggacggcgtctggaaggggatcctcatcgcccacgtagatcaggggtctttgatcaagttcaccggtcagacgagttaaagngtgcccaaaggaggggtactggcgtaccattctctgagacgcgaagaattcaaccgcgcacaggtcgagacggggcgacttacgtgccccccacaaggaaagccgggacgttgagatcacgcttcgnnnctcttacgcgttagtcccgcacaggtaacctggttgggacccccagaaccgtatcctttccctcaactgaaggtggagacctgctctatacaccataagaccatcgatgaatgagaacagacacagagacagtcgacgcgaatgaaagaacggaaaaaggtggacccgagaagtcgacatgaactatattcccatgagcatggaggggacggagaacacccgatacaggcgtgcccgctttcgtacccaagnngcaccattcgntagaaactctcacattctttgagtgcggaccctgtcaaanntnttgtgttatccgcttcgaaccgaactctaacgctggcgcccgaaagcaacatagtcatgccggcgcgcaggacttcctaggatggaagacggcgcaaagagggatggccatagtcagaactgaacctgggcaaggctaaaagcaaagcgttctcgccccgcgactagattagtgcggccgattcgggagacttgtagcgggaagctaaggctggcatcccgagtctccccagcccctatactnnagggggatcgcatgttgacaagtcccccggtccccaagtgggagttcacgttggccgaggttgaggatagcaaatcagccggcacagcaccacacggtcgtttccagttcnattagccgnctatctgtagagcattttaccaaggagaccgcgcggtggtttgtggatagattcccaactcctagggggccgccgtccatccgcgctagggcgcgcttttgggctgtgccacgagcctagcacgagtgagtgagtcatcatgggtgagcatcgctccttctcgtcgcctcgcggctacccgggtgagtgctacgagtgattgcttcagcgcgatgcattcgccgagctagcacnannnnnnnaagcgcaccaaaaaagggatcccgtaggtctgcgtgttaccgtgtgcttacgccggcggcgagngcattggtatagcgggaaatgcacgttgggtggcggcagtgctgcaagcgcggtgtacgtaccaccgcattatcccagaatacccgatgcgtatcttgtaggcgacagagcatctgggtattattgaacaaccgggctaggtcttctttagctgtggaacatcctaagtcccgatggatatctaacattccgcggcattgccctagatataagcgcaggtactcgcgagcctccaaaaaaacgcggtccgctagtaccgatttcgagaattcgaactccacgtagcacgtcccttgaaaagccccgttgtgtggacgatttttgattccaacaaccgacagggttgcagggcctgtgcggagggcctctgggaccagggtcctctgtagctgcgttgcctggagaggaaccccccatggggtgtttccgcgccttgcttcgtgatgtcctacctgctcgtttggaacggccaactcgcggtcggtttccagtttgagactcgtcggtttgacccgatctttagcgcgattgncatcagtctgtacacctgggctccgtcttccataggtttacggccgttaggcgtggtgcgggttctcgtgcaaggccacgcgcaaccggaacgtatcctcgactcgatgcctacgtcgtcgactttcagttgggtgcgccttcgtcgactccgcacgtaaccaacccgacctcctctnggnangncgcgggcattgctatctcgtaagcgagactcacacttcgattcaatgctcctttccggggctcgtgccacaagattgtggaggaccccaattaaacgggtgcgcccagccgcttcgtagtacccaacctag
		</sequence>
		<sequence>
			<taxon idref="Iraq_B"/>
			acgtgtgccgatgccgggcatagntgggtgaaaaggtgctcaacccgcgggtngtgcatcacctcncgggacggcgtctaaaaggggatcnccaccgcctacgtagatcggggatctttgntcaagttcaccggtcggaagagtcaagannnnnataaaagangganntcggcgtatcgttctctgagacacgaagaatgcaactgcgcannngtaaaggcgggacgacctacgtgtcccccacaaagggagccgggncgttgaaatcacgcctcgnnnntctcgcgtgtgagccccccacgggcaacctggttgggacccccagaaccatatcctttcccttaactnaaggtgganacttgctctacgcgccatagtgccatcgacgaataagaacagacagagngacagttgacgcgaatgaannnnnnaacaaagacnggcctgannngtcgacatgaactanatttccatgaacatgagggggacgnagaacatctgatanaggcgtcctcgctttcgtacccaagnngcaccgctcgatagaaactctcaggttctttgagcgcgganccnntnnnggannttgtnnnatccacttcgaaccgaacctcaacgttngcgcccaagagcaacatagtcatnncggcgcgcaggacttcctaagatggaagacggcgcaaagagggatggccatagtcagaactgagcctgggcangattaacagcaaagcgttctcgccccgcagctaaattagtacggccgattcgggagatncataccgggaagctanggctggcgtcccgagtctcccgagnncctgnnctnnagggggntcgcatgcnaacagatcccccagtccccaagtgggagttcacgttggccgaggctgaggatagngactcagccggtacggcaccncacggtcgtttctagttcgaccagctggctatcngcaaagcacttnaccaaagagaccgcgcggtggttngtggacagattcctnactcctaagnngncgccatccatncgcgcgagggcgcgctcttgtgctgtaccacgagcctagcatnagtgagtcagtcatcatggacgagcatcgctccttttcgttaccccgcagctaccngggtgactgctacgggtgattgcttcgtcgcgatgcatttgccganctagtacgaacncgcgcancacggcaaaanagggatccngtnggtctgcgtgtcgccgtgtgctcacgccggcngcgagggcattggtatagcggnaaatgnacgttgngtggcggcnnngctgtaagcccgatgtacgtaccaccgcattattccagaatacccgatgcgtaccttgtnggcgacagagcgnctgggtattattnaacgaccgagctaggtcttatatagctacagaacatcctaagtcttactggatactcctcactccgcgnnnnngccctagatataggtgcaggtnctcgcgggnctccgaaaaaacgcggtccantagnaccggcttcaagaatttgaaccccacgtggtacgttcnttgaaaagccccgttgtgcagccgatttttgattctaacaactgacatggctacagggcctgngcggagggcctctaggnccaaggccctctgtgnctgcgttgcccgaagaggaaccccncatggggtgtttctgcgccttgcttcgtgatgncctacctgctcatttgnaacggccaactcgcngccggtttcccgtttgagactcgtcggtttaacccgatctttagcacgattgccatcagcctgcacacctgggctccgtcttccataagcctacggccgttaggcatggtgcgggttcttgngcaaggccgcgcgcaaccgaaacgtatacccgactcgatgcctacgtcgtcgactttcagttgggtgcgccttcgtngactccgcacgtaaccagcccgacctcctctcgggatggcncgggcgttgctatctcgtaagcganactcacanttcgattcaacgcnccttcctagggctcatgtcacagggtcgtgggggaccctagttgaacgggtacgcccagccgctncgtgttacccaacctaa
		</sequence>
		<sequence>
			<taxon idref="Japan320e"/>
			acgtgtgccgatgccnggcntagttggacgaaanggtgctcaaccngcgggtcgtgcatcacctcncgggacggngtctaaaaggggatncccaccgcctacgtagatcgggganctttgatcaagttcancgntcagaagagttaagannnncacaaaagaannntatcggcgtatcgttctttgagacacgaagaangcaactgngcacnngtaaaggcgggacgacctacgtgtcccccacgaagggagncggggcgttgaaatcacgcctcgnnnntcttgcgtgtgagccccccacgggcaacctggttgggacccccagaaccatatcctttcccttaactggaggtggagacttgctctacgngccataaggccatcgacgaataagaacagacagagagacagttgacgcgaatgaannnnngaaaaaagacnggcctgannngtcgacatgaactatatttcnatgaacacgngggggacggagaacatctgatanaggcgtcctcgctttcatacccangnngcaccgctcgatagaaattcncaggttctttgagcgcggaccctatnanggannttgtnnnatccgcttcgaaccgaacctcancgtcggcgcccaaaagcaacatagtcatnccggcgcgcaggacttnctaaganggaagacggcgcaaagaggnatngccatcgtcagaactgagnccgggcaagattaacagcaaagcgttctcgccccgcagctaaattagtacggccgatncgggagattcntaccgggaagctnaggctggcgtcccnagtctcccgggcccctatactnnagggggatcgcatgctaacagatcccccagtccccaagtgngagttcacgttggccgaggctgaggatannaactcagccggtacagcgccacacggtcgtttctnnttcgaccagctggctanctacaaagcactttaccaaagagaccncgcgatggtttntggacagattcctaactcctaaggggccgccnnnnatccgcgcgagggcgcgctcntgggctgtaccacgagcctggcatgagtgagncagtcatcatggacgagcatcgcnccttttcgttaccccgnagctacccgggtgagtgctacgggtgattgcttcggcgcgatgcatttgccgagttagtacgaacccgcgcatcacggcaaaaaaggnatcccgtaggtctgcgtgtcgccgtatgctcacgccggcggcgagggnattggtanagcgggaaatggacgttgggtggcggcnntgctgtaancccgatgtacgtaccaccgcattatcntagaatacccgntgcgtgccttgtaggcgacagagcgtctgggtattattgaacgnccgngctaagtcttctatagctacaggacatcctaagtcttactggatactcctcactccncgnnnttgccctagatanaggtgcaggtattcgcgggcctcnaanaaaacgcggtccattagtaccggcttcaagantttgaacnccacgtggcacgttccctnaaaagccccgttgtgcagccnatttttgattctaacaactgacatggctatagnncctgcgcggagggcctctagggccaaggccctctgtggctgcgttgcccgaagaggaaccccccatggggtgtttctgcgccttgcttcgtgatgtcctacctgctcattnggaacggccgactngtggccggtttcccgtttganactcgtcggtttaacccgatctttagnacgattgccatcagcctgcacacctaggctccgtcttccataagcctacggccgttaggcatggtgcgggntctcntgcaaggccgcgcgcaaccgaaacgtatacccgactcgatgcctacgtcgtcgactttcagttgggtgcgncttcgtcgacnccgcacgtaaccagcccnncctcctttcgggatggcnngggcgttgctatttcgtaagtggaactcacacttcgattcaacgcgccttcctagggctcatgtcacngggntgtgggggaccctagttgantgggtacgcccagccncttcgtgttncccaacntaa
		</sequence>
		<sequence>
			<taxon idref="Japan322e"/>
			acgtgtgccgatgccgggnatagttggnnnaaaaggtgctcaacccgcgggtcgtgcatcacctcncgggacggcgtctaaaaggggatccccaccgcctacgtagatcggggatctttgatcaagttcaccggtcagaaganttaagannnncacaaaagaaggatatcggcgnatcgttctttgagacacgaagaatgcaactgcgcncaggtaaaggcgggacgaccnacntgtcccccangaagggagccgggncgttgaaatcacncctcgnnnntcttgcgtgtgagccccccacgggcaacctggttgggacccccagaaccatatcntttcccttaactggagntggagacttgctctacncgccataaggccatcgacgaataagnncagacanagagacagttgacgcgaatgaannnnnnaaaaaagncnggcctgnnnngtcgacatgaactatnnttccatnaacacgagggggacggagaacatctgatacaggcgtcctcgctttcatacccangnngcaccgctcgatagaaantctcaggttctttgagcgcggaccctntnnngnnnnttgtnnnatccgnttcgaaccgaacctcaacgtcggcgcccaaaagcaacntagtcatgccggcgcgcaggacttcctaagatggnagacngngcannganggattgccancgtcagaactgagcccgggcaanattaacagcaaagcgttctcgccccgcagctaaattagtacggccgattcgggagattcataccgggaagctaaggntggcgtcccgagtctcccgggcccctatactnnagggggatcgcatgcnaacagatcccccagtccccaagtgggagttcacgttggccgaggcngaggatannaactcagccggtacagcgccnnacgntcgtttctagttcgaccagctggcnatctacaaagcactttaccaaagagaccgcgcgatggtttgtggacagattcctaactcctaagggnccgccatcaatccgcgcgaggncgcgctcttgggctgtnncacgagcctggcatgagtgagtcagtcatcatggacgagnatcgctccttttcgttaccccgcagntacccgggtgagnnctacgggtgattgcttcggcgcgatgcatttgccgagttagtacgaacccgcgcatcacggcaaaaaagngatcccgtaggtctgcgtgtcgccgtatgctcacgccggcggcgnnggcattggtntagcgggaaatnnacgttgggtggcggcagtgctgtaagcccgatgtacntaccaccgcattancctagaatacccgatgcgtgccttgtaggcgacagagcgtctgggtattattgaacgaccgggctaagtcttctatagctacaggacatcctaagtcttactggatactcctcactccgcgnnnnngccctagatanaggtgcaggtattcnngggcctccaaaaanacgcggtccattagtaccggcttcaagaatttgaaccccacgtggcacgttccctgaaaagccccgttgtgcngccgatttttgattctaacaactgacatggctatagggcctgngcggagggcctctagggccaaggcnctctgtggctgcgtngcccgaagaggaaccccccatggggtgtttctgcgccttgcttcgtgatgtcctanctgctcatttggaacngccgactcgtggccggtttcccgnttgacactcntcggtttaacccgatctttagcacgattgccatcagcctgcacacctaggctccgtcttccataagcctacggcngttaggcatggtgcgggctctcgtgcaaggccgcgcgcnaccgaaacgtanacccgactcgatgcctacgtcgtcgactttcagttgggtgcgccttcgtcgactccgcacgtaancagcccnacntcctttcgggntggcgcgggcgttgctatttcgtaagtggaactcacanttcgattcaacgcgccttcctagggctcatgtcacaggnttgtgggggaccctagttgaatgggtacgcccagccgcttcgtgttacccaacctaa
		</sequence>
		<sequence>
			<taxon idref="Japan326e"/>
			acgtgtgccgatgccgggcatagttggacgaaaaggtnctcnacccgcgggtcgtgcancacctcncgggacggcgtctaaaaggggatncccaccgcctncgtagatcggggatctttgatcaagttcaccggtcngaagagttaagnnnnncacnnaagnaggatatcggcgtatcgttctttgagacacgaagaatgcaactgcgcacaggtnaaggcggnacgaccnacgtgtcccccangaagggagccggggcgttgaantcacgcctcgnnnntcttgcgtgtgngccccccacgggcaacctggttgggacccccagaaccatntcctntcccttaactggaggtggagacttgctctacgcgccataaggccatcgacgaataagancagacagagngacagttgacgcgaatgannnnnngaaaaaagacnggcctgannngtcgacatgaactatatttccatgaacacgagggggacggagaacatctgatacaggcgtcctcgctttcatacccaagnngcnccgntcgntagaaattctcaggttctnnnngcgcggaccctatnnnnnnnnttgtnnnatcngcttcgaacngaacctcnacgtcggcgcncaaaagcaacatagtcatgccggcgcgcangacttcctaagatggaagacggcgcaaagngggattgccatnntcagaactgagcccgggcaagattaacagcaaagcgntctcgncccgcagctanattagtacggccgattcgggagattcataccgggaanctaaggctngcgtcccgantctcccgggcccctatactnnagggggatcncatgctaacagatcccncagtccccaagtgggagttcacgttggccgaggctnaggnnannaactcanccngtacagcgccacacggtcgtttctnnttcgaccagctggctanctacaaagcactttaccaangagaccgcgcgatggtttgtggacagattcctaactcctaaggggccgccntcaatncgcgcgagggcncgctcttgggctgtaccacgagcctggcatgagtgagtcagtcatcatggacgagcatcgnnccttttcgttaccccgcagctacccgggtgagtgctacgggtgattgcttcggcgcgatgcatttgccgagttagtacgaacccgcgcatcacggnaaaaaagggatcccgtaggtctgcgtgtcgccgtatgctcacgccggcggcnagggcatnggtatagcgggaaatnnacgttgggtggcggcnntgctntaagnccgatgtacgtaccaccgcattatcctagaatacccgatgcgtgccttgtaggcgacagagcgtctgggtattattgaacgaccgggctaagtcttctatagctacaggacatnctnagtcntactgganactcctcactccgcgnnnntgccctagatataggtgcaggtattcgcgggcctccaaaaaaacgcggtccattagtaccggcttcaagaatttgaaccccacgtggcangttccctgaaaagccccgttgngcanccnatttttgattctaacaactgacatggctatagggcctgcgcgnngggnctctngggccaaggcnttctgtggctgcgttgcccgaagangaaccccccatggggtgtttctgcgccttgcttcgtgatgtcctacctgctcatttggaacggccgactcntggccggtttcccgtttgacactcgtnngtttancccgatctttagcncgattgccancagcctgcacacctaggctccgtcttccataagcctacggccgttaggcanggtgcgggctctcgtgcaangccgcgcgcnnncgnaacgtatacccgactcgangcctacgtcgtcgnctttcagttgggngcgccntcgtcgacnccgcacgtaaccagcncgacctcctttcgggatggngcgggcgttgctatttcgtaagtggaactcacacttcgattnaacgcgccttcctagggctcatgtcacagggttgtgggggaccctagttgaatgggtacgcccngccgcttcgtgttacccaacctaa
		</sequence>
		<sequence>
			<taxon idref="Japan346e"/>
			acgtgtgtcgatgccgggcatagttggacgaaaaggtgctcaacccgcgggncgtgcatcacctcncgggacggcgtctaaaaggggatccccaccgcctacgtagancggggatctttgatcaggtncaccggtcagaagagttaagannnncacnnaagaaggatancggcgtatcgttctttgagacacnaagaatncaacngcgcacaggtaaaggcgggacgaccnacgtgtcccccacgaagggagccggggcgntgaaatcacncctcgnnnnnnntgcgtgtgngcnccccacgggcaacctggttgggacccccagaaccatntcctttcccttaacnggaggtggagacttgctctncgcgccataaggccntcgacgaataagaacagacaganagacagttgacgcgaatgaannnnnnaaaaaagacnggcctgannngtcgacangaactatatttccntgaacacgaggnngacggagaacatctgatacaggcgtcctcgctttcatacccaagnngcaccgctcgataganattctnaggttctttgagcgcggaccctatnnngnnnnttgtnnnatccgcntcgaaccgaacctcaacgtcggcgcccaaaagcaacntagtcatgnnggcgcgcaggnctncctaagatggaagacggcgcaaagagggattgccatcgtnagaactgagcccgggcaagattaacagnaaagcgttctcgccccgcanctaaattagtacggccgatncgggagattcataccgggaagctaaggctngcgtcccgagtctcccgggcccctatactnnagggggatcgcatgctaacagatcccccagtcnccaagtggnagttcacgttggccgangctgaggatannaactcagccggtacagcaccacacgntcgtttctagttcgaccagctggctanctacaaagcannttaccaaagagaccgcgcgatggtttgtggacagattcctaactcctaaggggccgccatnaatccgcgcgagggcgcgctcttgggctgtaccacgagcctggcatgagtgagtcagtcatcatggacnagcatcgctccttttcgttacccngcagctacccgggtgagnnctacggntgattgcttcggcgcgatgcatttgccgagttagtacgaacccgcgcatcacggcaaaaaagggatcccgtaggtctgcgtgtcgccgtatgctcacgccggcggcgagggcattggtatagcgggaaatgnacgttgggtggcggcnntgctgtaagccngangtacgtaccaccgcattatcctagaataccngatgcgtgccttgtaggcgacagagnnnctgggtattattgaacgaccgggctaagtcttctatagctacaggacatcctaagtcttactggatactcctcantccgcgnnnnngccctagatatnggtgcaggtattcgcgggcctccaaaaaaacgcggtccattagtaccggcttcaagaatttgaaccccacgtggcacgttccctgaaaagccccgttgtgcagccgatttttgnttctaacaactgacatggctatagggcctgcgcggagggcctctagggccaaggcccnctgtggctgcgntgcccgaagaggaaccccccatggggtgtttctgcgccttgcttcgtgatgtcctacctgctcatttgnaacggccgactcgtggccgntttcccgtttgacactcgtcgntttaacccgatctttagcacgattgccatcagcctgcacacctaggctncgtcttccataagcctacggncgttaggcatggtgcgggctctcgtgcaaggccncgcgnnaccnaaacgtatacccgactcnatgcctacgtcgtcgactttcagttgggtgcgccttcgtcgactccgcacgtaaccagcccnacctcctttcgggntggcgcgggcgttgctatttcgtaagtggaactcacacttcgattcaacgcgccttcctagggctcatgtnacanggttgtgggggaccctagttgaatgggtacgcccagccgcttcgtnttacccaacctaa
		</sequence>
		<sequence>
			<taxon idref="JUC013"/>
			gnnngntncnntnccngncagngncnaatnagnagatantccnccnanggntnntncnnccnctcncggggcgnngnctggaagnnnatncnnaccgccngngnagantnnnnancnttnntnannttcaccgannaganngnntnaannnnnccnnnnganagggtacnnncnnnnngttntctgggnnncnnnnggnnnnntnnnncncnncncgngnngnnnngacnnacntnnccnccgcananaaggncgnagcgttanngnnacgtntngnnnnnnnnannnnnnngcnnncnncaggnnnncgngttnnggnnnncngnantagaggnttnnnntcaantnannnnnganatnnnttctntanacnnnaanatcntcnacgaacananancannggannngcngncgnngcgnnnnnnnnnnnnnnnnaaagtnnacatnaannnnnnnnatnaanngtgtnnncnnnnacangnnnnnnacgnnnnannnncgnnncagnnnnntncantnnngnnnnnnnnaccnnnnnnnngannnnanntctcgcncnntnnnnannnggnnnntatnnnnnnnnttnnnacanccgnntngnnnngacnnttaangnnnncncnnanaannnncanagtnnnnncngnncnnngnnntcnnnnagntnnannnngncanaagnnnnnannnccctnannagaanngaacttnnncaaagnngnngnngnnntnnctncgcnccgngacnagnttagtntnancgnnccannggacncacanngnnnagctagnnnntannnccnaanncctcnnannnccnnnnnnttnnggngntnntntnttnacaangcncnnagnnncnnnnnnnanantnatnntnntggnggcnnnnnntgnnaanncagccgacacnnnancgngnnntnncttnnnnnnnnannagacgatnatncnnagagcnctngncgnangananngnncggnnnnntnagganagatcnccanctnntaaggggccgccgnccatcngcgcnngggcgnnctncnggnnngtgncacnagccnngcgngnntgantnannnancnnnannnnnnancntnccnnnncgnnnnnnanngnnnannnngnngannnncnnnnnnnattccntngncnnnncgnacttnncnnnctnnngcnannnnnnncnncncnncnaanannnnncatngtnnanntgantgntntgnnntgctnncnnnancggcnngnncatcggtatnnccagnnnnnnnnncnngnnggcagcnnngnnncaanccnnnngnnnnnnccnccgtantnnccnagantancnnnnncnnanntcgnannnnnnngnnnntcttggnattacngnncnnncgnntnnggntctcnatnncnannnnnnntcccnngncttnatgnntacnnnattnncnanaatgctnccnnnnncnnaagngcnnnnantngcnnnngnncaggaannnangnncnantantncttnntnngnnantccnnnnccnccgnggnnnntncnntgnnnannncnntnnnnngnntnattnctnactctaacnannnncagggntananngtntnnncnnnngnnttnnagngttnnagcccnntgtnncnnngtngnnnnnngngggnnnnnncatgngatgttnntncnnttnnntnnnnnnngtnntanntnnnnanntgnaacnncnaggtnncggncnncnnccnntttganactnnnnnntttnatngggncnnnagcgnnnntgctatcngtnngcacacccgngctncnctttctatannntncnnnnngntnagcnnggcnnggnntcccntnnnannnnangcgnnannnannnncncccnnnnnccnanncntnnaccgnnnnnncntannnnnnnncgcnntngnaaantncnnnnncnnncngnnnnancntnnntcggnntngcnngnncnntgccntnntntnngcgaggnttnngnttcgnnnnnntgancttntacnngnntcnnntcnnannnntgtngnggcncncaantannngggtacncngnncnnntntatgntgtnncnncnan
		</sequence>
		<sequence>
			<taxon idref="Kampung_Dalan_K363"/>
			acgcgtgccgacgccgngcatagttggataaaaaggtgctcaacccgcgggtcgtgcgtcccctcncgggacggcntctggaaggggatcctcatcncccacgtagntcaggggtctttgatcaagttcancggtcanacgagttaaagnnngcccaaaggnngggtactggcgtaccattctctgngacgcgaagaattcaaccgngcacaggnnnagacggggcgacttacgtgccccccacaaggnaagccgggacnttgagatcacgcttcgnnnntcttncgcgttagtcccgcacaggtaacctggttgggacccccagaaccgtatcctttccctcaactganggtggagacctgctctatacaccataagaccatcgatgaatgagaacagacacagagacagtcgacgcgaatgaaagaacggaaaaaggtngacccgannngtcgacatgaactatattcccatgagcatggaggggacggagaacacccgatacaggcgtgcccgctttcgtacccaagnngcaccattcggtagaaactctcacnttctttgagtgcggaccctgtnnnnnnnnttgtnnnatccgcttcgaaccgaactctaacgctggcgcccgaaagcaacatagtcatgccggcgcgcaggacttcctaggatggaagacggcgcaaagagggatggccatagtcagaactgaacctgggcaaggntaaaagnaaagcgttctcgcccngcgactagattagtgcggccgattcgggagacttgtagcgggaagctaaggctggcatcccgagtctccccagcccctatactnnagggggatcgcatgttgacaagtcccccgntccccaagtnggagttcncgttggccgaggttgaggatagcaaatcagccggcacagcaccacacggtcgtttccagttcgattagccggctatctgtagagcattttaccaaggagaccgcgcggtggtttgtggatagattcccaactcctagggggccgccgtccatccgcgctagggcgcnctttngggctnngccacgagcctagcacgagtgagtgagtcntcatgggtgagcatcgntccttctcntcgcctcgcggctacccgggtgagtgctacgagtgattgcttcagcgcgatgcattcgccgagctagcacgannnnnnnaagcgcaccaaaaaagggatcccgtaggtctgngtgttaccgtgtgnttacgccggcggcgagggcattggtatagcgngaaatgcncgttgggtggcggcagtgctgcaagcgcggtgtacgnnccaccgcattatcccagaatacccgntgcgtatcttgtaggcgacagagcatctgggtattattnaacaaccgggctaggtcttctttagctgtggaacntcctaagncccgatggntatctaacattccgcgnnnnngccctagatataagcgcaggtactcgcgagccnccaaaaaaacgcggtccgctagtaccgatttcgagaattcgaactccacgtngcacgtcccttgaaaagccccgttgtgtggacgatttttgantccaacaaccgacagggttgcagggcctgtgcggagggcctntgggaccagggtnctctgtagctgcgttgcctggagaggaaccccccatggggtgtttccgcgccttgcttcgtgangtcctacctgctcgtttggnacggccaactcncggtcggtttccagnttgagactcgtcggtttgaccngatctttagcgcgattgcnatcagtctgtacacctgggctccgtcntccataggtttacgnccgttaggcgtggtgcgggttntcgtgcaaggccacgcgcaaccggaacgtatcctcgactcgatgcctncgtcgtcgactttcagttgggtgcgccttcgtcgactccgcacgtaaccaacccgacctcctctcgggatggcgcgggcantgctatctcgtaagcgagactcacacttcgattcaatgctcctttccggggctcgtgccacaagattgtggaggaccccaattaaacgggtgcgcccagccgcttcgtagtacccaacctag
		</sequence>
		<sequence>
			<taxon idref="LMNP-1"/>
			aagcgtgccgacgccgggcatagttggataaaaagnngctcaacccgcgggtcgtacattccctnncggnacggcgtctggaaggggatcctcactncccacgtagatcagggatntttgatcaagttcnccggtcagacgagttaaagnnnncccaggggaggggtactggcgtaccgttctctgngacgcnaagaantcaactgtgcanaggtcgagacggggcgacttatgtgccccccncaaggaaagccgggacgttgagatcacgcttcgnnnnncgtatgcgttagcccngcacaggtaacctggttgggacccccagaaccntatcctttccctcaactgaaggtggagacttgctctatacaccataagaccatcgatgaatgagaacnganacagagacaatcgacgcgaatgaaagaacggaaaaaggtngatccgannngccganannaactatattcccatgaacatgaagggnacgnanagcacccgatacaggcgtgcccgctttcgtacncaagnnncaccactcggtggaaactctnacatcctttgagcgcggaccctatnnnannnnttgtnnnanccgcttcgaaccgaaccctaacgctggcgcccnaaagnannccanccatncnngcgcgcaggacttcctagnatggaaaacggcgcnaagagggatggccatagtcagaattgaacctgggcaaggctaaaagcaaancgttctcnccctgcgactagnttagtgcggccgattcggganccttatagcgggnagctaaggctggcatccngagtctccccagcncttatactnnagggggatcgcatgttgacaaatcccccggtcccnaagtgggagntcacgttggccgaggttgaggatagnaaatcagccggcacagcnccacacggtcgtttncagttcgatcagccggctatctgnagagcattttaccnaggagaccgcgcggtggtttgtggacagattcccaactcttggggggccgccgtccatccgcgttagggcgcgcttttggactgtgccgcgagcctngcacgagtgagtgacttntcatgggcgagcgtcgctccttctcgtcgccccgcggctacccgggtgantgctacgagtgattgcttcancgcgatgcattcgccgagctggcacgaactnnnnnagcgcaccaaaaaagggntcccgtangtctgcgtgttaccgtgtgcttacgccggcngcgagggcattgggatagcgggaaatgcacgttgggtggcggcagtgccgcaagcgcggtgtacgtaccaccgcatcatctcatgatacccgatgcgtatcttgtngncggcagagcatctgagtactattgaacaaccgggctaggtcttctttagctntggnacatcctaattcccgatggatacctaacattccgcgnnnntgccccagatataagcgcaggtactcgcgggcctctaaaaaaacgcggtccgctagtgccgatctcnagaattcgaactccacgtagcacgtcccttaaaaggccccattgtgcggacgatttttgcttccaacagtcgacagggctgcagggcctgtncggagggcctctggggccagggtcctctgtagctgcattgcccggagaggagcccnncatggngtatttncgcgccttgcttcgtgatgtcatacctgctcatttggaacggccaactcgcggtcggtttcccgtttnagactcgttggtttgacccgatctttancgcgattgccatcannctgcanacctgggctccgtcttccataggcttacggccgttaggcgtggtgcgggttctcgtagaaggncacgcgnnaccggaacgtatctccgactcgangcctacgtngttgactttccgttggntgccgcttcgtcgnctccgcnngtaaccaacccgacctcctcncgggatggcncggncgttnntatctcgtaagcgagactcacacttcgattcaatgcgcctttccggggctcgtgccacaagattntgggggaccccaattaaacgggtgcgnccagccgcttcgtggtacccaacctag
		</sequence>
		<sequence>
			<taxon idref="M2"/>
			acgcgtgccgatgccgggcatagttggataaaaaggtgctcaacccgcgggtcgtgtatcccctctcgggacggcgtctggaaggggatcctcaccgcccacgtagatcagggatctttgatcaagttcaccggtcagacgagttaaagngtgcccaaaggaggggtactggcgtaccgttctctgagacgcgaagaattcaactgcgcacaggtcgagacgaggcgacttacgcgccccccacaaggaaagccgagacgttgagatcacgcttcgnattttttacgcgttagccccgcacaggtaacctggttgggacccccagaaccatatcctttccttcaactgaaggtggagacttgctttatacaccataagaccatcgatgaatgagaacagacacggagacagtcgacgcgaatgaaagaacggaagaaggtggacccgagaagtcgacatgaactatattcccatgaacatgaaggggacggtgaacacccgatacaggcgtgcccgctttcgtacccaagnngcaccactcgntagaaactctcacattctttgagcgcggaccctatcaaagatnttgtgttatccgcttcgaatcgaaccctaacgctggcgcccaaaagcaacatagtcatgccggcgcgtaggacttcctaggatggaagacggcgcaaagagggatggccatagtcagaactgaacctgggcaaggctaaaagcaaagcgttctcgccccgcgactagattagtgcggccgattcgggagacttatagcgggaagctaaggctggcatcccgagtctccccagcccctatactnnaggagaatcgcatgttgacaaatcccccggtccccaagtgggagttcacgttggccgacgttgaggatagcaactcagccggcacagcaccacacggtcgtttccagttcgatcagccggctatctgtagagcattttaccaaggagaccgcgcggtggtttgtggacagattcccaactcctagggggccgccgtccatccgcgctagggcgcgcttttgggctgtgccacgagcctagcacgagtgagtgagtcatcatgggcgagcattactccttctcgtcgccccgcggctacccgggtgagtgctacgagtgattgcttcagcgcgatgcattcgccgagctagcacgaannnnaaaagcgcaccaaaaaagggatcccgtaggtctgcgcgttaccgtgtgcttacgccggcggcgggggcattggtatagcgggaagtgcacgttgggtggcggcagtgctgcaagcgcggtgtacgtaccaccgcattatcccagaatacccgatgcgtatcttgtaggcgacagagcatccgggtattattaaacagccgggctaggtcttctttagctgtggaacatcctaagtcccgatggatacctaacattcagcggcattgccctagatataagcgcaggtactcgcgggcctccaaagaaacgccgtccgctagtaccgatttcgagaactcgaactccacgtagcacgtcccttgaaaagccccgttgtgcggacgatttttgattccaacaaccgacggggctgcagggcctgtgcgaagggcctctggggccagggtcctctgtagctgcgttgcccggagaggaaccccccatggggtgcatctgcgccttgcttcgtgatgtccgacctgctcatttggaacggccaactcgcggtcggtttcccatttgagactcgtcggtttgacccgatcttttgcgcgattgccatcagtctgcacacctgggccccgtcttccataggctgacggtcgttaggcgtggtgcgggttctcgtgcaaggccacgcgcaaccggaacgtatccccgactcgatgcctacgtcgtcgactttcagttgggtgcgctttcgtcgactccacacgtaaccaacccgaccccctctcgggatggcgcgggcgttgctatctcgtaagcgagactcacacttcgattcaatgcgcccttccggagctcgtgccacaagactgtgggggaccccaattaaacgggtgcgcccagccgcttcgtggtacccaacccag
		</sequence>
		<sequence>
			<taxon idref="M3"/>
			acgcgtgccgatgccgggcatagttggataaaaaggtgctcaacccgcgggtcgtgtatcccctctcgggacggcgtctggaaggggatcctcaccgcccacgtagatcagggatctttgatcaagttcaccggtcagacgagttaaagngtgcccaaaggaggggtactggcgtaccgttctctgagacgcgaagaattcaactgcgcacaggtcgagacgaggcgacttacgcgccccccacaaggaaagccgagacgttgagatcacgcttcgtattttttacgcgttagccccgcacaggtaacctggttgggacccccagaaccatatcctttccttcaactgaaggtggagacttgctttatacaccataagaccatcgatgaatgagaacagacacggagacagtcgacgcgaatgaaagaacggaagaaggtggacccgagaagtcgacatgaactatattcccatgaacatgaaggggacggtgaacacccgatacaggcgtgcccgctttcgtacccaaggggcaccactcgntagaaactctcacattctttgagcgcggaccctatcaaagatgttgtgttatccgcttcgaatcgaaccctaacgctggcgcccaaaagcaacatagtcatgccggcgcgtaggacttcctaggatggaagacggcgcaaagagggatggccatagtcagaactgaacctgggcaaggctaaaagcaaagcgttctcgccccgcgactagattagtgcggccgattcgggagacttatagcgggaagctaaggctggcatcccgagtctccccagcccctatactnnaggagaatcgcatgttgacaaatcccccggtccccaagtgggagttcacgttggccgacgttgaggatagcaactcagccggcacagcaccacacggtcgtttccagttcgatcagccggctatctgtagagcattttaccaaggagaccgcgcggtggtttgtggacagattcccaactcctagggggccgccgtccatccgcgctagggcgcgcttttgggctgtgccacgagcctagcacgagtgagtgagtcatcatgggcgagcattactccttctcgtcgccccgcggctacccgggtgagtgctacgagtgattgcttcagcgcgatgcattcgccgagctagcacgaactnnaaaagcgcaccaaaaaagggatcccgtaggtctgcgcgttaccgtgtgcttacgccggcggcgggggcattggtatagcgggaagtgcacgttgggtggcggcagtgctgcaagcgcggtgtacgtaccaccgcattatcccagaatacccgatgcgtatcttgtaggcgacagagcatccgggtattattaaacagccgggctaggtcttctttagctgtggaacatcctaagtcccgatggatacctaacattcagcggcattgccctagatataagcgcaggtactcgcgggcctccaaagaaacgccgtccgctagtaccgatttcgagaactcgaactccacgtagcacgtcccttgaaaagccccgttgtgcggacgatttttgattccaacaaccgacggggctgcagggcctgtgcgaagggcctctggggccagggtcctctgtagctgcgttgcccggagaggaaccccccatggggtgcatctgcgccttgcttcgtgatgtccgacctgctcatttggaacggccaactcgcggtcggtttcccatttgagactcgtcggtttgacccgatcttttgcgcgattgccatcagtctgcacacctgggccccgtcttccataggctgacggtcgttaggcgtggtgcgggttctcgtgcaaggccacgcgcaaccggaacgtatccccgactcgatgcctacgtcgtcgactttcagttgggtgcgctttcgtcgactccacacgtaaccaacccgaccccctctcgggatggcgcgggcgttgctatctcgtaagcgagactcacacttcgattcaatgcgcccttccggagctcgtgccacaagactgtgggggaccccaattaaacgggtgcgcccagccgcttcgtggtacccaacccag
		</sequence>
		<sequence>
			<taxon idref="Mexico_A-mcf"/>
			acgcgcgccgatgccgggcagagtcgaataagaagatattcaaccgatgggtcgtgcatcccctcccggggtgatggctggggggcggtccccaccacccgcgtagatcaggaatctctgatcaaacttgactatcagacgaactaagactggcccaaaggaggggtaccggtgtaccgctctctgggacgcgaagggtgtaactgcgtgcgactcgggacggggcgacttgcgtgtcactagcagagaaggccggagcgttggagttacgtctcannnctcttacacacgggcgccccacaggtggctgagttaaggctttcgcaaccagatcctttcccccaactgaaaactgagactcgctctgtanaccataagaccgttggcgagcaaaaatcaagagagaagcagtcgacgcgagtggaagagctgaaaagggtaaacatgaaggctcggtatgaactatgtccccgtgaacatgaggggcacggaagacgcccggcacaagcatgttcattcgcgtatccaagacccaccactcgataaaagctctcgcgcttttatggcatggaccctactgggaagtttactacatccgtctcgaactgacccttaacactggcacccataagcagcatagtcatgctggggcgcaggattccccaaaatggaaggtgacataaggtaagacggctctaatcaggactgaacttgctcagagccggcggtgacgtatctccgccccgcgatcagattagtgcagccgagccaaagaacttacagtggaacgctaggtctgacgtcccgggtattccgatcccctacgtcttaggggggttgcgtgtcgacaaatcgcccagtccccaagcgaggatccacattgatgggggccggggatggtaacccagccgacacatcatcgcgtggtcgcttccagttcgaccagccggttatccgcagagcactcggcgaaggagccggcgcggtagggtaaggacaggttcccacttcccaaagggctgccgtccatccgcgcgaggatgcgcttccgggctgtgccacgagcctagcacggatgagtgagccatcgtgagcgagcaccgtccctccccgttgccccgcggctacctggacaggcactgcgagcgattccctcggcgcggcgcgccttccgatctaacgcgaacccgcgcagtgcagcgaaaaaaagatctcgcagatctgcgtgttgccgcgtgcccacgtcggcggcgagaccatcggtatggtcggaaatcgacgctgggcagcagcgacgttgcaagcccagcgtgtgcgccacagcactatcccagaatacccgacgcgcatatcgcagacgaaagggtatctgggtattactgagcgatcggactggattctctatacctacggaacatcccaggtcttactggatacctaatttcccataatgcttccctcgacataagtgcaggtactcgcgggcgcccagaaaaacaagatccactagtacttgctctggaacttcaggtcccccgtggcacgctccttgaaaagccccgttgtgcggccgattcctgactctaacgaccgacggggctacagggtctacgcggaagacttccagggttcaagctccccgcggctgtgtcgcccggaaaggaatcctttatggggtgttcctacgttttgtttcgtgatgtcctagctgctcacttggaacgaccaggtttcggtcgattccccgttcgagattcatcggttcgactcagccccgagcgcggttgccataagtctgcacactcgggctccgctctccgtaggcttcccgccgttgggcgcggcgcaggtttccgtgcgaggttacacgtagccaagccgcgcccccaatccaatacctccatcgtcgatccctagcctagcacgcctttgccaagtccgcgcttaaccagcccaacctccttccggggtggcgtgggcgttgccatcttataggcgaggctcttgtttcgacccaataagctttcccggggctcatgtcgcagagttgtgggggcacccaattagacgggtacaccgaaccgtcttacggtgtttagcctag
		</sequence>
		<sequence>
			<taxon idref="MXV001"/>
			acncgcgccgatactaggtagagtcaaataaaaagatatccagtgggtgggtcgcgcaccccccccaatggcggcatctggaaggcgatcgccgccgcccgtgcgagtcagggatttttgatcaagtccaccgagcaagcaagttgaagnnngtccaaaggaagggtactggcgtaccgtcttctgggacgcgaggaatgtaactgcgcacagggcgagacgggaagatttacgtatcctccacaaaaaaaattagggcgttgaaaccacgcctcgnnnntcttacgcgtgagccccccacaggtggccgggctgggacccccggagccatatcctttccctcaactgagggtggggacttgccctatacactataagaccatcgacgaataagaacaaacagaaaaatagacaacgcgaatgggaannnggaaaaaggtngacctgannngtcgacatgaactatgcccccatgaacgtgagggggacagaggacactcaatgcaggcgccctcgctctcgtgctcaagnngcaccacttgatagaaacttatgcattccttgggcgcggactccatcaaggannttgtgntatccgcttcgagccgaaccttaatgctggcgttaaaaagcaacatactcatgctggcgcgcagtgcttcccaagattggagacggcacaaagtggtgtggccatagtcagaactgaacctgcgtgaggctaacggcaaagcgttttcaccccgcgaccagaccggtgcggctaagccgggagacttatagcgggaagacgaggacggcgtctcgaggctcccgagtccctatactnnagggcgatcgcatattgacaaatcccccagttcccgagcgggagcttgcgctagccgaggctgagggtggcagcccagccggcacagcaccacgcggccacttccggttcgaccagccggctatctgcaggacactcggcgaaagagatcgcgcggtggtgtaaaaacgggttcccgactcctaaggggtcttcgnnnggtgacgcgaaggcgcgcctttaggctgtgacactggcccagcacaagtgagcgagtcgtcaggagcgagcaccgctcctcctcgctgccccgcgactagccgcgtgagcactacgaacaattccctcggcgcagtgcacttgacgggctagcacggannngcgaagcgcactaaaaagaagatcccgtaggtctgcgtgttgccgtgcgctcacgccggcgacgaaggcattggtacaaccggaaatgcacgttgggcgggggcagtgctgcagatccggtacacgtattgccgcactaccccggaatacctgatacgtatactatggacgacagaatatctgggtattattgaacgaccaggctaggcctgctatagctacggaacactatgagttccaatggatgcctnatattccgcggnnnngctctaggcataagtgcaggtacttgcgggtccccaaaaaaacgcggtctgctgttaccggcttcgagaattcgaaccccaactgccacattccttggaaaaccccgtcgtgcgactggcttttgattttaacaaccgacaggactacggggcctgcgcagaaggcctttagagccaaggccctctatggtcgcgttacccggagaggaactccccgtggggtgtttctacgctctgctctgtggtgtcctagctgctcacttgaggggaccaggtcgcgatcggttcctcgtttaggactcgtcgacttgacccgattccgagagcgattgtcatcagtgtgcacacncgggctacgtcttccataggcttccggccgttagatgtggtgcgggttttcgtgcaaggccacgcgcaaccaagacgtacccccgacccggcgtttacgctgtcgactctcagttgggtgcgccttcgtcgagtctgtacgtagccagcccgttctcctctcgagacagtgcgggtgttgctgtctcgccgaccagactctcgcttcgattcaatgcgtctctccggggttcatgtcacggggttgtgggggacctcggctaagcaagcacgtccagccacttcgtggcacccnacctgg
		</sequence>
		<sequence>
			<taxon idref="Nichols_Houston_J"/>
			acgcgcgccggtgccgggcagagtcgaataagaggatattcaaccgatgggtcgtgcatcccctcccggggtgatggctggggggcggtccccaccacccgcgtagatcaggaatctctgatcaaacttgactatcagacgaactaagactggcccaaaggaagggtaccggtgtaccgttctctggggcgagaagggtgtaactgcgcgcgactcgggacggggcgacttgcgtgtcactagcagagaaggccggagcgttggagttacgtctcannnctcttacacacgggcgccccaaaggtggctgagttaaagctttcgcaaccagatcctttcccccaactgaaaactgagactcgctctatacaccataagaccgttggcgagcaaaaatcaagagagaagcagtcgacgcgagtggaagagctgaaaagggtaaacattgaggcttggtgtgaactatgtccccgtgaacatgaggggcacggaggatgcccgacacaattatgttcattcgcgtatccgagacccaccactcgataaaggctctcgcgctttttgggcatgaaccctactgggacgtttattacatccgcttcgaactgacccttaacactagcgttcataagaagcatagtcatgctggggcgcaggattctccaagatggaaggtgacataagataagacggctctaatcaggactgaacttgctcagagccggcggtgacgtatctccgccccgcgatcaagttagtgcagccgagctaaagaacttacagcggaacgctagatctgacgtcccgagtattccgatcccctacgtcttaggggggttgcgtgttgacaaatcgcccagtccccaaacgaggatccacgttgatgggggccggggatggtaaaccaaccgacatatcatcgcgtggtcgcttccagttcggccagccggttacccgcagagcacccggcgaaggagccggcgcggtagggtaaggacaggttcccacttcctaaagggctgccgtccatccgcgcgaggatgcgcttccgggctgtgccacgaacctagcacggatgagtgagccatcgtgagcgagcaccgtccctccccgttgctccgcggctacccggacaggcaccgcgagcgattccctcggcgcggtgcgctttccgagctaacgcgaacccgcgcagtgcagcgaaagaaagatctcgtagatctacgtgttgccgtgtgcccacgtcggcggcgagacaatcggtatggccggaaatcgacgctgggcagcagcgacgttgcgagcccagcgtgtgcgccacagcactatcccagaatactcgacgcgcatatcgcagacgaaagggtatctgggtattactgagcgatcggactgggttctccatacctacggaacatcccaagtcttactggatacctaatttcccataatgcttccctcgacataagtgcgggtactcgcgggcgcccagaaaaacaagatccactaggacttgctctggaacttcaagtcccccgtagcgcgctccttgaagagccccgttatgcggccgattcctgaccctaacgaccgacggggctacagggtctacgcggaaaacttccagggttcaagctccccgcggctgtgtcgcccaggaaggaatcctttatggggcgttcctacgttttgtttcgtgatgtcctagctgcccacttggaacgaccaggtttcggtcgattccccgttcgagatttatcggttcgactcagccccgaacgcggttgccataggtctgcatcctcgggctccgctttccgtaggcttcccgccgttgggcgcggcaaagatttccgtgcgaggttacacgtcgccaagccgcgcccccaatccaatacctccatcatcgatccctagcctagcacgcccttgccaagtccgcgcttaatcagcccaacctcctgtcgggatggcttaggcgttgccatcttataggcgaggctcttgtttcgacccaatgagctttcccggggctcatgtcgcagagttgtgagtgcacccaattagacgggtacaccgaaccgtcttacggtgtttagcctag
		</sequence>
		<sequence>
			<taxon idref="Nichols"/>
			acgcgcgccggtnccgggcagagtcgaataanaggatattcaaccgatgggtcgtgcatcccctccnggggtgatggctggggggcggtccccaccacccgcgtagatcaggaatctctgattaancttgantatcagacgaactaagactgncccaaaggaagggtaccggtgtnccgttctctggggcgagaagggtgtaactgcgcgcgactcgggacggggcgacttgcgtgtcactagcagagaagnncggagcgttggagttacntctcannnctcttacacacgggcgccccaaaggtggctgagttaaagctttcgcaaccagatcctttccnccaactgaaaactgagactcnctctatacancataagacngttggcgngcaanaatcaagagagaagcagtcgacgcgagtggnagagctgaaaagggtnaacattaaggcttggtgngaactatgtccccgtgaacatgaggngcacggaggatgcccgncacaattatgttnattcgcgtatccgagacccaccactcgataaaggctctcgcgctttttgggcatgaaccctactgggacgtttattacatccgcttcgaactgacccttaacactngcgttcataagaagcatagtcatgctggggcgcangattcnccaagatggaaggtgacataagataagacggctctaatcaggactnaacntgctcagagccgncggtgacgtatctccgcccngcgatcaagttagtgcngccgagctaaagaacttacagcggaacgctagatctgncgtcccgagtattccgatcccctacgtcttaggggggttgcgtgttgncaaatcgcccagtccccaaacgaggatccacgntgatnggggccggggatggtaaaccagccgacatntcatcgcgtggtcgnntccagttcngccagccggttacccgcagagcacccggcgaaggagccggcgcngtagggtaaggacaggttcccacttccnaaagggctgccgtccatccgcgcgaggatgcgcttccgggctgtgccacgaacntagcacggatgagtgagccatcgtgagcgagcaccgtncctcnccgttgctccgcggctacccgnacaggcaccgcgagcgattccctcggcgcggtgcgctttccgagctaacgcgaacccgngcagtgcagcgaaagaaagatctcgtagatctacgtgttgccgtgtgcccacgtnggcggcgagacaatcggtatggccggaaatnnacgctgggcagcagcnnngntgcgagcccagcgtgtgcgccncagcactancccagaatactcgacgcgcatatcgcagacgaaaggntatctgggtattactgagcgatcggactgggttctccatanctacggaacatcccaagtcttactggatacctaatttcccataatgcttccctcnacatnagtgcgggtactcgcgggcgcccagaaaaacaagatccactagnacttgctctggaacttcaagtcccccgtagcgcgctcnttgaaaagccccgttatgcggccgattcctgaccctaacgaccgacggggctacagggtctacgcgnnaaacttccagggttcnagctccccgcggctgtgtcgcccaggaaggaatcctttntggggcgttcctacgttntgtttcgtgatgtcctagctgcccacttggaacgacnaggtttcggtcgattccccgttcgagatttancggttcgactcagccccgagcgcggctgccataggtctgcatcctcgggcnccgctttccgtaggcttcccgccgttgggcgcggcaaagatntccgtgcgaggttacncgtcgncaagccgcgcccccaatccaatacctccancgncgatccctagcctagcacgcccttgccaagtccgcgcttaancagcccaacctcctgtcgggatggcttgngcgttgccatcttataggcgaggctcttgtttcgacccaatgagcnttcccggggctcatgtcgcagagtngtgagtgcacccaattagacgggtacaccnaaccgtcttacggtgtttagcctag
		</sequence>
		<sequence>
			<taxon idref="PHE120033A"/>
			ncncgcgccggtgccgggcagagtcgaataagaagatattcaaccgatgggtcgtgcatcccctcccggggtgatggctggggggcggtccccaccacccgcgtagatcaggaatctctgntcaaacttgactatcagacgaactaagactggcccaaaggaagggtaccggtgtatcgttctctaggacgagaagggtgtaactgcgcgcgactcgggacggngcgacntgcgtntcactagcagagaaggccggagcgttggagttacgtctcannnctcttacacacgggcgccccaaaggtggctgagttaaggctttcgcaaccagatcctttcccccaactgaaaactgagantcgctctatacaccataagaccgttggcgagcaaaaatcaagagagnagcagtcgacgcgagtggaagagctgaaaagggtaaacattaaggctcggtatgaactangtccccgtgaacataaggggcacggagnacgcccgacacaagcatnttcattcgcgtatccaagacccaccactcgntaaaggctctcgcgctttttggncatggaccctactgggaagtttattacatccgcttcgaactgacccttnanactggcgttcataagnngcanagtcacgttggggcgcaggattctccnagatggaagntgacataagaagagacggctctaatcaggactgaacttgntcagagccggcggtgacgtatctccgcccnncgatcaaattagcgcagccgagctaaagaacttacagcggaacgctaggtctgacgtcccgagtattccgancccctacgtcttagggnggttgcgtgttgannnatcgcccagtccccaagcgaggatccacgttgatgggngcnggggatggtaaantagncgacatatnatcgcgtggtcgctttcagtttgaccagcnggttanccgcanagcactcngcgaangagccggcgcggtagngnaaggacaggttcccacttcctaaagggctgccgtccatccgcgcgaggattcgcttccgggctgtgccacgagcctagcacggatgagtnngnnatcgngagcgagcaccgtccctccccgttgccccgcggnnacccggacaggcaccgcgagcnattccctcggcgtggtgcgctttccgagctaacgngaacccgctcagtgcagcgaaaaaaagatctcgtagatctgcgtgttgncgtgtgcccacgtcggcggcgagacaatcggtatngccgggaatcgncgctgggcagcagcgacnttgcaagcccagcgtgtncgccacagcactatcccagaatacacgacgcgcatatcgcagacgaaagggtatctgggtattactgagcgatcggactgggttctccntacctacggaacatcccaagtcttactggatacctaatttcccataatgcttccctcgacataagtgcaggtgctcgcgggcgcccannnaaacaagatccantagtacttgctctggaacttcaagtcccccgtagcacgctccttgaaaagccccgttgtgcggccgattcctgactcnaacgaccgacggggctacagggtctacgcggaagncttccagggttcaagctccccgcggctgtgtcgcccggaaaggaatcctttatggggcgttcctacgtttngtttcgtgatgtcctagctgctcacttggaacngccaggttncggtcgattccccgttcgagatttatcggttcgactcagcnccgngcgcgnttgccataggtctgcatcctcgggctccgcttnccgtaggcttcccgccgttgggcgcggcaaaggtttccgtgcgaggttacacgtagccaagccgcgcccccaatccaatacctccatcgtcgatccctagcctagcacgcctttgccaagtccgcgcttaaccagcccaacctcctgtcgggatggcgtgggcgttgncatcttataggcgaggctcttgtttcgacccaatgagctttcccggggctcacgtcgcagagttgtgagtgcacccaattagacgggtacaccgaaccgtcttacggtgtttagcctag
		</sequence>
		<sequence>
			<taxon idref="PHE130048A"/>
			ncgcgcgcaggtgccgggcagagtcgaataagaagatattcaaccgatgggtcgtgcatcccctaccggggtgatggctggggggcggtccccaccacccncgtagatcaggaatctctgatcaaanttgactatcagacgaactaagactggcccaaaggaagggtaccggttnaccgttctctgggacgcgaaggnngtaactgcgcgcgactcnggacggggcgacntgcgtgtcactagcagagaaggccggagcgttggagttacgtctcannnctcttacacacgggcgccccaaaggtggctgagttnaggctttcgcaaccagatcctttcccccgactgaaaactgagactcgctctatacaccataagaccgttggcgagcaaaaatcaagagagaagcagtcgacgcgagtggaagagctgaaaagggtnaacattaaggctcggtatgaactatgtccccgtanatatgaggggcacggaggacgcccgacacaagcatgttaattcgcgtatccaagacccaccactcgatnaaggctctcgcgctttttgggcatggaccctactgggaagtttattacatccgtctcgaactgacccttancactggcgttnataagcagcatagttatgctggggcgcaggattccccgagatggaaggtgacataaggtaagacggctctaatnaggactgaacttgntcagagccggcggtgacgtatctccgccccgcgatcggantagtgcanccgagccaaagaacttacagcggaacgctaggtctgacgttccgagtattccgatccnctacgtcttangggggttgcgggttgacaaatcgcccagtccccnagcgaggatccacgttgatgggggccggggatggtaaaccagccgacatatcaccgcgtggtngcttccagttcgaccagccggttatccgnagagcactcggagaaggagccggcgcggtagggtaaggacaggttcccacttcctaaagggctgccgttcntccgcgcgaggatgcgcttccgggctgcgccacgagcatagcacggatgagtgagccatcgtgagcgagcaccgtccctccccgttgcccngnggctacccggacaggcaccncnagcggttccctcggcacgatgtgctttccgagctaacgcgaacccgcgcagngcagcgaaaaaaagatctcgnagatccgcgtgttgccgtgtgcccacgtcggcggcgagaccaccggtgtggtcggaaatcgatgctgggcagcagcgacgttgcaagcccagcgtgtgcgccacagcantatnctagaatacccgacgcgcatatcgnanacgaaagggnatctgggtantactgagagatcggantgggttctccatacctacggaacatcccaagtcttactggatacntantttcccataatgcttccctcgacataagtgcaggtactcacgggcgcccagaaaaacaagatccactagtacttgctctggaaattcaggtcccccgtngcacgctccttgaaaagcaccgttgtgcggccgattcctgactctaacgaccgacgtggctacagggtctacgcggaagncttccagggttcaagctcccnncggctgtgtcgccnggaaaggaatccttcatggggcgttcctacgttttgtttcgtgatgttctagctgctcacttggaacgacnaggtttcggtcgatnccccgttcgagattcatcggttcgactcagccccgagcgcggttgccataggtctgcatccnngggctccgctttccgcgggcttcccgccgttgggcgcggcgcaggtttccgtgcgaggttacacttagccaagccgcgcacccaatccaatacctccatcgtcgatccctagcctagcacgcctttgccaagtccgcgcntaaccagcccaacctcctttcgggatggcgtgggcgttgccatcttataggcgaggctcttgtttcgncccaatgagctttcccggggctcatgtcgcagagttgtgggggcacccaattagacgggtacaccgaaccgtcttacggtgtttagnctag
		</sequence>
		<sequence>
			<taxon idref="PHE140073A"/>
			acgcgcgccgatgccgggcagagtcgaataagaagatattcaaccgatgggtcgtgcatcccctcccggggtgatggttggggggcggttcccaccacccgcgtagatcaggaatctctgatcaaacttgactatcagacgaactaagactggcccaaaggaggggtaccggtgtaccgctctctgggacgcgaagggtgtaactgcgtgcgactcgggacggggcgacntgcgtgtcactagcagagaaggccggagcgttggagttacgtcttatccctcttacacacgggcgccccacaggtggctgagttaaggctttcgcaaccagatcctttcccccaactgaaaactgaaactcgctctgtacaccataagaccgttggcgagcaaaaatcaagagagaagcagtcgacgcgagtggaagagctgaaaagggtaaacatgaaggctcggtatgaactatgtccccgtgaacatgaggggcacggaggacgcccgacacaagcatgttcattcgcgtatccaagacccaccactcgataaaagctctcgcgcttttatggcatggaccctactgggaagtttattacatccgtctcgaactgacccttaacactggcacccataagcagcatagtcatgctggggcgcaggattccccaaaatggaaggtgacataaggtaagacggctctaatcaggactgaacttgctcagagccggcggtgacgtatctccgccccgcgatcagattagtgcagccgagccaaagaacttacagtggaacgctaggtctgacgtcccgagtattccgatcccctacgtcttaggggggttgcgtgtcgacaaatcgcccagtccccaagcgaggatccacattgatgggggccggggatggtaacccagccgacacatcatcgcgtggtcgcttccagttcgaccagccggttatccgcagagcgctcggcgaaggggccggttcggtagggtaaggacaagttcccacttcccaaagggctgccgtccatccgcgcggggatgcgcttccgggctgtgccacgagcctagcacggatgagtgagccatcgtgagcgagcaccgtccctccccgttgccccgcggctacctggacaggcactgcgagcgattccctcggcgcggcgcgccttccgatctaacgcgaacccacgcagtgcagcgaaaaaaagatctcgcagatctgcgtgttgccgcgtgcccacgtcggcggcgagaccatcggtatggtcggaaatcgacgctgggcagcagcgacgttgcaagcccagcgtgtgcgccacagcactatcccagaatacccgacgcgcatatcgcagacgaaagggtatctgggtattactgagcgatcggactgggttctctatacctacggaacatcccaggtcttactggatacctaatttcccataatgcttccctcgacataagtgcaggtactcgcgggcgcccagaaaaacaagatccactagtacttgctctggaacttcaggtcccccgtggcacgctccttgaaaagccccgttgtgcggccgattcctgactctaacgaccgacggggctacagggtctacgcgnnagacttccagggttcaagctccccgcggctgtgtcgcccggaaaggaatcctttatggggtgttcctacgttttgttttgtgatatcctagctgctcacttggaacgaccaggtttcggtcgattccccgttcgagattcatcggttcgactcagccccgancgcggttgccataagtctgcacactcgggctccgctttccgtaggcttcccgccgttgggcgcggcgcaggtttccgtgcgaggttacacgtagccaagccgcgcccccaatccaatacctccatcgtcgatccctagcctagcacgcctttgccaagtccgcgcttaaccagcccaacctcctcttgggatggcgtgggcgttgccatcttataggcgaggctcttgtttcgacccaataagctttcccggggctcatgtcgcagagttgtgggggcacccaattagacgggtacaccgaaccgtcttacggtgtttagcctag
		</sequence>
		<sequence>
			<taxon idref="Porvoo_FL_PD28_TU41"/>
			acgcgcgccgatgccggacagagtcgaataagaagatattcaaccgatgggtcgtgcatcccctcccggggtgatggctggggggcggtccccaccacccgcttagatcaggaatctctgatcaaacttgactatcaagcgaactaagactggcccaaaggaagggtaccggtgtaccgttctctgggacgcgaagggtgtaactgcgcgtgactcgggacggggcgacttgcgtgtcactagcagagaaggccggagcgttggagttacgtctcannnctcttacacacgggcgccccacaggtggctgagttaaggctttcgcaaccagatcctttcccccaactgaaaactgagactcgctctatacaccataagaccgttggcgagcaaaaatcaagagagaagcagtcgacgcgagtggaagagctgaaaagggtnaacatgaaggctcggtatgaactatgtccccgtgaacatgaggggcacggaggacgcccgacacaagcatgttcattcgcgtatccaagacccaccactcgataaaggctctcgcgctttttgggcatggaccctactgggaagtttattacatccgtctcgaactgacccttaacactggcacccataagcagcatagtcatgctggggcgcaggattccccaagatggaaggtaacataaggtaagacggctctaatcaggactgaacttgctcagagccggcggtgacgtatctccgccccgcgatcagattagtgcagccgagccaaagaacttacagcggaacgctaggtctgacgtcccgagtattccgatcctctacgtcttaggggggttgcgtgttgacaaatcgcccagtccccaagcgaggatccacgttgatgggggccggggatggtaaaccggccgacacatcatcgcgtggtcgcttccagttcgaccagccggttatccgcggagcactcggcgaaggagccggcgcggtagggcaaggacaggttcccacttcctaaagggctgccgtccatccgcgcgaggatgcgcttccgggctgtgccacgagcctagcacggatgagtgagccatcgtgagcgagcaccgtctctccccgttgccccgcggctacccggacaggcaccgcgagcgattccctcggcgcggcgcgctttccgagctaacgcgaacccgcgcagtgcagcgaaaaaaagatctcgtagatctgcgtgttgccgcgtgcccacgtcggcggcgagaccatcggtatggtcggaaatcgacgctgggcagcagcgacgttgcaagcccagcgtgtgcgccacagcactatcccagaatacccgacgcgcatatcgcagacgaaagggtatctgggtattactgagcgatcggactgggttctctatacctacagaacatcccaggtcttactggatacctaatttcccataatgcttccctcgacataagtgcaggtactcgcgggcgcccagaaaaacaagatccactagtacttgctctggaacttcangtcccccgtagcacgctccttgaaaagccccgttgtgcggccgattcctgactctaacgaccgacggggctacagggtctacgcggaagacttctaaggttcaagctccccgcggctgtgtcgcccggaaaggaatcctttatggggtgttcctacgttttgtttcgtgacgtcctagctgctcacttggaacgatcaggtttcggtcgattccccgttcgagattcatcggttcgactcagccccgagcgcggttgccataagtctgcacactcgggctccgctttccgtaggcttcccgccgttgggcgtggtgcaggtttccgtgcggggttacacgtagccaagccgcgcccccaatccaatacctccatcgtcgatccctagcctagcacgcctttgccaagcccgcgcttaaccggcccaacctcctctcgggatggcgtgggcgttgccatcttataggcgaggctcttgtttcgacccaatgagctttcccggggctcatgtcgtagagttgtgggggcacccaattagacgggtataccgaaccgtcttacggtgtttagcctag
		</sequence>
		<sequence>
			<taxon idref="SAMEA3638269"/>
			acgcgtgccgacgccgggcatagttggataaaaaggtgctcaacccgcgggtcgtgcatcccctctcgggacggcgtctggaaggggatcctcaccgcccacgtagatcagggatctttgatcaagttcaccggtcagacgagttaaagtgtgcccaaaggagaangtctggcgcaccgttctctgagacgcgaagaattcagctgcgcacaggtcgagacggggcgacttacatgccccccaaaaggaaagccgggacgttgagatcacacttcgnnntatttacgcgttaaccccgcacaggtaacctggttgggacccccagaaccatatcctttccctcaactgaaggtggagacttgctctatanaccataagaccatcgatgaatgagaacagacacagagacagtcgacgtgaatgaaagaacgggaaaaggtngacccgagaagtcgacatgaactatattcccaggaacatgaaggggacggagaacacccgatataggcgtgcccgctttcgtacccaaggngcaccactcggtagaaactctcacattctttgagcgcggaccctatcaaannnnttgtgttatccgcttcgaaccgaaccctaacgctggcgcccaaaagcaacatagtcatgccggcgcgcaggacttcctaggacggaagacggcgcaaagagggatggccatagtcagaactgaacctgggcaaggctaaaagcaaagcgttctcgccccgcgactagattagtgcggccgattcgggagacttatagcgggaagctaaggctggcatcccgagtctccccagcccctatactgaagggggatcgcatgttgacaaattccccgttccccaagtgggagttcacgttggccgaggttgaggatagcaaatcagccggcacagcaccacacggtcgtttccaattcgatcagccggctatctgtagagcattttaccaaggagaccgcgcggtggtttgtggacagattcccaactcctagggggccgccgtccatccgtgctagggcgcgcttttgggctgtgccacgagcctagcacgagtgagtgagtcatcatgggtgagcatcgctccttctcgtcgcctcgcggctacccgggtgagtgctacgagtgagcgcttcagcgcgatgcattcgccgagctagcatgaacttnaaaagcgcaccaaaaaagggatcccgtaggtctgcgtgttaccatgtgcttacgccggtagcgagggcattggtatagcgggaaatgcacattgggtggcggcagtgctgcaagcgcggtgtacgtaccaccgcattatcccagaatacccgatgcgtatcttgtaggcgacagagcatctgggtattatcgaacaaccgggctaggtcttctttagctgtggaacatcctaagacccgatggatacctaacattccgcggcattgccctagatataagcgcaggtactcgcgggcctccaaaaagacgcggtccgctagtaccgatttcgagaattcgaactccacgtagcacgtcccttgaaaagccccgttgtgcggacgatttttgattccaacaaccgacagggctgcagggcctgtacggagggcctctggggccagggtcctctgtagctgcgttggccggagaggaaccccccatggggtgtttccgctccttgcttcgtgatgccctacccactcatttggaacggccaactcgccgtcggtttcccgtttgagactcgtctgtttgacccgatctttagcgcgattgccatcagtctgcacacctgggctccgtcttccataggcttacggccattaggcgtggtgcgcgttctcgtgcaaggccacgcgcaaccggaacgtatccccgactcgatgcccacgtcgtcgactttcagttgggtgcgccttcgtcgactccgcacgtaaccaacccgacctcctttcgggatggcgcgggcgttgctatctcgtaagcgagacccacacttcgatttaatgcgcctttccggggctcgtgccacaagattgtaggggaccccaattaaacgggtgcgcccagccgcttcgtggtacccaacctag
		</sequence>
		<sequence>
			<taxon idref="SAMEA3638271"/>
			acgcgtgccgacgccgggcatagttggataaaaaggtgctcaacccgcgggtcgtgcatcccctctcgggacggcgtctggaaggggatcctcaccgcccacgtagatcagggatctttgatcaagttcaccggtcagacgagttaaagtgtgcccaaaggagnnngtctggcgcaccgttctctgagacgcgaagaattcagctgcgcacaggtcgagacggggcgacttacatgccccccaaaaggaaagccgggacgttgagatcacacttcgnnntatttacgcgttaaccccgcacaggtaacctggttgggacccccagaaccatatcctttccctcaactgaaggtggagacttgctctatanaccataagaccatcgatgaatgagaacagacacagagacagtcgacgtgaatgaaagaacgggaaaaggtggacccgagaagtcgacatgaactatattcccaggaacatgaaggggacggagaacacccgatataggcgtgcccgctttcgtacccaaggngcaccactcggtagaaactctcacattctttgagcgcggaccctatcaaannnnttgtgttatccgcttcgaaccgaaccctaacgctggcgcccaaaagcaacatagtcatgccggcgcgcaggacttcctaggacggaagacggcgcaaagagggatggccatagtcagaactgaacctgggcaaggctaaaagcaaagcgttctcgccccgcgactagattagtgcggccgattcgggagacttatagcgggaagctaaggctggcatcccgagtctccccagcccctatactnnagggggatcgcatgttgacaaattccccgttccccaagtgggagttcacgttggccgaggttgaggatagcaaatcagccggcacagcaccacacggtcgtttccaattcgatcagccggctatctgtagagcattttaccaaggagaccgcgcggtggtttgtggacagattcccaactcctagggggccgccgtccatccgtgctagggcgcgcttttgggctgtgccacgagcctagcacgagtgagtgagtcatcatgggtgagcatcgctccttctcgtcgcctcgcggctacccgggtgagtgctacgagtgagcgcttcagcgcgatgcattcgccgagctagcatgaacttnnaaagcgcaccaaaaaagggatcccgtaggtctgcgtgttaccatgtgcttacgccggtagcgagggcattggtatagcgggaaatgcacattgggtggcggcagtgctgcaagcgcggtgtacgtaccaccgcattatcccagaatacccgatgcgtatcttgtaggcgacagagcatctgggtattatcgaacaaccgggctaggtcttctttagctgtggaacatcctaagacccgatggatacctaacattccgcggcattgccctagatataagcgcaggtactcgcgggcctccaaaaagacgcggtccgctagtaccgatttcgagaattcgaactccacgtagcacgtcccttgaaaagccccgttgtgcggacgatttttgattccaacaaccgacagggctgcagggcctgtacggagggcctctggggccagggtcctctgtagctgcgttggccggagaggaaccccccatggggtgtttccgctccttgcttcgtgatgccctacccactcatttggaacggccaactcgccgtcggtttcccgtttgagactcgtctgtttgacccgatctttagcgcgattgccatcagtctgcacacctgggctccgtcttccataggcttacggccattaggcgtggtgcgcgttctcgtgcaaggccacgcgcaaccggaacgtatccccgactcgatgcccacgtcgtcgactttcagttgggtgcgccttcgtcgactccgcacgtaaccaacccgacctcctttcgggatggcgcgggcgttgctatctcgtaagcgagacccacacttcgatttaatgcgcctttccggggctcgtgccacaagattgtaggggaccccaattaaacgggtgcgcccagccgcttcgtggtacccaacctag
		</sequence>
		<sequence>
			<taxon idref="SAMEA3638275"/>
			acgcgtgccgacgccnggcatagttggataaaaaggtgctcaacccgcgggtcgtgcatcccctcncgggacggcgtctggaaggggatcctcaccgcccacgtagatcagggatctttgatcaagttcaccggtcagacgagttaaagnntgccnaaaggagnnnnnctggcgcaccgttctctgagacgcgaagaattcagctgcgcacaggtcgagacggggcgacttacntgccccccaaaaggaaagccgggacgttgagatcacgcttcgnnnnntttacgcgttaaccccgcacaggtaacctggttgggacccccagaaccatatcctttccctcagctgaaggtggagacttgctctatanaccataagaccatcgatgaatgagaacagacacagagacagtcgacgtgaatgaaagaacgggaaaaggtngacccgannngtcgacatgaactatattcccaggaacatgaaggggacggagaacacccgatataggcgtgcccgctttcgtacccaagnnncaccactcggtagaaactctcacattctttgagcgcggaccctatnnnnnnnnttgtgttatccgcttcgaaccgaaccctaacgctggcgcccaaaagcaacatggtcatgccggcgcgcaggacttcctaggacggaagacggcgcaaagagggatggccatagtcagaactgaacctgggcaaggctaaaaacaaagcgttctcgccccgcgactagattagtgcggccgattcgggagacttatagcgggaagctaaggctggcatcccgagtctccccagcccctatactnnagggggatcgcatgttnacaaattccccgttccccaagtgggagttcacgttggccnaggttgaggatagcaaatcagccggcacagcaccacacggtcgtttccaattcgatcagccggctatctgtagagcattttaccaaggagaccgcgcggtggtttgtggacagattcccaactcctagggggccgccgtccatcngtgctagggcgcgcttttgggctgtgccacgagnntagcacgagtgagtgagtnatcatgggtgagcatcgctccttctcgtcgcctcgcggctacccgggtgagtgctacnagtgagcgcttcagcgngatgcattcgccgagctagcangannnnnnnnagcgcaccaaaaaagggatccngtaggtctgcgtgttacngtgtgcttacgccggcagcgnnggcattggtatagcgggaaatgcacattgggtgncggcngtgctgcaagcgcggtgtacgtaccaccgcattatcccagaatacccgatgcgtatcttgtaggcgacagagcatctgggtattatcgaacaaccgggctaggtcttctttagctgtggaacatcctaagacccgatggatacctaacattccgcgnnnnngccctagatataagcgcaggtactcgcgggnctccnaaaagacgcggtccgctagtatcgatttcgagaattcgaactccacgtagcacgtcccttgaaaagccccgttgtgcggacgatctttgattccaacaaccgacagggctgcagggcctgtacggagggcctctggggccagggtcctctgtagctgcgttggccggagaggaaccccccatggggtgtttccgctccttgcttngtgatgccctacccactcatttggaacggccaactcgcggtcggtttcccgtttgagactcgtctgtttgacccgatctttagcgcgattgccatcagtctgcacacctgggctccgtctcccataggcttacggccattaggcgtggtgcgggttctcgtgcaaggccacgcgcaaccggaacgtatccccgactcgatgcccacgtcgtcgactttcagttgggtgcgccttcgtcgactccgcacgtaaccaacccgacctcctttcgggatggcgcgggcgttgctatctcgtaagcgagacccacacttcgatttaatgcgcctttccgtggctcgtgccacaagattgtaggggaccccaattaaacgggtgcgcccagccgcttcgtggtacccaacctag
		</sequence>
		<sequence>
			<taxon idref="SAMEA3638277"/>
			acgcgtgccgacgccgggcatagttggataaaaaggtgctcaacccgcgggtcntgcatcccctcncgggacggcgtctggaaggggatcctcaccgcccacgtagatcagggatctttgatcaagttcaccggtcagacgagttaaagnnngcccaaaggagnnnnnctggcgnaccgttctctgagacgcgaagaattcagctgcgcacaggtcgagacggggcgacttacatgccccccaaaaggaaagccgggacgttgagatcacacttcgnnnnatttacgcgttaaccccgcacaggtaacctggttgggacccccagaaccatatcctttncctcaactgaaggtggagacttgctctatanaccataagaccatcgatgaatgagaacagacacagagacagtcgacgtgaatgaaagaacgggaaaaggtngacccgannnntcgacatgaactatattcccaggaacatgaaggggacggagaacacccgatataggcgtgcccgctttcgtacccaagnngcaccactcggtagaaactctcacattctttgagcgcggaccctatnnnnnnnnttgtgttatccgcttcgaaccgaaccctaacgctggcgcccnnaagcaacatagtcatgccggcgcgcaggacttcctaggacggaagacggcgcaaagagggatggccatagtcagaactgaacctgggcaaggctaaaagcaaagcgttctcgccccgcgactagattagtgcggccgattcgggagactnatagcgggaagctaaggctggcatcccgagtctccccagcccctatactnnagggggatcgcatgttgacaaattccccgttccccaagtgggagttcacgttggccgaggttgaggatagcaaatcagccggcacagcaccacacggtcgtttccaattcgatcagccggctntctgnagagcattttaccaaggagaccgcgcggtgntttgtggacagattcccaactcctagggggccgcngtccatccgtgctagggcgcgcttttgggctgtgccangagcctagcacgagtgagtgagtcatcatgggtgagcatcgctccttcncgtcgcctcgcggctacccgggtgagtgctacgagtgagcgcttcagcgcgatgcattcgccgagctagcatgannnnnnnnagcgcaccaaaaaagggatcccgtaggtctgcgtgttaccatgtgcttacgccggtagcgagggcattggtatagcgggaaatgcacattgggtggcggcnntgctgcaagcgcggtgtacgtaccaccgcattatcccagaatacnngatgcgtatcttgtaggcgacagagcatctgggtattatcgaacaaccgggntaggtcttctttagctgtggaacatcctaagacccgatggntacctaacattccgcgnnnnngccctagatataagcgcaggtactcgcgggcctccaaaaagacgcggtccgctagtaccgatntcgagaattcgaactccacgtagcacgtcccttgaaaagccccgttgtgcggacgatttttgattccaacaaccgacagngctgcagggcctgtacggagggcctctngggccagggtcctctgtagctgcgttggccggagaggaaccccncatggggtgtttccgctccttgcttcgtgatgccctacccactcatttggaacggccaactcgccgtcggtttcccgtttgagactcgtctgtttgacccgatctttagcgcgattgccatcagtctgcacacctgggctccgtcttccataggcttacggccattaggcntggtgcgcgttctcgtgcaaggccacgcgcaaccggaacgtatccccgactcgatgcccacgtcgtcgactttcagttgggtgcgccttcgtcgactccgcacgtaaccaacccgacctcctttcgggatggcgcgggcgttgctatctcgtaagcgagacccacacttcgatttaatgcgcctttccggggctcgtgccacaagattgtaggggaccccaattaaacgggtgcgcccagccgcttcgtggtacccaacctag
		</sequence>
		<sequence>
			<taxon idref="SAMEA3638281"/>
			acgcgtgccgacgccgggcatagttggataaaaaggtgctcaacccgcgggtcgtgcatcccctcncgggacggcgtctgnaaggggatcctcaccgcccacgtagatcagngatctttgatcaagttcaccggtcagacgagttaaagnnngcccaaaggagnnnnnctggcgcaccgttctctgagacgcgaagaattcagctgcgcacaggtcgagacggggcgacttacatgccccccaaaaggaaagccgggacgttgagatcacncttcgnnnnatttacgcgttaaccccgcacaggtaacctggttgggacccccagaaccatatcctttccctcagctgaaggtggagacttgctctatanaccataagaccatcgatgaatgagaacagacacagagacagtcgacgtnaatgaaagaacgggaaaaggtngacccgannngtcgacatgaactatattcccaggaacatgaaggggacggagaacacccgatataggcgtgcccgctttcgtacccaagnngcaccactcggtagaaactctcacattctttgagcgcggaccctatnnnnnnnnttgtgttatccgcttcgaaccgaaccctaacgctggcgcccaaaagcaacatggtcatgccggcgcgcaggacttcctaggacggaagacngcgcaaagagggatggccatagtcagaactgaacctgggcaaggctaaaaacaaagcgttctcgccccgcgactagattagtgcggccgattcgggagacttatagcgggaagctaaggctggcatcccgagtctccccagcccctatactnnagggggatcgcatgttgacaaattccccgttccccaagtnggagttcacgttggccgaggttgaggatagcaaatcagccggcacagcaccacacggtcgtttccaattcgatcagccggctatctgtagagcattttaccaaggagaccgcgcggtggtttgtggacagattnccaactcctagggggccnccgtccatccgtgctagggcgngcttttggnctgtgccacgagcctagcacgagtgagtgagtcatcatgggtgagcatcgctccttctcgtcgcctcgcggctacccgggtgagtgctacgagtgagcgcttcagcgcgatgcattcgncgagntagcatgaannnnnnaagcgcaccaaaaaagggatcccgtaggtctgcgtgttancntgtgcttacgccggcagcgagggcattggtatagcgggaaatgcacattgggtggcggcagtgctgcaagcgcggtgtacgtaccaccgcattatcccagaatacccgatgcgtntcttgtaggcgacagagcatctgggtattatcgaacaaccgggctaggtcttctttagctgtggaacatnctaagacccgatggatacctaacattccgcgnnnttgccctagatataagcgcaggtactcgcgggcctccaaaaagacgcggtccgctagtatcgatttcgagaattcgaactncacgtagcacgtcccttgaaaagccccgttgtgcggacgatctttgattccaacaaccgacagggctgcagggcctgtacggagggcctctggggccagggtcctctgtagctgcgttggccggagaggaaccccccatggggtgtttccgctccttgcttcgtgatgccctacccactcatttggaacggccaactcgcggtcggtttcccgtttgagactcgtctgtttgacccgatctttagcgcgattgccatcagtctgcacacctgggctccgtctcccataggcttacggccattaggcgtggtgcgggttctcgtgcaaggccacgcgcanccggaacgtatccccgactcgatgcccacgtcgtcgactttcagttgggtgcgccttcgtcgactccgcacgtaaccaacccgacctcctttcgggatggcgcgggcgttgctatctcgtaagcgagacccacacttcgatttaatgcgcctttccggggctcgtgccacaagattgtaggggaccccaattaaacgggtgcgcccagccgcttcgtggtacccaanctag
		</sequence>
		<sequence>
			<taxon idref="SAMEA3638288"/>
			acgcgtgccgacgccgggcatagttggataaaaaggtgctcaacccgcgggtcgtgcatcccctctcgggacggcgtctggaaggggatcctcaccgcccacgtagatcagggatctttgatcaagttcaccggtcagacgagttaaagnntgcccaaaggagnnnnnctggcgcaccgttctctgagacgcgaagaattcagctgcgcacaggtcgagacggggcgacttacatgccccccaaaaggaaagccgggacgttgagatcacgcttcgnnnnntttacgcgttaaccccgcacaggtaacctggttgggacccccagaaccatatcctttccctcagctgaaggtggagacttgctctatanaccataagaccatcgatgaatgagaacagacacagagacagtcgacgtgaatgaaagaacgggaaaaggtngacccgagaagtcgacatgaactatattcccaggaacatgaaggggacggagaacacccgatataggcgtgcccgctttcgtacccaagnngcaccactcggtagaaactctcacattctttgagcgcggaccctatnnnnnnnnttgtgttatccgcttcgaaccgaaccctaacgctggcgcccaaaagcaacatggtcatgccggcgcgcaggacttcctaggacggaagacggcgcaaagagggatggccatagtcagaactgaacctgggcaaggctaaaaacaaagcgttctcgccccgcgactagattagtgcggccgattcgggagacttatagcgggaagctaaggctggcatcccgagtctccccagcccctatactnnagggggatcgcatgttgacaaattccccgttccccaagtgggagttcacgttggccgaggttgaggatagcaaatcagccggcacagcaccacacggtcgtttccaattcgatcagccggctatctgtagagcattttaccaaggagaccgcgcggtggtttgtggacagattcccaactcctagggggccgccgtccatccgtgctagggcgcgcttttgggctgtgccacgagcctagcacgagtgagtgagtcatcatgggtgagcatcgctccttctcgtcgcctcgcggctacccgggtgagtgctacgagtgagcgcttcagcgcgatgcattcgccgagctagcatgaacnnnnnaagcgcaccaaaaaagggatcccgtaggtctgcgtgttaccgtgtgcttacgccggcagcgagggcattggtatagcgggaaatgcacattgggtggcggcagtgctgcaagcgcggtgtacgtaccaccgcattatcccagaatacccgatgcgtatcttgtaggcgacagagcatctgggtattatcgaacaaccgggctaggtcttctttagctgtggaacatcctaagacccgatggatacctaacattccgcgnnnntgccctagatataagcgcaggtactcgcgggcctncaaaaagacgcggtccgctagtatcgatttcgagaattcgaactccacgtagcacgtcccttgaaaagccccgttgtgcggacgatctttgattccaacaaccgacagggctgcagggcctgtacggagggcctctggggccagggtcctctgtagctgcgttggccggagaggaaccccccatggggtgtttccgctccttgcttcgtgatgccctacccactcatttggaacggccaactcgcggtcggtttcccgtttgagactcgtctgtttgacccgatctttagcgcgattgccatcagtctgcacacctgggctccgtctcccataggcttacggccattaggcgtggtgcgggttctcgtgcaaggccacgcgcaaccggaacgtatccccgactcgatgcccacgtcgtcgactttcagttgggtgcgccttcgtcgactccgcacgtaaccaacccgacctcctttcgggatggcgcgggcgttgctatctcgtaagcgagacccacacttcgatttaatgcgcctttccggggctcgtgccacaagattgtaggggaccccaattaaacgggtgcgcccagccgcttcgtggtacccaacctag
		</sequence>
		<sequence>
			<taxon idref="SAMEA3638293"/>
			acgcntgccgacgccgggcatagttggataaaaaggtgctcaacccgcgggtcgtgcatcccctcncgggacggcgtctggaaggggatcctcaccgcccacgtagatcagggatctttgatcaagttcaccggtcagacganttaaagnnngcccaaaggagnnnnnctggcgcaccgttctctgagacgcgaagaattcagctgcgcacaggtcgagacggggcgacttacatgccccccaaaaggaaagccgggacgttgagatcacgcttcgnnnnnnttacgcgttaaccccgcacaggtaacctggttgggacccccagaaccatatcctttccctcagctgaaggtggagacttgctctatanaccataagaccatcgatgaatgagaacagacacagagacagtcgacgtgaatgaaagaacgggaaaaggtngacncgannngtcgacatgaactatattcccaggaacatgaaggggacggagnacacccgatataggcgtgcccgctttcgnacccaagnngcaccactcggtagaaactctcacattctttgagcgcggaccctatnnnnnnnnttgtgntatccgcttcgaaccgaaccctaacgctggcgccnanaagcaacatggtcatgccggcgcgcaggacttcctaggacggaaganggcgcaaagagggatggccatagtcagaactgaacctgggcaaggctaaaaacaaagcgttctcgccccgcgactagattagtgcggccgattcgggagacttatagcgggaagctanggctggcatcccgantctccccagcccctatactnnagggggatcgcatgttgacaaattccccgttccccaagtgggagttcacgttggccgaggttgaggatagcaaatcagccggcacagcaccacacggtcgtttccaattcgatcagccggctntctgtagagcattttaccaaggagaccgcgcggtggtttgtggacagattcccaactcctngggggccnccgtccatccgtgctagggcgcgcttttgggctgtgccacgagcctagcacgagtgagtgagtcatcatgggtgancatcgctccttctcgtcgcctcgcggctacccgggtgagtgctacgagtgagcgcttcagcgcgatgcattcgccgagctagcatgaannnnnnaagcgcaccaaaaaagggatcccgtaggtctgcgtgttaccgtgtgcttacgccggcagcgagggcattggtatagcgggaaatgcacattgggtggcggcagtgctgcaagcgcggtgtacgtaccaccgcattatcccagaatacccgatgcgtatcttgtaggcgacagagcatctgggtattatcgaacaaccgggctaggtcttctttanctgtggaacatcctaagacccgatgganacctaacattccgcgnnnntgccctagatataagcgcaggtactcgcgggcctccaaaaagacgcggtccgctagtatcgatttcnagaattcgaactccacgtagcacgtcccttgaaaagccccgttgtgcggacgatctttgattccaacaaccgacagggctgcagggcctgtacgnnnggcctctggggccagggtcctctgtagctgcgttggccggagaggaaccccccatggggtgtttccgctccttgcttcgtgatgccctacccactcatttggaacggccaactcgcggtcggtttcccgtttgagactcgtctgtttgacccnatctttagcgcgattgccatcagtctgcacacctgggctccgtcncccataggcttacggccannaggcgtggtgcgggttctcgtgcaaggccacgcgcaaccggaacgtatccccgactcgatgcccacgtcgtcgactttcagttgggtgcgccttcgtcgactccgcacgtaaccaacccgacctcctttcgggatggcgcgggcgttgctatctcgtaagcgagacccacacttcgatttaatgcgcctttccggggctcgtgccacaagattgtaggggaccccaattaaacgggtgcgcccagccgcttcgtggtacccaacctag
		</sequence>
		<sequence>
			<taxon idref="Samoa_D"/>
			acgcgtgccgacgccgggcatagttggataaaaaggtgctcaacccgcgggtcgtgcatcccctcncgggacgncntctggaaggggatcctcaccgnccacgtagatcagggatctttgatcaagttcaccggtcagacgagttaaagnnngcccaaaggagnnnnnctggcgtaccgttccctgagacgcgaagaattcaactgcgcacaggtcgagacggggcgacttacgtnccccccacaaggaaagccgggacgnagagatnacgcttcgnnnttcntacgcgttagccccgcacaggnaacctggttggnacccccagaaccatatcctttccctcaactgaaggtggagacttgctctatacaccataagaccatcaatgaatgagaacagacacagagacagtcgacgcgaangaaagaacggaanaagntngacccgannngtcgacatgaactatattcccatnaacatgaaggggacggagaacacccgatacaggcgtgcccgctttcgtacccaagnngcaccantcggtagaaactctcacantcnttgagcgcggaccctatnnnnnnnnttgtnnnatccgcttcgaaccgaancctaacgctgacgcccaaaagcaacatagtcataccggcgngcaggacttcntaggatggaagacggngcaaagagggatggccatagtcagaactgaatctgggcaaggctanaagcaaagcgttntcgccccnngactagattngtncggccgattcggnagacttatagcgggaagctaaggctggcatcccgagtctctccagcccctatacnnnagggggatcncatgttgacaaattccccggtctncaagtgggngttcacgttggccgaggntgaggatagcaaatcagccggcacagcaccacacggtngttcccagttcgatcagccggctatctgtagagcattttaccaagaagaccgcgcggtggtttgtggacagattcccaacccctagggggccgccgtccatccgcgctagggcgcgcttttgggttgtgccnngagcctagcacgagtgagtgagtcatcatgggcangcatcgctccttctcgtcgccncgcngctacccgggtgagtgctacgngtgattgctncagcgcgatgcattcgccgagctagcacnannnnnnnaagcgcaccaaaaaaggnatcccgtaggtctgcgtnttaccgtgtgcttacgccgncggcgagggcantggtatagcgggaaatnnacgttgannggcggcnntgctgcaagcgcggtgtacgtaccaccgcattatccnngnanacccgatgcgtatcttgtaggcaacagagcacctgggtattattgaanaaccgggctaggtcttctttagctgtggaacatcctangtcccgatggatacctaacattccgngnnnnngccctagatataagcgcaggtactcgcgggcctccaaaaaaacgcggtccgctagtaccgatttcgagaattcgaactccacgtagcacgtcccttgaaaagtcccgttgtgcggacgattttngattccaacaaccganagggctgcagggcctgtgcggagggcctcnggggccagggtcctctgtagntgcgttgcccggagaggaaccccccatggggtgtttccgcgccttncttcgtgatgtcctacctgctcatttggaacggccaactcgcggtnggtttcccgtttgagactcgtcggnttgacccgatctttagcgcgattgccatcagtctgcacacctgagctccgtcttccataggcttacggccgttaggcgtggtgcgggttctcgtncaaggccacncgnnaccggaacgtatncccgacttgatgcctangtcgtcgactttcagttggntgcgccttcgtcgactccgcacgtaaccaacccgacctcctctcgggatggcgcggccnttgctatctcgtaagngagactcacacttcgattcaatgcgcctttccgggtctcgtgccacaagattatgggggacccnaattaaacgngtgcgcccagncgcttcgnggtacccaacctag
		</sequence>
		<sequence>
			<taxon idref="Seattle_81-4"/>
			acgcgcgccggtgccgggcagagtcgaataggaagatattcaaccgatgggtcgtgcatcccctcccggggtgatggctggggggcggtccccaccacccgcgtagatcaggaatctctgatcaaacttgactatcagacgaactaagactggcccaaaggaagggtaccggtgtaccgttctctgggacgcgaagggtgtaactgcgcgcgactcgggacggggcgacttgcgtgtcactagcagagaaggccggagcattggagttacgtcccannnctcttacgcacgggcgccccaaaggtggctgagttaaggctttcgcaaccagatcctttcccccaactgaaaactgagactcgctctatanaccgcaagaccgttggcgagcaaaagtcaagagagaagcagtcgacgcgagtggaagagctgaaaagggtnaacattaaggctcggtatgaactatgtccccgtgaacatgaggggcacggaggacgcccgacacaagcatgttcattcgcgtatccaagacccaccactcgataaaggctctcgcgctttttgggcatggaccctactgggaagtccattacatccgtcccaaactgacccttaacactggtgttcataagcagcatagtcatgctggcgcgcaggattcctcaagatgaaaggtgacataaggtaagacggctataatcaggactgaacttgctcagagccggcggtgacgtatctccgccccgcgatcagattagtgcagccgagccaaagaacttacagcggaacgctaggtctgacgtcccgagtattccgagcccctacgtcttaggggggttgcgtgttgacaaatcgcccagtccccaagcgaggatccacgttgatgggggccggggatggtaaaccagtcgacatatcatcgcgtggtcgcttccagttcgaccagccggttatccgcagagcactcggcgaaggagccggcgcggtggggtaaggacaggttcccacttcctaaagggctgccgtccatccgcgcgaggatgcgcttccgggctgtgccacgagcctagcacggatgaatgagccatcgtgagcgagcaccgtccatccccgttgccccgcggctacccggacaggcaccgcgagcgattccctcggtgcggtgcgctttccgagccaacgcgaagccgcgcagtgcagcgaaaaaaagatctcgtagatctgcgtgttgccgtgtgcccatgccggcggcgagaccgtcgatatggtcggaaatcgacgctgggcagcagcgacgttgcaagcccagcgtgtgcgccacagcactatcccagaatatccgacgcgcatatcgcagacgaaagggtatctgggtattactgagcgatcggactgggttctccatacccacggaacatcccaggtcttactggatacctaatttcccataatgcttccctcgacataagtgcaggtactcgcgggcgcccagaaaaacaagatccactagtacttgctctggaacttcaggtcccccgtagcacgctccttgaaaagccccgttgtgcggccgattcctgactctaacgaccgacggggctacagagtctacgcggaagacttccagggttcaagctccccgcggctgtgtcgcccggaaaggaatcctttacagggcgttcctacgttttgtttcgtgatgtcctggctgctcacttggaacgaccaggtttcggtcgatcccccgctcgagattcatcggttcgactcagccccgagcgcggttgccataggtctgcatcctcgggctccgctttccgtaggcttcccgccattgggcgcgtcgcaggtttccgcgcgaggttacacgtagctaagccgcgcccccaatccaatacctccatcgtcgatccctagcctagcacgcctttgccaagtccgcgcttaaccagcccaacctcctttcgggatggcgtgggcgttgccatcttataggcgaggctcttgtctcgacccaatgagccttcccggggctcatgtcgcagagttgtgggggcacccaattagacgggtacaccgaaccgtcttacggtgtttagcctag
		</sequence>
		<sequence>
			<taxon idref="Sei_Geringging_K403"/>
			acgcgtgccgacgccgggcanagttggataaaaaggtgcttaacccgcgggtcgtgcgtcccctcncgggacggcgtctggaaggggancctcnncgcccacgtagatcaggggtctttgatcaanttcaccggtcagacgagttaaagnnngcccaaaggaggggtactggcgtaccattctctgagacgcgaagaattcaaccgcgcacaggtcgagacggggcgacttacgtgccccccncaaggaaagccgggacgttgagntcacgcttcgnnnctcttacgcnntagtcccgcacaggtaacctggttgggacccccagaancgtatcctttccctcaactgaaggtggagacttgctctatacacnataagaccatngntgaatgagaacagacacagagacagtcgacgcgaatgaaagaacggaaaaaggtngacccgannngtcganatgaactatattcctatgaacatgaaggggacggagaacacccgatacaggcgtgcccgctttcgtacccaagnngcaccactcgntagaaactctcacattctttgagtgcggaccctatnnnnnnnnttgtnnnatccgcttcgaaccgaaccctaacgctggcgcccgnnagcaacatagtcatgccggcgcgcaggacttnctaggatggaagacggcgcaaagagggatggccatagtcagaactggacctgggcaaggctaaaagcaaagcgttntcgccccgcgactagattagtgcngccgnttcgggngacttgtagcgggaagctaangctggcatcccgagtctccccagcccntatactnnagggggatcgcatgttgaaaagtcccccggtccccaagtgggagttcacgttngccnaggttgaggacagcaaatcagccggcacagcaccacacggtcgtttccagttcgntcagccggctatctgtagngcattttaccaaggagaccgcgcggtggtttgtggatagattcccaactcctagggggccgccgtccatcngcnctagggcgcnnttttgggctntgccacgagcctagcacgagtgagtgagtnatcatgggtgagcatcgcnccntctcgtcgcctcgnggctacccgggtgagtgntacgagngattgcttcagcgcgatgcattcgncgagctagcacgannnnnnaaagcgcaccaaaaangggatcccgtaggtctgcgtgttaccgtgtgcttacgccggcggcgagggnattggtatagcggganatgcacgttggntggnggcnntgctgcaancgcggtgtacgtaccaccgcattatnccagaatnncngatgcgtancttgtaggcgacagagcatctgngtattnttnaacaaccgggctaggtcttctttagctgtggannatcctaagtcccgatggatatctaacantccgcgnnnnngccgtanatataagcgcaggtactcgngagcctccaaaaaaacgcgntccgctagtaccgatttcgagaattcgaactccacgtagcacgtcccttgaaaagccccgttgtgtggacgatttttgattccaacaaccgacagggttgcagggcnngtgcgnngggcctctgggnccagggtnctctgtagctgngttgcctggagaggaacccnncatggggtgtttccgcgccttgcttcgtgatgtcctacctgctcgttcggaacggccaactcgcggtcggtntccagtttgagactcgtcggtttgacccgntcnntagcgcgattgccatcagtctgtacacctgggctccgtcntccataggtttacggccgncnggcgtggtgcgggttctcgtgcaaggccacgcgnnaccggaacgtatccccgactcgatgcctacgtcgtcgactttcagttgggtgcgccttcgtcgacttcgcacgtaaccaaccngacctcctctcgggatggcgcgggcattnctatctcgtaagcgagactcacacttcgattcaatgctcctttccggggctcgtgccacaagattgtggaggaccccaattaaacgggtgcgcccagccncttcgtgntacccaacctag
		</sequence>
		<sequence>
			<taxon idref="SHC_0"/>
			acgcgcgccgatgccgggcagagtcgaataagaagatattcaaccgatgggtcgtgcatcccctcccggggtgatggttggggggcggttcccaccacccgcgtagatcaggaatctctgatcaaacttgactatcagacgaactaagactggcccaaaggaggggtaccggtgtaccgctctctgggacgcgaagggtgtaactgcgtgcgactcgggacggggcgacttgcgtgtcactagcagagaaggccggagcgttggagttacgtcttatccctcttacacacgggcgccccacaggtggctgagtcaaggctttcgcaaccagatcctttcccccaactgaaaactgagactcgctctgtacaccataagaccgttggcgagcaaaaatcaagagagaagcagtcgacgcgagtggaagagctgaaaagggtaaacatgaaggctcggtatgaactatgtccccgtgaacatgaggggcacggaggacgcccgacacaagcatgttcattcgcgtatccaagacccaccactcgataaaagctctcgcgcttttatggcatggaccctactgggaagtttattacatccgtctcgaactgacccttaacactggcacccataagcagcatagtcatgctggggcgcaggattccccaaaatggaaggtgacataaggtaagacggctctaatcaggactgaacttgctcagagccggcggtgacgtatctccgccccgcgatcagattagtgcagccgagccaaagaacttacagtggaacgctaggtctgacgtcccgagtattccgatcccctacgtcttaggggggttgcgtgtcgacaaatcgcccagtccccaagcgaggatccacattgatgggggccggggatggtaacccagccgacacatcatcgcgtggtcgcttccagttcgaccagccggttatccgcagagcgctcggcgaaggagccggttcggtagggtaaggacaagttcccacttcccaaagggctgccgtccatccgcgcggggatgcgcttccgggctgtgccacgagcctagcacggacgagtgagccatcgtgagcgagcaccgtccctccccgttgccccgcggctacctggacaggcactgcgagcgattccctcggcgcggcgcgccttccgatctaacgcgaacccacgcagtgcagcgaaaaaaagatctcgcagatctgcgtgttgccgcgtgcccacgtaggcggcgagaccatcggtatggtcggaaatcgacgctgggcagcagcgacgttgcaagcccagcgtgtgcgccacagcactatcccagaatacccgacgcgcatatcgcagacgaaagggtatctgggtattactgagcgatcggactgggttctctatacctacggaacatcccaggtcttactggatacctaatttcccataatgcttccctcgacataagtgcaggtactcacgggcgcccagaaaaacaagatccactagtacttgctctggaacttcaggtcccccgtggcacgctccttgaaaagccccgttgtgcggccgattcctgactctaacgaccatcggggctacagggtctacgcggnagacttccagggttcaagctccccgcggctgtgtcgcccggaaaggaatcctttatggggtgttcctacgttttgtttcgtgatgtcctagctgctcacttggaacgaccaggtttcggtcgattccccgttcgagattcatcggttcgactcagccccgagcgcggttgccataagtctgcacactcgggctccgctttccgtaggcttcccgccgttgggcgcggcgcaggtttccgtgcgaggttacacgtagccaagccgcgcccccaatccaatacctccatcgtcgatccctagcctagcacgcctttgccaagtccgcgcttaaccagcccaacctcctcttgggatggcgtgggcgttgccatcttataggcgaggctcttgtttcgacccaataagctttcccggggctcatgtcgcagagttgtgggggcacccaattagacgggtacaccgaaccgtcttacggtgtttagcctag
		</sequence>
		<sequence>
			<taxon idref="SJN003"/>
			acgcgtgccgacgccgggcatagttggataaaaaggtgctcaacccgcgggtcgtgcatcccctcncgggacggcgtctggaagggaatcctcaccgcccacgtagatcagggatctttgatcaagttcaccggtcagacgagttaaagnntgcccaaaggaggggtactggcgtaccgttntctgagacgcgaagaattcaactgcgcacaggtcgagacggggcaacttacgtgccccccacaaggaaagccgggacgttgagatcgcgcttcgnnnttcttacgcgttagccccgcacaggtaacctggttgggacccccagaaccatatcctttccctcaactgaaggtggagacttgctctatacaccataagaccatcgatgaatgagaacagacacagagacagtcgacgcgaatgaaagaacggaaaaaggtngacccgagaagtcgacatgaactacattcccatgaacatgaaggggacggagaacacccgatanaggcgtgcccgctttcgtacccaagnngcaccactcggtagaaactctcacattctttgagcgcggaccctatnnnannnnttgtnntatccgcttcgaaccgaaccctaacgctggcgcccaaaagcaacatagtcatgccggcgcgcaggacttcctaggatggaagacggcgcaaagagggacggccatagtcagaactgaacctgggcaaggctaaaagcaaagcgttctcgccccgcgactagattagtgcggccgattcgggagacttatagcgggaagctaaggctggcatcccgagtctccccagcccctatactnnagggggatcgcatgttgacaaatcccccggtccccaagtgggagttcacgttggccgaggttgaggatagcaaatcagccggcacagcaccacacggtcgtttccagttcgatcagccggctatctgtagagcattttaccaaggagaccgcgcggtggtttgtggacagattcccaactcctagggggccgccgtccatccgcgctagggcgcgcttttgggctgtgccacgagcctagcacgagtgagtgagtcatcatgggcgagcatcgctccttctcgtcgccccgcggctaccngggtgagtgctacgagtgattgcttcagcgcgatgcattcgccganctagcacgaacttnnnaagcgcaccaaaaaagggatcccntaggtctgcgtgttaccgtgtgcttacgccggcggcgagggcattggtatagcgggaaatgcacgttgngtggcggcagtgctgcaagcgcggtgtacgtaccaccgcattctcccagaatatccgatgcgtancttgtaggcgacagagcatctgggtattattgaacaaccgggctnggtnttctttagctgtggaacatcctaagtcccgatggatacctaacattccgcgnnnnngccctagatataagcgcaggtactcgcgggcctccaaaaaaacgcggtccgctagtaccgatttcgagaattcgaactccacgtagcacgtcccttgaaaagccccgttgtgcggacgatttttgattccaacaaccgacagggctgcagggcctgtgcggagggcctctggggccagggtcctctgtagctgcgttgcccggagaggaaccccccatggggtgtttccatgccttgcttcgtgatgtcctacctgctcatttggaacggccaactcgcggtcggtttcccgtttgagactcgtcggtttgacccgatctttagcgcgattgccatcagtctgcacacctgggctccgtcttccataggcttacggccgttaggcgtggtgcgggttctcgtgcaaggccacgcgcanccggaacgtatccccgactcgatgcctacgtcgtcgactttcagttgggtgcgccttcgtcgactccgcacgtaaccaacccgacctcctctcgggatggcgcgggcgttgctatctcgtaagcgagactcacacttcgattcaatgcgcctttccggggctcgtgccacaagattgtgggggaccccaattagacgggtgcgcccagccgcttcgtggtacccaacctag
		</sequence>
		<sequence>
			<taxon idref="SMUTp_07"/>
			ncnnnnnccggtgccgggcanngtcgaataanaagatattcaaccgatggntcgtgcancccctcccgnggtgatggctngggggnngtccccaccacccgcgtagatcaggantcnctgannaaacttgactatnagacganctaannctggcccaaaggaagggtnccggtgtaccgttctctgggacgagaagggtgtaactgngngcgactcgggacgngncgannnnnnnntcactagcanagaaggncngagngttgnagtnacgtctcannnntcntacacacnngcnncccaaaggtggntgagttaaggctntcgnnaccagatnctttcccnnnactgnnanctgagnctcgntntntacancatgannccgttggcgagnaannnncaagagagaagcagtcgnnncgantcgaagagcngaaaaggnnnaanattannnctcngtatgaactatnnccccgtgaacatgaggggnacggaggacgcccgacacaagcatgttcatncgcgtatccaagacccaccactcganaaaggctctcgngctttttgggcntggaccctactgggaagtttnntacatccgcttcgaactgacccttgacactggcgttnnnaagcagcatantcatnctggggcgcnngnntctccaagatgganggtgacataagataagacngctcnaancaggactgaacttgctcngagcnggcggtgncgtnnctccgccccgcgatcnaattagtncagccgagctaaagnacttncagcggancgcnaggtctnacnncccgagtantccgatnccctacgtcttangggggttgcgtgttgannnatcgccnagtcnccaagcgaggatccacgttgatgggggccggggatnnnaancnagccgacatatcatcgcgtggtcgcttccagttcgaccagccggttacnngcanngcactcggnnaangagccggcgcggtagggtaagggcaggttcccacttnctaaaggnctgccgtccanccncgcnangatgcgcttncgggctgtgccatgagtctagnacggntgagtgagnnancgngancgantacngtccctncccgttgccccncggcnacccggncnngcaccgcnngcgattncctnggcgcggtgcgctttcaganctaacgcgannnnnngcagtgcngcgaanaanagatntcgtagntcnncgtgttgccntgtgcccacgtcggcggcgagacaatcngtatggccggaaatcgacgccgnnnaacagcgacgttncaagcccagcntgtgnnccacagcactannccagaatacacgacgcgcatatcgcaganganagggnntnnnnntattactgancgatcggacngggttctccntaccnacnnancnncccaagtcntnctggatannnanttncccnnaatgcttcncnnnnnataagtgcagntactcgtgggcgcncagaaaaacangatcnnctagtacttgctnnngaanttnnagtccnccgnagcannctccttgaaaagccnngttgtnnggccgantcctgnctctaangaccgacggggctnnangntctacncggaagacttcnngggttcaanctccccncggctgtgncgcccggnnaggantctnntatggggcnttcttnngttttgtttcgtgatgtcctagctgctcacttggaacnaccangtttcnnncgattcccngttcgagatttatcngttcgactcagccccgagcgcgnttgccataggtccgcatcctcgggcnccgctttccgtaggctncncgncgttnggcgcggcaaaggttnccgtgcgagnntacacgnnnccnagccgngncccnaatccaatacctccatcgtcgatccctagcctancacgcctttgccaagtccncgcttaaccagcccaacctcctgtcgggatggngtgggcnttgccatcttataggcgaggctnntgtttcgacccaatgagctttcccggggctcatgtcgcagagttgtgantgcacccaattagacgggtacaccgaaccgtcttacggtgtttagcctag
		</sequence>
		<sequence>
			<taxon idref="SMUTp_09"/>
			ncgcgcgccgatgccgggnagagtcgannnannngatattcaaccgntgggtcgtgcatcccctcccggggtgatggttgnggggcggttcccaccacccgcgtagatcaggaatctcngatcanncttgactatcagangnactaagactggcccaaaggaggggtaccggtgtaccgctctctgggacgcgaaangtgtaactgcgtgcnnntcgggacgnnnnnnnnnnnnngtcactagnagagaaggccggannnntggagttacgtcttanncctctnanacacgggcgnnncacnggtggctgagtcaaggcnnnnncaacnagatcctttcccccaactgaaaactgagactcgctctgtacaccataagaccgttggntagcaaaaatcaagagnnnagnngtcgacgcgagnngaagagcnnnnnnnnnnnaacatgaaggcnnngtatgaactatgtnnncgngannnngannnnnncggaggacgcccgnnncaagcntgttcattcgcgtatcnnnnnnccaccactnnntnnaagctctcgcgcttntatggcatggaccctactgggaagtttattacatcnnnnnnnnnnngacccttaacactggcannnnnnnnnnnnatantcatgctggggcgcnngannnnnnannntggaaggtgacntnagnnnagacggctctaatcaggnnnnnacttgcnnnnnnnnngnggtgangtatctccgccccgcgatcagattagtgcagccgagccaaagaacttacagtggaccgctaggtctgacnnnnnnnnnnnnnnnnnnccctacgtcttaggggngttgcgtgtcgacaannnnnnnnnnccccaagcgaggatccacattganngnnnncggggatggnaacccagccgacacatcatcgcgtggtcgctnnnnnnnnnnnnagccggttatnnncagagnnctcggcgaaggagccggttnggtagggtaaggacaagttcccactnnnnnnncancngccgtccatccgcgcggggatgagcttccgggctgtgccacgnnnntannacggacgagtgagccatnnnnannnagcnnnnnnnnnccccgttgnnncacgnnnnnnnnnacaggcactgcgngcgattcnnacggcgcggcgcgcnttccgatctaacgcgaacccacgcnnnntagnnnnnnnnnnnnnncgcnnatctgcgtgttgccgcgtgcccactnnnnnngcgagaccatcggtatggtcggaaatcgncgctgggcagcagcgacgttgcaagcccagcgtgtgcgccacagcactatcccagaatacccgacgcgcatatcgcagacgaaaggnnnnctnnntattacnnngcgatcggactgggttctctannnnnnnnnnacatcccagnnnnnactggatacctaatttctcntaatgcttcnctcgacataagtgcaggtnntcacnnccgcccagaaaaacnagatccactnnnnntngctnnnnnnnnnnnngtcccccgtggcacgctccttgaaaagccccgttgtgcggccgattcctgactctaacgacnnncggggctacagggtctacgcggaagacttccagggnnnnnnctccccgcggctgtgtcncccggaaagnnntcctttatggggtgttnnnacgtnnnnnnncgtgatgtcctanntgctcnnnngnaacgaccaggtnnnnnncgattccccgttcgagattcatcggttcgactcagccccgagcgcggttgcnnnnnnnntgcacactcgggctccgctttcngtaggcttcncgccgtnnngcgnnnnnnnngtttnngtgcgaggttacacgtagccaagccgcgcccccaatccaatacctccatcgtcgatccctagcctagcacgcctttgccaagtccgcgcttaaccagcccaacctcctctnnggatggcgtgggcgttgccatcttataggcgaggctcttgtttcgacccaataagctttcccggggctcatgtcgcagagnnnnnggggcacccaattagacgggtacaccgaancgtcttacggtgtttagcctag
		</sequence>
		<sequence>
			<taxon idref="SS14"/>
			nngcgcnncgatgccgggnagagtcgaataagaagatatncanccgatgggtcgtgcatcccctcccggggtnatggttggggggcggttcccaccaccngcgtagatcnggaanctntgatcaaacttgactatcagacnaactaagactggcccaaaggagggntaccggtntaccgctctctgggacgcgaagggngtaactgcgngcgactcgggacggggcganttgcgtgtcactagcagagaaggccggagcgtnggagntacntcttannnnnnttacacacgggcgccccanaggtggctgagttaaggctttcgcnaccagatcctttcccccaactgaaaactgagactcgctctgtacaccataagaccgttggcgagcaaaaatcaagagagaagcagtcgacgcgngtggaagagctgaaaagggtnaacatgaaggctcgntatgaactatgtccccgngaacatgagnggcacggaggacgccngacacaagcatgttcattcgcgtatccaagacccaccactcgataaaagctctcgcgcttttatggcatggaccctactgggnnnnttattacatcngtctcgaactgacccttaacactggcacccntaagcagcatagtcatgctggggcgcaggattccccaaaatggaaggtgatataangtaagacggctctaatnnggactgaacttgctcagagccggcggtgacntanctccgcccngcgatcagattagtgcagccgagccaaagaactnacagtggaangctaggtctgacgtcccgagtatnccgatcccctacgtcttaggggggttgcgtgtcgacanatcgcccagtccccaagcgaggatccacattgatgggggccggggatggtnacccagccgncacatcatcgcgtgntcgcttccagttngaccagccggttatccgcagagcgctcggcgaangagccggttcggtagggtaaggacaagttcccanttcccaaagggctgccgnnnatccgcgcggggatgcncttccgggctgtgccacgagcctagcacngacgagtgagccatcgtgancgagcaccgtccctccccgttgcnccgcggctacctggacaggcactgcgagcgattccctcggcgcggcgcgccttccganctaacgcgaacccacgcagtgcagcgaaaaaaagatctcgcagatctgcgtgttgccgcgtgccnacgtnggcggcnagaccatcggtatggtcggaaatcnacgctgggcagcagcgacntngcaagcccagcgtgtgcgccacagcactatcccagaatacccgacgcgcatatcgcngacnnangggtatctgggtattactgagcgntcggnctgggttctctanacctacggaacatcccaggtcttactggatacctaatttcccataatgcttccctcgacataantgcaggtactcgcggncgcccagnaaaacaagatccactagtncttgntctggancttcaggtcccccgtggcacgctccttgaaaagccccgttgtgcggccgattcctgactctaacgaccgacggggctacagggtctacgcgnnagacttccagggttcaagctccccgcggctgtgtcgcccggaaatnaatcctttatngggtgttcctacgttttgtttcgtgatgtcctagctgctcncttggaacgaccaggtttcggtcgantccccgtncgagattcatcggttcgantcagcnccgagcgcggttgccataagtctgcacactcgggctccgctttccgtaggcttcccgcngntgggcgcggcgcaggtttccgtgcgaggttacacgtagccaagccgcgcccccaatccaatacctccatcgtcgatccctagcntagcacgcctttgccaagtccgngcttaaccagcccnacctcctcttgggatggcgtgggcgttgccatcttataggcgaggctcttgtttcgacccaataagctttcccnnggctcatgtcgcagagttgtgggggcanccaattagacnggtanacngaaccgncttacggtgtttagcctng
		</sequence>
		<sequence>
			<taxon idref="TPA_ALC103"/>
			nnnnnnncnnatnncgngnngantnnnatannnnnnnnnnnnnccnangggnnnngcnncccntnnnnnngnnnnggntngggngcgnntnncaccaccnncgtagnnnnnnnntnncngatcnaacttgactatcagacgaactaannnngnnnnnnnnnnnnnntacnggtgtaccgctcnctggnacncgaanngnnnnnnnncgtgcgantcnggncggngcgacttgcgtgtcacnngcagannnnnnngnngcnntggnnntangnnttnnnnctcttannnangggcgccccacaggtnnnngagttnnnnnnntngcaaccnnnnncnttncnccnnnngaaaactnngantnnnnnngtnnnccatnagaccgntnnnnngnnnnaatcannngagaagcngncgangnnannnnnnnnnnnnannagggtnaanatgaaggcncggtntnnnnnatnnncnnnnnnnnatgngnnncncnnnngacgcnngncacnnnnatgttcnttcncgnancnannnncnaccactcnanaananntnnnncgntttnnnnncatggacccnantgggaagtttattacnnccgtctcgaacngnnccttnnnactggcaccnntaagcagnanngtcatgctgggncgcaggantnnccaanntngaagnngnnnnnnnntaagacnnctcnnnnnngnnctnnannnncncannnncgncggtgacgtatntccgccccgcgannnnnntnnnnnnncnnnnncnnnnaactnnnagtgnaangnnnggtntgangtnnnnngtantccgatcccntacgtcttaggggngtnncgtnnnnnnnnnncgcccngtnnccaancgaggannnnnntnnnngnnggcngggganggtnacnnnnnnnnnnnntcatcgcgnnntcgcttccagttcgaccagccngtnnnccgnnnnnnncncgnnnaangnnnnnnnnnnnnnnngnnnnnnnnnnnncccanttcncaannnnnnnnnnnnnnnnnncgnnnngatgcgctnccgggctgtnnnacgagcctagcnngnacgngtgannnatcgtnagngagcacngtccnnccncgttgccccgcgnntnnctggannngcantgcnagcgattccnnngncgcggcncnccttccganctaacgngnacccacgcnnngnnncgannaananatntcncagntctgcgtgnnnccgcgnnnccacntcngnggcgnnacnnncgntanngtcgnaaatcgacgctggnnngcnncnnngttgcnagcccagnnngtgcgccacnncannntnnnnnnntacccgacnnncatatcncngacgaaagnntancnnnntattannnngcgatcnnnnngnnttctntntnnntncggancatcccangtcttnctggatannnnnnnnnnnataatgcctccntcnncataagtgcagntatccnngggngccnngaanaacnnnnnccnctannanttnctctggaacttcaggtcccccgtggcacgctccttgaaaagccccgttnngcngccgnntnnnnnctntaacgaccganggggctannnngtctncncggnnnnctnncanggttnaagctncncgcgnctgtgtcgnccggaanggaatcctttatgnggtnttcctncnttttgnttcgtgangtncnagcngctcacttggaacnacnnngtttcggtcgatnnnncnnncnagatncatcgntncgacnnnnncnnnnnnnnnnntgcnatangtntnnnnnnnngnnnnnnnntttccgtnggcttnccgccgntgngcgnggcgcagnnnnccgngcgangttacacnnnnccangccgcnccnnnnnnncaananntccancgnnnatccnnagcctagcacgcntttncnaagnnngcnnnnnnnnnncccaacctcctcttgggatggcgtgngcntnnnnatcttataggcgagnntcttgnttcgacccaanaagntnnnccggggcncntntcnnnnngnnntgggggnnnnnnnttagacnngtanaccgaaccgtcntnnngtgtntagcctag
		</sequence>
		<sequence>
			<taxon idref="TPA_BCC012"/>
			acgcgcgccggtgccgggcagagtcgaataagaagatattcaaccgatgggtcgtgcatcccttcccggggtgatggctggggggcggtccccaccacccgcgtagatcaggaatctctgatcaaacttgactatcagacgaactaagactggcccaaaggaagggtaccggtgtaccgttctctgggacgagaagggtgtaactgcgcgcgactcgggacggggcgacttgcgtgttactagcagagaaggccggagcgttggagttacgtctcatccctcttacacacgggcgccccaaaggtggctgagttaaggctttcgcaaccagatcctttcccccaactgaaaactgagactcgctctatacaccataagaccgttggcgagcaaaaatcaagagagaagcagtcgacgcgagcggaagagctgaaaagggtnaacattaaggctcggtatgaactatgtccccgtgaacatgaggggcacggaggacgcccgacacaagcatgttcatccgcgtatccaagacccgccactcgataaaggctctcgcgctttttgggcatggaccctactgggaagtttattacatccgcttcgaactgacccttaacactggcgttcataagcagtatagtcatgctggggtgcaggattctccaagatggaaggtgacataagataagacggctctaatcaggactgaacttgctcagagccggcggtgacgtatctccgccccgcgatcaaattagtgcagccgagctaaagaacttacagcggaacgctaggtctgacgtcccgagtattccgatcccctacgtcttaggggggttgcgtgttgacaaatcgcccagtccccaagcgaggatccacgttgatgggggccggggatggtaaactagccgacatatcatcgcgtggtcgcttccagttcgaccagccggttatccgcagagcactcggcgaaggagccggcgcggtagggtaaggacaggttcccacttcctaaagggctgccgtccatccgcgcgaggatgcgcttccgggctgtgccacgagcctagcacggatgagtgagccatcgtgagcgagtaccgtccctccccgttgccccgcggctacccggacaggcaccgcgagcgattccctcggcgcggtgcgctttccgagctaacgcgaacccgcgcagtgcagcgaaaaaaagatctcgtagatctgcgtgttgccgtgtgcccacgtcggcggcgagacaaccggtatggccggaaatcgacgctgggcagcagcgacgttacaagcccagcgtgtgcgccacagcactatcccagaatacacgacgcgcatatcgcagacgaaagggtatctgggtattactgagcgatcggactgggttctccatacctacggaacatcccaagtcttactggatacctaatttcccataatgcttccctcgacataagtgcaggtactcacgggcgcccagaaaaacaagattcactagtacttgctctggaacttcaagtcccccgtagcacgctccttgaaaagccccgttgtgcggccgattcctgactctaacgaccgacggggccacagggtctacgcggaagacttccagggttcaagctccccgcggctgtgtcgcccggaaaggaatcctttatggggcgttcttacgttttgtttcgtgatgtcctagctgctcacttggaacgaccaggtttcggtcgattccccgttcgagatttatcggttcgactcagccccgagcgcggttgccataggtctgcatcctcggaatccgctttccgtaggcttcccgccgttgggcgcggcaaaggtttccgtgcgaggttacacgtagccaagccgcgcccccaatccaatacctccatcgtcgatccctagcctagcacgcctttgccaagtccgcgcttaaccagcccaacctcctgtcaggatggcgtgggcgttgccatcttataggcgaggctcttgtttcgacccaatgagctttcccggggctcatgtcgcagagttgtgagtgcacccaattagacgggtacaccgaaccgtcttacggtgtttagcctag
		</sequence>
		<sequence>
			<taxon idref="TPA_HUN200024"/>
			acgcgcgccgatgccgggcagagtcgaataagaagatattcaaccgatgggtcgtgcatcccctcccggggtgatggttggggggcggttcccaccacccgcgtagatcaggaatctctgatcaaacttgactatcagacgaactaagactggcccaaaggaggggtaccggtgtaccgctctctgggacgcgaagggtgtaactgcgtgcgactcgggacggggcgacttgcgtgtcactagcagagaaggccggagcgttggagttacgtcttatccctcttacacacgggcgccccacaggtggctgagttaaggctttcgcaaccagatcctttcccccaactgaaaactgagactcgctctgtacaccataagaccgttggcgagcaaaaatcaagagagaagcagtcgacgcgagtggaagagctgaaaagggtaaacatgaaggctcggtatgaactatgtccccgtgaacatgaggggcacggaggacgcccgacacaagcatgttcattcgcgtatccaagacccaccactcgataaaagctctcgcgcttttatggcatggaccctactgggaagtttattacatccgtctcgaactgacccttaacactggcacccataagcagcatagtcatgctggggcgcaggattccccaaaatggaaggtgacataaggtaagacggctctaatcaggactgaacttgctcagagccggcggtgacgtatctccgccccgcgatcagattagtgcagccgagccaaagaacttacagtggaacgctaggtctgacgtcccgagtattccgatcccctacgtcttaggggggttgcgtgtcgacaaatcgcccagtccccaagcgaggatccacattgatgggggccagggatggtaacccagccgacacatcatcgtgtggtcgcttccagttcgaccagccggttatccgcagagcgctcggcgaaggagccggttcggtagggtaaggacaagttcccacttcccaaagggctgccgtccatccgcgcggggatgcgcttccgggctgtgccacgagcctagcacggacgagtgagccatcgtgagcgagcaccgtccctccccgttgccccgcggctacctggacaggcactgcgagcgattccctcggcgcggcgcgccttccgatctaacgcgaacccacgcagtgcagcgaaaaaaagatctcgcagatctgcgtgttgccgcgtgcccacgtcggcggcgagaccatcggtatggtcggaaatcgacgctgggcagcagcgacgttgcaagcccagcgtgtgcgccacagcactatcccagaatacccgacgcgcatatcgcagacgaaagggtatctgggtattactgagcgatcggactgggttctctatacctacggaacatcccaggtcttactggatacctaatttcccataatgcttccctcgacataagtgcaggtactcacgggcgcccagaaaaacaagatccactagtacttgctctggaacttcaggtcccccgtggcacgctccttgaaaagccccgttgtgcggccgattcctgactctaacgaccgacggggctacagggtctacgcggaagacttccagggttcaagctccccgcggctgtgtcgcccggaaaggaatcctttatggggtgttcctacgttttgtttcgtgatgtcctagctgctcacttggaacgaccaggtttcggtcgattccccgttcgaggttcatcggttcgactcagccccgagcgcggttgccataagtctgcacactcgggctccgctttccgtaggcttcccgccgttgggcgcggcgcaggtttccgtgcgatgttacacgtagccaagccgcgcccccaatccaatacctccatcgtcgatccctagcctagcacgcctttgccaagtccgcgcttaaccagcccaacctcctcttgggatggcgtgggcgttgccatcttataggcgaggctcttgtttcgacccaataagctttcccggggctcatgtcgcagagttgtgggggcacccaattagacgggtacaccgaaccgtcttacggtgtttagcttag
		</sequence>
		<sequence>
			<taxon idref="TPA_RUS_Tuva-41"/>
			acgcgcgccgatgccgggcagagtcgaataagaagatattcaaccgatgggtcgtgcatcccctcccggggtgatggttggggggcggttcccaccacccgcgtagatcaggaatctctgatcgaacttgactatcagacgaactaagactggcccaaaggaggggtaccggtgtaccgctctctgggacgcgaagggtgtaactgcgtgcgactcgggacggggcgacttgcgtgtcactagcagagaaggccggagcgttggagttacgtcttatccctcttacacacgggcgccccacaggtggctgagttaaggctttcgcaaccagatcctttcccccaactgaaaactgagactcgctctgtacaccataagaccgttggcgagcaaaaatcaagagagaagcagtcgacgcgagtggaagagctgaaaagggtaaacatgaaggctcggtatgaactatgtcctcgtgaacatgaggggcacggaggacgcccgacacaagcatgttcattcgcgtatccaagacccaccactcgataaaagctctcgcgcttttatggcatggaccctactgggaagtttattacatccgtctcgaactgacccttaacactggcacccataagcagcatagtcatgctggggcgcaggattccccaaaatggaaggtgacataaggtaagacggctctaatcaggactgaacttgctcagagccggcggtgacgtatctccgccccgcgatcagattagtgcagccgagccaaagaacttacagtggaacgctaggtctgacgtcccgagtattccgatcccctacgtcttaggggggttgcgtgtcgacaaatcgcccagtccccaagcgaggatccacattgatgggggccggggatggtaacccagccgacacatcatcgcgtggtcgcttccagttcgaccagccggttatccgcagagcgctcggcgaaggagccggttcggtagggtaaggacaagttcccacttcccaaagggctgccgtccatccgcgcgaggatgcgcttccgggctgtgccacgagcctagcacggacgagtgagccatcgtgagcgagcaccgtccctccccgttgccccgcggctacctggacaggcactgcgagcgattccctcggcgcggcgcgccttccgatctaacgcgaacccacgcagtgcagcgaaaaaaagatctcgcagatctgcgtgttgccgcgtgcccacgtcggcggcgagaccatcggtatggtcggaaatcgacgctgggcagcagcgacgttgcaagcccagcgtgtgcgccacagcactatcccagaatacccgacgcgcatatcgcagacgaaagggtatctgggtattactgagcgatcggactgggttctctatacctacggaacatcccaggtcttactggatacctaatttcccataatgcttccctcgacataagtgcaggtactcgcgggcgcccagaagaacaagatccactagtacttgctctggaacttcaggtctcccgtggcacgctccttgaaaagccccgttgtgcggccgattcctgactctaacgaccgacggggctacagggtctacgcggaagacttccagggttcaagctccccgcgactgtgtcgcccggaaaggaatcctttatggggtgttcctacgttttgtttcgtgatgtcctagctgctcacttggaacgaccaggtttcggtcgattccccgttcgagattcatcggttcgactcagccccgagcgcggttgccataaatctgcacactcgggctccgctttccgtaggcttcccgccgttgggcgcagcgcaggtttccgtgcgaggttacacgtagccaagccgcgcccccaatccaatacctccatcgtcgatccctagcctagcacgcctttgccaagtccgcgcttaaccagcccaacctcctcttgggatgtcgtgggcgttgccatcttataggcgaggctcttgtttcgacccaataagctttcccggggctcatgtcgcagagttgtgggggcacccaattagacgggtacaccgaaccgtcttacggtgtttagcctag
		</sequence>
		<sequence>
			<taxon idref="TPA_SA006"/>
			acgcgcgccggtgccgggcagagtcgaataagaagatattcaaccgataggtcgtgcatcccctcccggggtgatggctggggggcggtccccaccacccgcgtagatcaggaatctctgatcaaacttgactatcagacgaactaagactggcccaaaggaagggtaccggtgtaccgttctctgggacgagaagggtgtaactgcgcgcgactcggggcggggcgacttgcgtgtcactagcagagaaggccggagcgttggagttacgtctcannnctcttacacacgggcgccccaaaggtggctgagttaaggctttcgcaaccaggtcctttcccccaactgaaaactgagactcgctctatacaccataagaccgttggcgagcaaaaatcaagagagaagcagtcgacgcgagtggaagagctgaaaagggtaaacattaaggctcggtatgaactatgtccccgtgaacatgaggggcacggaggacgcccgacacaagcatgttcattcgcgtatccaagacccaccactcgataaaggctctcgcgctttttgggcatggaccctactgggaagtttattacatccgcttcgaactgacccttaacactggcgttcataagcagcatagtcatgctggggcgcaggattctccaagatggagggngacataagataagacggctctaatccagactgaacttgctcagagccggcggtgacgtatctcagccccgcgatcaaattagtgcagccgagctaaagaacttacagcggaacgctaggtctgacgtcccgagtattccgatcccctacgtcttaagggggttgcgtgttggcaaatcgcccagtccccaagcgaggatccacgttgatgagggccggggatggtaaactagccgacatatcatggcgtggtcgcttccagttcgaccagcnggttacccgcagagcactcggcgaaggagccggcgcggtagggtaaggacaggttcccacttnctaaagggctgccgtccatccgcgcgaggatgcgcttccgggctgtgctacgagcctagcacggatgagtgagccatcgtgagcgagcaccgtccctccccgttgccccgcggctacccggacaggcaccgcgagcgattccctcggcgcggtgcgctttccgagctaacacgannnnnnnnagtgcagcgagaaaaagatctcgtagatctgcgtgttgccgtgtgcccacgtcggcggcgagacaatcggtatggccggagatcgacgctgggcagcagcgacgttgcaagcccagcgtgtgcgccacagcactatcccagaatacacgacgcgcatatcgcagacgaaagggtatctgggtattactgagcgatcggactgggttctccatacctacggaacatcccaagtcttactgaatacctaatttcccataatgcttccctcgacataagtgcaggtactcgcgggcgcccagaaaaacaagatccactagtacttgctctggaacttcaagtcccccgtagcacgctccttgaaaagccccgttgtgcggccgattcctgactctaacgaccgacggggctacagggtctacgcgnnagacttccagggttcaagctccccgcggctgtgccgcccggaaaggaatcctttatggggcgttcctacgttttgtttcgtgatgtcctagctgctcacttggaacgaccaggtttcggtcgattccccgttcgagatttatcggttcggctcagccccgagcgcggttgccataggtctgcatcctcgggctctgctttccgtaggcttcccgccgttgggcgcggcaaaggtttccgtgcgaggttacacgtagccaagccgcgcccccaatccaatacctccatcgtcgatccctagcctagcacgcctttgccaagtccgcgcttaaccagcctaacctcctgtcgggatggcgtgggcgttgccatcttataggcgaggctcttgtttcgacccaatgagctttcccggggctcatgtcgcagagttgtnagtgcacccaattagacgggtacaccgaaccgtcttacggtgtttagcctag
		</sequence>
		<sequence>
			<taxon idref="TPA_SWE-996"/>
			acgcgcgccgatgccgggcagagtcgaataagaagatattcaaccgatgggtcgtgcatcccctcccggggtgatggttggggggcggttcccaccacccgcgtagatcaggaatctctgatcaaacttgactatcagacgaactaagactggcccaaaggaggggtaccggtgtaccgctctctgggacgcgaagggtgtaactgcgtgcgactcgggacggggcgacttgcgtgtcactagcagagaaggccggagcgttggagttacgtcttatccctcttacacnngggcgccccacaggtggctgagttaaggcttttgcaaccagatcctttcccccaactgaaaactgagactcgctctgtanaccataagaccgttggcgagcaaaaatcaagagagaagcagtcgacgcgagtggaagagctgaaaagggtnaacatgaaggctcggtatnaactatgtccccgtgaacatgaggggcacggaggacgcccgacacaagcatgttcattcgcgtatccaagacccaccactcgataaaagctctcgcgcttttatggcatggaccctactgggaagtttattacatccgtctcgaactgacccttaacactggcacccataagcagcatagtcatgctggggcgcaggattccccaaaatggaaggtgacataaggtaagacggctctaatcaggactgaacttgctcagagccggcggtgacgtatctccgccccgcgatcagattagtgcagccgagccaaagaacttacagtggaacgctaggtctgacgtcccgagtattccgatcccctacgtcttaggggggttgcgtgtcgacaaatcgcccagtccccaagcgaggatccncattgatgggggccggggatggtaacccagcngacacatcatcgcgtggtcgcttccagttcgaccagccggttatccgcagagcgctcggcgaaggagccggttcggtagggtaaggacaagttcccacttcccaaagggctgccgtccatccgcgcggggatgcgcttccgggctgtgccacgagcctagcacggacgagtgagccatcgtgagcgagcaccgtccctccccgttgccccgcggctacctggacaggcactgcgagcgattccctcggcgcggcgcgccttcngatctaacgcgaacccacgcagtgcagcgaaaaaaagatctcgcagatctgcgtgttgccgcgtgcccacgtcggcggcgagaccatcggtatggtcggaaatcgacgctgggcagcagcgacgttgcaagcccagcgtgtgcgccacagcactatcccagaatacccgacgcgcatatcgcagacgaaagggtatctgggtattactgagcgatcggactgggttctctatacntacggaacatcccaggtcttactggatacctaatttcccataatgcctccctcgacataagtgcaggtatccgcgggcgcccagaaaaacaagatccactagtacttgctctggaacttcaggtcccccgtggcacgctccttgaaaagccccgttgtgcggccgattcctgactctaacgaccgacggggctacagggtctacgcggaagacttccagggttcaagctccccgcggctgtgtcgcccggaaaggaatcctttatggggtgttcctacgttttgtttcgtgatgtcctagctgctcacttggaacgaccaggtttcggtcgattccccgttcgagattcatcggttcgactcagccccgagcgcggtcgccataagtctgcacactcgggctccgctttccgtaggcttcccgccgttgggcgcggcgcaggtttccgtgcgaggttacacgtagccaagccgcgcccccaatccaatacctccatcgtcgatccctagcctagcacgcctttgccaagtccgcgcttaaccagcccaacctcctcttgggatggcgtgggcgttgccatcttataggcgaggctcttgtttcgacccaataagctttcccggggctcatgtcgcagagttgtgggggcacccaattagacgggtacaccgaactgtcttacggtgtttagcctag
		</sequence>
		<sequence>
			<taxon idref="TPA_UKBRG008"/>
			acgcgcgccggtgccgggcagattcgaataagaagatattcaaccgatgggtcgtgcatcccctcccggggtgatggctggggggcggtccccaccacccgcgtagatcaggaatctctgatcaaacttgactatcagacgaactaagactggcccaaaggaagggtaccggtgtaccgttctctgggacgagaagggtgtaactgcgcgcgactcgggacggggcgacttgcgtgtcactagcagagaaggccggagcgttggagttacgtctcatccctcttacacacgggcgccccaaaggtggctgagttaaggctttcgcaaccagatcctttcccccaactgaaaactgagactcgctctatacaccatgagaccgttggcgagcaaaaatcaagagagaagcagtcgacgcgagtcgaagagctgaaaagggtaaacattaaggctcggtatgaactatgtccccgtgaacatgaggggcacggaggacgcccgacacaagcatgttcattcgcgtatccaagacccaccactcgataaaggctctcgcgctttttgggcatggaccctactgggaagtttattacatccgcttcgaactgacccttgacactggcgttcataagcagcatagtcatgctggggcgcaggattctccaagatggaaggtgacataagataagacggctctaatcaggactgaacttgctcagagccggcggtgacgtatctccgccccgcgatcaaattagtgcagccgagctaaagaacttacagcggaacgctaggtctgacgtcccgagtattccgatcccctacgtcttaggggggttgcgtgttgacaaatcgcccagtccccaagcgaggatccacgttgatgggggccggggatggtaaactagccgacctatcatcgcgtggtcgcttccagttcgaccagccggttacccgcagagcactcggcgaaggagccggcgcggtagggtaaggacaggttcccacttcctaaagggctgccgtccatccgcgcgaggatgcgcttccgggctgtgccatgagtctagcacggatgagtgagccatcgtgagcgagtaccgtccctccccgttgccccgcggctacccggacaggcaccgcgagcgattccctcggcgcggtgcgctttcagagctaacgcgaacccgcgcagtgcagcgaaaaaaagatctcgtagatctgcgtgttgccgtgtgcccacgtcggcggcgagacaatcggtatggccggaaatcgacgccgggcaacagcgacgttgcaagcccagcgtgtgcgccacagcactatcccagaatacacgacgcgcatatcgcagacgaaagggtatctgggtattactgagcgatcggactgggttctccatacctacggaacatcccaagtcttactggatacctaatttcccataatgcttccctcgacataagtgcaggtactcgtgggcgcccagaaaaacaagatccactagtacttgctctggaacttcaagtcccccgtagcacgctccttgaaaagccccgttgtgcggccgattcctgactctaacgaccgacggggctacagggtctacgcggaagacttccagggttcaagctccccgcggctgtgtcgcccggaaaggaatcttttatggggcgttcttacgttttgtttcgtgatgtcctagctgctcacttggaacgaccaggtttcggtcgattccccgttcgagatttatcggttcgactcagccccgagcgcggttgccataggtccgcatcctcgggctccgctttccgtaggcttcccgccgttgggcgcggcaaaggtttccgtgcgaggttacacgtagccaagccgcgcccccaatccaatacctccatcgtcgatccctagcctagcacgcctttgccaagtccgcgcttaaccagcccaacctcctgtcgggatggcgtgggcgttgccatcttataggcgaggctcttgtttcgacccaatgagctttcccggggctcatgtcgcagagttgtgagtgcacccaattagacgggtacaccgaaccgtcttacggtgtttagcctag
		</sequence>
		<sequence>
			<taxon idref="TPA_USL-BAL-2"/>
			acgcgcgccgatgccgggcagagtcgaataagaagatattcaaccgatgggtcgtgcatcccctcccggggtgatggttggggggcggttcccaccacccgcgtagatcaggaatctctgatcaaacttgactatcagacgaactaagactggcccaaaggaggggtaccggtgtaccgctctctgggacgcgaagggtgtaactgcgtgcgactcgggacggggcgacttgcgtgtcactagcagagaaggccggagcgttggagttacgtcttatccctcttacacacgggcgccccacaggtggctgagttaaggctttcgcaaccagatcctttcccccaactgaaaactgagactcgctctgtacaccataagaccgttggcgagcaaaaatcaagagagaagcagtcgacgcgagtggaagagctgaaaagggtaaacatgaaggctcggtatgaactatgtccccgtgaacatgaggggcacggaggacgcccgacacaagcatgttcattcgcgtatccaagacccaccactcgataaaagctctcgcgcttttatggcatggaccctactgggaagtttattacatccgtctcgaactgacccttaacactggcacccataagcagcatagtcatgctggggcgcaggattccccaaaatggaaggtgacataaggtaagacggctctaatcaggactgaacttgctcagagccggcggtgacgtatctccgccccgcgatcagattagtgcagccgagccaaagaacttacagtggaacgctaggtctgacgtcccgagtattccgatcccctacgtcttaggggggttgcgtgtcgacaaatcgcccagtccccaagcgaggatccacattgatgggggccggggatggtaacccagccgacacatcatcgcgtggtcgcttccagttcgaccagccggttatccgcagagcgctcggcgaaggagccggttcggtagggtaaggacaagttcccacttcccaaagggctgccgtccatccgcgcggggatgcgcttccgggctgtgccacgagcctagcacggacgagtgagccatcgtgagcgagcaccgtccctccccgttgccccgcggctacctggacaggcactgcgagcgattccctcggcgcggcgcgccttccgatctaacgcgaacccacgcagtgcagcgaaaaaaagatctcgcagatctgcgtgttgccgcgtgcccacgtcggcggcgagaccatcggtatggtcggaaatcgacgctgggcagcagcgacgttgcaagcccagcgtgtgcgccacagcactatcccagaatacccgacgcgcatatcgcagacgaaagggtatctgggtattactgagcgatcggactgggttctctatacctacggaacatcccaggtcttactggatacctaatttcccataatgcttccctcgacataagtgcaggtactcgcgggcgcccagaaaaacaagatccactagtacttgctctggaacttcaggtcccccgtggcacgctccttgaaaagccccgttgtgcggccgattcctgactctaacgaccgacggggctacagggtctacgcggaagacttccagggttcaagctccccgcggctgtgtcgcccggaaaggaatcctttatggggtgttcctacgttttgtttcgtgatgtcctagctgctcacttggaacgaccaggtttcggtcgattccccgttcgagattcatcggttcgactcagccccgagcgcggttgccataagtctgcacactcgggctccgctttccgtaggcttcccgccgttgggcgcggcgcaggtttccgtgcgaggttacacgtagccaagccgcgcccccaatccaatacctccatcgtcgatccctagcctagcacgcctttgccaagtccgcgcttaaccagcccaacctcctcttgggatggcgtgggcgttgccatcttataggcgaggctcttgtttcgacccaataagctttcccggggctcatgtcgcagagttgtgggggcacccaattagacgggtacaccgaaccgtcttacggtgtttagcctag
		</sequence>
		<sequence>
			<taxon idref="TPA_USL-Haiti-B"/>
			acgcgcgccggtgccgggcagagtcgaataagaagatattcaaccgatgggtcgtgcatcccctcccggggtgatggctggggggcggtccccaccactcgcgtagatcaggaatctctgatcaaacttgactatcagacgaactaagactggcccaaaggaagggtaccggtgtaccgttctctgggatgagaagggtgtaactgcgcgcgactcgggacggggcggcttgcgtgtcactagcagagaaggccggagcgttggagttacgtctcatccctcttacacacgggcgccccaaaggtggctgagttaaggctttcgcaaccagatcctttcccccaactgaaaactgagactcgctctatacaccataagaccgttggcgagcaaaaatcaagagagaagcagtcgacgcgagtggaagagctgaaaagggtaaacattaaggctcggtatgaactatgtccccgtgaacatgaggggcacggaggacgcccgacacaagcatgttcattcgcgtatccaagacccaccactcgataaaggctctcgcgctttttgggcatggaccctactgggaagtttattacatccgcttcgaactgacccttaacactggcgttcataagcagcatagtcatgctggggcgcaggattctccaagatggaaggtgacataagataagacggctctaatcaggactgaacttactcagagccggcggtgacgtatctccgccccgagatcaaattagtgcagccgagctaaagaacttacagcggaacgctaggtctgacgtcccgagtattccgatcccctacgtcttaggggggttgcgtgttgacaaatcgcccagtccccaagcgaggatccacgttgatgggggccggggatggtaaaccagccgacatatcatcgcgtggtcgcttccagttcgaccagccggttacccgcagagcactcggcgaaggagccggcgcggtagggtaaggacaggttcccacttcctaaagggctgccgtccatccgcgcgaggatgcgcttccgggctgtgccacgagcctagcacggatgagtgagccattgtgagcgagcaccgtccctccccgttgccccgcggctacccggacaggcaccgcgagcgattccctcggcgcggtgcgctttccgagctaacgcgaacccgcgcagtgcagcgaaaaaaagatctcgtagatctgcgtgttgccgtgtgcccacgtcggcggcgagacaatcggtatggccggaaatcgacgctgggcagcagcgacgttgcaagcccagcgtgtgcgccacagcactatcccagaatacacgacgcgcatatcgcagacgaaagggtatctgggtattactgagcgatcggactgggttctccatacctacggaacatcccaagtcttactggatacctaatttcccataatgcttccctcgacataagtgcaggtactcgcgggcgcccagaaaaacaagatccactagtacttgctctggaacttcaagtcccccgtagcacgctccttgaaaagccccgttgtgcggccgattcctgactctaacgaccgacggggctacagggtctacgcggaagacttccagggttcaagctccccgcggctgtgtcgcccggaaaggaatcctttatggggcgttcctacgttttgtttcgtgatgtcctagctgctcacttggaacgaccaggtttcggtcgattccccgttcgagatttatcggttcgactcagccccgagcgcggttgccataggtctgcatcctcgggctccgctttccgtaggcttcccgccgttgggcgcggcaaaggtttccgtgcgaggttacacgtagccaagccgcgcccccaatccaatacctccatcgtcgattcctagcctagcacgcctttgccaagtccgcgcttaaccagcctaacctcctgtcgggatggcgtgggcgttgccatcttataggcgaggctcttgtttcgacccaatgagctttcccggggctcatgtcgcagagttgtgagtgcacccaattagacgggtacaccgaaccgtcttacggtgtttagcctag
		</sequence>
		<sequence>
			<taxon idref="TPA_USL-Phil-3"/>
			acgcgcgccggtgccgagcagagtcgaataagaagatattcaaccgatgggtcgtgcatcccctcccggggtgatggctggggggcggtccccaccacccgcgtagatcaggaatctctgatcaaacttgactatcagacgaactaagactggcccaaaggaagggtaccggtgtaccgttctctgggacgagaagggtgtaactgcgcgcgactcgggacggggcgacttgcgtgtcactagcagagaaggccggagcgttggagttacgtctcatccctcttacacacgggcgccccaaaggtggctgagttaaggctttcgcaaccagatcctttcccccaactgaaaactgagactcgctctatacaccataagaccgttggcgagcaaaaatcaagagagaagcagtcgacgcgagtggaagagctgaaaagggtaaacattaaggctcggtatgagctatgtccccgtgaacatgaggggcacggaggacgcccgacacaagcatgttcattcgcgtatccaagacctaccactcaataaaggctctcgcgctttttgggcatggaccctactgggaagtttattacatccgcttcgaactaacccttaacactggcgttcataagcagcatagtcatgctggggcgcaggattctccaagatggaaggtgacataagataagacggctctaatcaggactgaacttgctcagagccggcggtgacgtatctccgccccgcgatcaaattagtgcagccgagctaaagaacttacagcggaacgctaggtctgacgtcccgagtattccgatcccctacgtcttaggggggttgcgtgttgacaaatcgcccagtccccaagcgaggatccacgttgatgggggccggggatggtaacccagccgacatatcatcgcgtggtcgcttccagttcgaccagccggttacccgcagagcactcggcgaaggagccggcgcggtagggtaaggacaggttcccacttcctaaagggctgccgtccatccgcgcgaggatgcgcttccgggctgtgccacgagcctagcacggatgggtgagccatcgtgagcgagcaccgtccctccccgttgccccgcggctacccggacaggcaccgcgagcgattccctcggcgcggtgcgctttccgagctaacgcgaacccgcgcagtgcagcgaaaaaaagatctcgtagatctgcgtgttgccgtgtgcccacgtcggcggcgagacaatcggtatggccggaaatcgacgctgggcagcagcgacgttgcaagcccagcgtgtgcgccacagcactatcccagaatacacgacgcgcatatcgcagacgaaagggtatctgggtattactgagcgatcggactgggttctccatacctacggaacatcccaagtcttactggatacctaatttcccataatgcttccctcgacataagtgcaggtactcgtgggcgcccagaaaaacaagatccactagtacttgctctggagcttcaagtcccccgtagcgcgctccttgaaaagccccgttgtgcggccgattcctgactctaacgaccgacggggctacagggtctacgcggaagacttccagggttcaagctccccgcggctgtgtcgcccgggaaggaatcctttatggggcgttcctacgttttgtttcgtgatgtcctagctgctcacttggaacgaccaggtttcggtcgattccccgttcgagatttatcggttcgactcagccccgagcgcggttgccataggtctacatcctcgggctccgctttccgtaggcttcccgccgttgggcgcggcaaagatttccgtgcgaggttacacgtagccaagccgcgcccccaatccaatacctccatcgtcgatccctagcctagcacgcctttgccaagtccgcgcttaaccagcccaacctcctgtcgggatggcgtgggcgttgccatcttataggcgaggctcttgtttcgacccaatgagctttcccggggctcatgtcgcagagttgtgagtgcacccaattagacgggtacaccgaaccgtcttacggtgtttagcctag
		</sequence>
		<sequence>
			<taxon idref="TPA_USL-SEA-81-8"/>
			acgcgcgccgatgccgggcagagtcgaataagaagatattcaaccgatgggtcgtgcatcccctcccggggtgatggttggggggcggttcccaccacccgcgtagatcaggaatctctgatcaaacttgactatcagacgaactaagactggcccaaaggaggggtaccggtgtaccgctctctgggacgcgaagggtgtaactgcgtgcgactcgggacggggcgacttgcgtgtcactagcagagaaggccggagcgttggagttacgtcttatccctcttacacacgggcgccccacaggtggctgagttaaggctttcgcaaccagatcctttcccccaactgaaaactgaggctcgctctgtacaccataagaccgttggcgagcaaaaatcaagagagaagcagtcgacgcgagtggaagagctgaaaagggtaaacatgaaggctcggtatgaactatgtccccgtgaacatgaggggcacggaggacgcccgacacaagcatgttcattcgcgtatccaagacccaccactcgataaaagctctcgcgcttttatggcatggaccctactgggaagtttattacatccgtctcgaactgacccttaacactggcacccataagcagcatagtcatgctggggcgcgggattccccaaaatggaaggtgacataaggtaagacggctctaatcaggactgaacttgctcagagccggcggtgacgtatctccgccccgcgatcagattagtgcagccgagccaaagaacttacagtggaacgctaggtctgacgtcccgagtattccgatcccctacgtcttaggggggttgcgtgtcgacaaatcgcccagtccccaagcgaggatccacattgatgggggccggggatggtaacccagccgacacatcatcgcgtggtcgcttccagttcgaccagccggttatccgcagagcgctcggcgaaggagccggttcggtagggtaaggacaagttcccacttcccaaagggctgccgtccatccgcgcggggatgcgcttccgggctgtgccacgagcctagcacggacgagtgagccatcgtgagcgagcaccgtccctccccgttgccccgcggctacctggacaggcactgcgagcgattccctcggcgcggcgcgccttccgatctaacgcgaacccacgcggtgcagcgaaaaaaagatctcgcagatctgcgtgttgccgcgtgcccacgtcggcggcgagaccatcggtatggtcggaaatcgacgctgggcagcagcgacgttgcaagcccagcgtgtgcgccacagcactatcccagaatacccgacgcgcatatcgcagacgaaagggtatctgggtattactgagcgatcggactgggttctctatacctacggaacatcccaggtcttactggatacctaatttcccataatgcttccctcgacataagtgcaggtactcgcgggcgcccagaaaaacaagatccactagtacttgctctggaacttcaggtcccccgtggcacgctccttgaaaagccccgttgtgcggccgattcctgactctaacgaccgacggggctacagggtctacgcggaagacttccagggttcaagctccccgcggctgtgtcgcccggaaaggaatcctttatggggtgttcctacgttttgtttcgtgatgtcctagctgctcacttggaactaccaggtttcggtcgattccccgttcgagattcatcggttcgactcagccccgagcgcggttgccataagtctgcacactcgggctccgctttccgtaggcttcccgccgttgggcgcggcgcaggtttccgtgcgaggttacacgtagccaagccgcgcccccaatccaatacctccatcgtcgatccctagcctagcacgcctttgccaagtccgcgcttaaccagcccaacctcctcttgggatggcgtgggcgttgccatcttataggcgaggctcttgtttcgacccaataagctttcccggggctcatgtcgcagagttgtgggggcacccaattagacgggtacaccgaaccgtcttacggtgtttagcctag
		</sequence>
		<sequence>
			<taxon idref="TPA_ZIM016"/>
			ncnnncgncgntnccgggcnnannnnaatnagnngatantcanccnntnngncgtgcnnncnnnnncnngntgntgnnnnnnngnnngtccnnacnaccngcnnngatcagnnnncnctnnnnaaannnnactnnnnnncganntaagannnnnnnnnnnnnnnnntacnngtnnnccgttnnctgnnnnnagaannnnnnnnntgngngcgacnnngnnnggnncganntgcnngtcacnnnnnnngnnnnnngnagcgtnnnngnnncgnntnannnnnnntacannnnngcnntccnannnnnnnngagntnannnnnncnnaaccnnnncntnnnnnnnnnnngnnnnntgannnnnncncnatannnnntnanncnnnnngcnngnnaaaancnnnnnnnnnncngnngannnnnnnnnnnnnnnngannngnnnnnnnnttannnnnnngtntnnactatgncnccnnnnnnnnnnnngnnnnngnnnncgcncgncnnnngcnnnnncannnnnnnnnnnnanaccnnntnntcgnnnnangnnnnnncncnttnnnnnnnnnnnnncnnntgggaagnnnattacatnngcttnnaacngannnntannnnnnncnnnnntnnnnnnnatagtcannctnnnncnnagnnnnnnnnnngntgnnnnnngnnnnnanannnnncngnnctaannnnnnnnnnnnnngnnnannnncnncgnnnnngnnnntncgccncgnnnnnnnnnnnnnnnnnnnnannnnaannannnnnngcngnncnnnnnntcnnnngnnccnnnnnnnnnnnnncnnnnnnnnnnannnnnntnnnntnnnnncaannngncnngncnnnnnnnnangatcnnnntnnntnnnnncnngngnnngtnaantnnnnnnnnnntnnnnnnnnnnnnnnntnnnnnnnnnnnnnnnnnnnnccngnnnngnncnnnnngannnnnnnngcncngnnnnnnnnngacnnntnccnnnnnnnnnnnnnnnnnnnnnnnnnnnnnnnnnnnannnncnnncnnnnnntnncnngagnnnnnnanggangagtnnnnnntngnnnnnnngnacngtcnnncnnnnnnnnnnnnnnnnnncnnnnnnnnncancgngnnnganncnnncnncgcnntncnntntccgagntnnnnnnannnnnnnnnnnnnngnnnnannnngnnnncgnnnnnnnnngnnnnnncgngnnnncannncggngnnnagnnaatcggngngnccnnnaatcgnnnnnnggcnnnagnnnngntncnagnnnnnnnnnnnnnnnacnnnannntnnnnnnntacacnnnnnncnnanngnnnncnnnannnnntntnnnnnnnnnnnngngnncnnnnngngtncnnnnnnnnnncnnancntnncnnnnnttnnnnnntnnnnnnntnnnnannnnnnnnncntcnncnnnannnnngnnncnnnngnnnnnnnnnnannanannnnncantnnnanntgctcngnnncntcnannnnnnnnnnnnnnnctncnnnnnnagnnnngtngtnnngccgattcctgnnncnnangnncnncgnnncnnnngngnctncnnngannnnnnnnangnnncnagntncncgcgnntnngtcgnnnnnnnnggaancctttntgnngcnttcttnnnnnntnnnncgtgannnnnnagnnnttcannngnnnnnnncnnnnnncgntnnnnnnnnngnnnnagnnnnnncggnnngnctcngccnnnancnnnnnnnnnnnnnnnnnnnnnccncggnnnccgntttncgtagnntnccngcnnttnggngnnnnnnaggnntccntnnnannnnacannnnncnnngccnngncnncaatnnnntannncnntcnncgntccctagnnnnacacgcnnttgcnnnntnnnnnnntaacnnncccnncntnnnntcggnntggngnnngcgttgccnncttanaggcgaggntcttnntnnnannnannnngntttcnnnnggntnnngncnnagnnnnntgngtnnncnnnnttagncnnntnnancgannngtnnnnngntntttagcctan
		</sequence>
		<sequence>
			<taxon idref="TPA_ZIM018"/>
			acgcgcgccggtgccgggcagagtcgaataagaagatattcaaccgatgggtcgtgcatcccctcccggggtgatggctgggggacggtccccaccacccgcgtagatcaggaatctctgatcaaacttgactatcagacgaactaagactggcccaaaggaagggtaccggtgtaccgttctctgggacgagaagggtgtaactgcgcgcgactcgggacggggcgacttgcgtgtcactagcagagaaggccggagcgttggagttacgtctcanncctcttacacacgggcgctccaaaggtggctgagttaaggctttcgcaaccagatcctttcccccaactgaaaactgagactcgctctatacaccataagaccgatggcgagcaaaaatcaagagagaagcagtcgacgcgagtggaagagctgaaaagggtnaacattaaggctcggtatgaactatgtccccgtgaacatgaggggcacggaggacgcccgacacaagcatgttcattcgcgtatccaagacccactactcgataaaggctctcgcgctttttgggcatggaccctactgggaagtttattacatccgcttngaactgacncttaacactggcgttcntaagcagcatagtcatgctgnggcgcaggattctccaaggtggaagnngacataagataagacggctctaatcaggactgaacttgctcagagccggcggtgacgtatctccgccccgcgatcaaattagtgcagccgagctaaagaacttacagcggaacgctaggtctgacgtcccgagtattccgatcccctacgtcttaggggggttgcgtgttgacaaatcgcccagtccccaagcgaggatccacgttgatgggggccggggatggtaaactagccgacatatcatcgcnnngtcgcttccagttcgaccagccggttacccgcagngcactcggcgaaggagccggcgcggtagggtaaggacaggttcccacttcctaaagggctgccgtccatccgcgcgaggatgcgcttccgggctgtgccacgagcctatcacggatgagtgagccatcgtgagcgagcaccgtccctccccgttgccccgcggctacccggacaggcaccgngagcgattccctcggcgcggtgcgctttccgagctaacgngaanccnngcagtgcagcgaaaaaaagatctcgtagatctgcgttttgccgtgtgcccacgtcggcggcgagacaatcggtgtggccggaaatcgacgctgggcagcagcgacgttgcaagcccagcgtgtgcgccacagcactatcccagaatacacgacgcgcatatcgcagacgaaagggtatctgggtattactgagcgatcggactgggttctccatacctacggaacatcccaagtcttactggatacctaatttcccataatgcttccctcgacataagtgcaggtactcgcgggcgcccagaaaaacaagatccactagtacttnctctggaacttcaagtcccccgtagnacgctccttgaaaagccccgttgtgcggccgattcctgactctaacgaccgacggggctacagggtctacgcggaagacttccagggttcaagctccccgcggctgtgtcgcccggaaaggaatcctttatggggcgttcttacgttttgtttcgtgatgtcctagctgttcacttggaacgaccaggtttcggtcgattccccgttcgagatttatcggttcgactcagccccgagcgcggttgccataggtctgcatcctcgggctccgctttccgtaggcttcccgccgttgggcgcggcaaaggtttccgtgcgaggttacacgtagccaagccgcgcccccaatccaatacctccatcgtcgatccctagcctaacacgcctttgccaagtccgcgcntaaccagcccaacctcctatcgggatggcgtgtgcgttgccatcttataggcgaggctcttgtttcgacccaatgagctttcccggggctcatgtcgcagagttgtgagtgcacccaattagacgggtacaccgaaccgtcttacggtgtttagcctag
		</sequence>
		<sequence>
			<taxon idref="UW279B"/>
			acgcgcgccggtgccgggcagagtcgaataagaagatattcaaccgatgggtcgtgcatcccctcccggggtgatggctggggggcggtccccaccacccgcgtagatcaggaatctctgatcaaacttgactatcagacgaactaagactggcccaaaggaagggtaccggtgtaccgttctctgggacgagaagggtgtaactgcgcgcgactcgggacggggcgacttgcgtgtcactagcagagaaggccggagcgttggagttacgtctcanncctcttacacacgggcgccccaaaggtggctgagttaaggctttcgcaaccagatcctttcccccaactgaaggcggagactcgctctatacaccataagaccgttggcgagcaaaaatcaagagagaagcagtcgacgcgagtggaagagctgaaaggggtaaacattaaggctcggtatgaactatgtccccgtgaacatgaggggcacggaggacgcccgacacaagcatgttcattcgcgtatccaggacccaacactcgntaaaggctctcgcgctttttgggcatggaccctactgggaagtttattacattcgcttcgaactgacccttaacactggcgttcataagcagcatagtcatgctggggcgcaggattctccaagatggaaggtgacataagataagacggctctaatcaggactgaacttgctcagagccggcggtgacgtacctccgccccgcgatcaaattaatgcagccgcgctaaagaacttacagcggaacgctaggtctgacgtcccgagtattccgatcccctacgtcttaggggggttgcgtgttgacaaatcgcccagtccccaagcgaggatccacgttgatgggggccggggatggtaaaccagccgacatatcatcgcgtggtcgcttccagttcgaccagccggttacccgcagagcactcggcgaaggagccggcgctgtagggtaaggacaggttcccacttcctaaagggctgccgtccatccgcgcgaggatgcgcttccgggctgtgccacgagcctagcacggatgagtgagccaccgtgagcgagcaccgtccctccccgttgccccgcggctacccggacaggcaccgcgagcgattccctcggcgcggtgcgctttccgagctaacgcgaacccgcgcagtgcagcgaaaaaaagatctcgtagatctgcgtgttgccgtgtgcccacgtcggcggcgagacaatcggtatggccggaaatcgacgctgggcagcagcgacgttgcaagcccagcgtgtgcgccacagcactatcccagaatacacgacgcgcatatcgcagacgaaagggtatctgggtattactgagcgatcggactgggttctccatacttacggaacatcccaagtcttactggatacctaatttcccataatgcttccctcgacatgagtgcaggtactcgtgggcgcccagaaaaacaagatccactagtacttgctctggaacttcaagtcccccgtagcacgctccttgaaaagccccgttgtgcggccgattcctgactctaacgaccgacggggctacagggtctacgcggaagacttccagggttcaagctccccgcggctgtgtcgcccggaaaggaatcctttatggggcgttcctacgttttgtttcgtgatgtcctagctgctcacttggaacgaccaggtttcggtagattccccgttcgagatttatcggttcgactcagccccgagcgcggttgccacaggtctgcatcctcgggctcctctttccgtaggcttcccgccgttgggcgcggcaaaggtttccgtgcgaggttacacgtagccaagccgcgcccccaatccaatacctccatcgtcgatccctagcctagcacgcctttgccaagtccgcgcttaaccagtccaacctcctgtcgggatggcgtgggcgttgccatcctataggcgaggctcttgtttcgacccaatgagctttcccggggctcatgtcgcagagttgtgagtgcacccaattagacgggtacaccgaaccgtcttacggtgtttagcctag
		</sequence>
	</alignment>
	
	

	<!-- The unique patterns from 1 to end                                       -->
	<!-- npatterns=1809                                                          -->
	<mergePatterns id="patterns">
		<patterns from="1" every="1">
			<alignment idref="alignment"/>
		</patterns>
		<constantPatterns>
			<alignment idref="alignment"/>
			<counts>
				<parameter value=" 226995 244265 250641 228906 "/>
			</counts>
		</constantPatterns>
	</mergePatterns>
	

	<!-- This is a simple constant population size coalescent model              -->
	<!-- that is used to generate an initial tree for the chain.                 -->
	<constantSize id="initialDemo" units="years">
		<populationSize>
			<parameter id="initialDemo.popSize" value="100.0"/>
		</populationSize>
	</constantSize>
	

	<!-- Generate a random starting tree under the coalescent process            -->
	<coalescentSimulator id="startingTree">
		<taxa idref="taxa"/>
		<constantSize idref="initialDemo"/>
	</coalescentSimulator>
	

	<!-- Generate a tree model                                                   -->
	<treeModel id="treeModel">
		<coalescentTree idref="startingTree"/>
		<rootHeight>
			<parameter id="treeModel.rootHeight"/>
		</rootHeight>
		<nodeHeights internalNodes="true">
			<parameter id="treeModel.internalNodeHeights"/>
		</nodeHeights>
		<nodeHeights internalNodes="true" rootNode="true">
			<parameter id="treeModel.allInternalNodeHeights"/>
		</nodeHeights>

		<!-- START Tip date sampling                                                 -->
		<leafHeight taxon="94A">
			<parameter id="age(94A)"/>
		</leafHeight>
		<leafHeight taxon="94B">
			<parameter id="age(94B)"/>
		</leafHeight>
		<leafHeight taxon="AGU007">
			<parameter id="age(AGU007)"/>
		</leafHeight>
		<leafHeight taxon="GAP009">
			<parameter id="age(GAP009)"/>
		</leafHeight>
		<leafHeight taxon="JUC013">
			<parameter id="age(JUC013)"/>
		</leafHeight>
		<leafHeight taxon="MXV001">
			<parameter id="age(MXV001)"/>
		</leafHeight>
		<leafHeight taxon="Porvoo_FL_PD28_TU41">
			<parameter id="age(Porvoo_FL_PD28_TU41)"/>
		</leafHeight>
		<leafHeight taxon="SJN003">
			<parameter id="age(SJN003)"/>
		</leafHeight>
		<leafHeight taxon="DFU001_EdgeMasked">
			<parameter id="age(DFU001_EdgeMasked)"/>
		</leafHeight>

		<!-- END Tip date sampling                                                   -->

	</treeModel>

	<!-- Statistic for sum of the branch lengths of the tree (tree length)       -->
	<treeLengthStatistic id="treeLength">
		<treeModel idref="treeModel"/>
	</treeLengthStatistic>

	<!-- Statistic for time of most recent common ancestor of tree               -->
	<tmrcaStatistic id="age(root)" absolute="true">
		<treeModel idref="treeModel"/>
	</tmrcaStatistic>
	

	<!-- Taxon Sets                                                              -->
	
	<tmrcaStatistic id="tmrca(ancientSamples)" absolute="false" includeStem="false">
		<mrca>
			<taxa idref="ancientSamples"/>
		</mrca>
		<treeModel idref="treeModel"/>
	</tmrcaStatistic>
	<tmrcaStatistic id="age(ancientSamples)" absolute="true" includeStem="false">
		<mrca>
			<taxa idref="ancientSamples"/>
		</mrca>
		<treeModel idref="treeModel"/>
	</tmrcaStatistic>

	<!-- Generate a generalizedSkyLineLikelihood for Bayesian Skyline            -->
	<generalizedSkyLineLikelihood id="skyline" linear="false">
		<populationSizes>
			<parameter id="skyline.popSize" dimension="10" value="1.0" lower="0.0"/>
		</populationSizes>
		<groupSizes>
			<parameter id="skyline.groupSize" dimension="10"/>
		</groupSizes>
		<populationTree>
			<treeModel idref="treeModel"/>
		</populationTree>
	</generalizedSkyLineLikelihood>
	
	<exponentialMarkovLikelihood id="eml1" jeffreys="true">
		<chainParameter>
			<parameter idref="skyline.popSize"/>
		</chainParameter>
	</exponentialMarkovLikelihood>
	

	<!-- Time-dependent model:-->
	<!-- We use a tree-epoch model with an exponential epoch structure: [0-100BP];[100-1000];[1000-infinity]-->
	<!-- The designMatrix.time values correspond to the midpoint of each epoch on the log scale (taking 5000 BP for the last epoch)-->
	<!-- For the prior on clock rate coefficients, we use a normal prior with mean = -14.5 and 0 and sd = 5 5 corresponding to an expected rate of 5e-7 at time 0 and no expectation on the direction of the slope-->

	<designMatrix id="epochDesignMatrix">
	   <parameter id="designMatrix.offset" value="1 1 1"/>
	   <parameter id="designMatrix.time"   value="3.912023 6.214608 8.517193"/>
	</designMatrix>

	<matrixVectorProductParameter id="all.rates">
	      <matrix>
	         <designMatrix idref="epochDesignMatrix"/>
	      </matrix>
	      <vector>
	         <parameter id="rate.coefficients" value="-14.5 0.0"/>
	       </vector>
	</matrixVectorProductParameter>

	<transformedParameter id="epoch.rate.100" inverse="true">
	   <transform type="log"/>
	   <maskedParameter signalDependents="false">
	      <parameter idref="all.rates"/>
	         <mask>
	            <parameter value="1 0 0"/>
	         </mask>
	   </maskedParameter>
	</transformedParameter>
	<transformedParameter id="epoch.rate.1000" inverse="true">
	   <transform type="log"/>
	   <maskedParameter signalDependents="false">
	      <parameter idref="all.rates"/>
	         <mask>
	            <parameter value="0 1 0"/>
	         </mask>
	   </maskedParameter>
	</transformedParameter>
	<transformedParameter id="epoch.rate.root" inverse="true">
	   <transform type="log"/>
	   <maskedParameter signalDependents="false">
	      <parameter idref="all.rates"/>
	         <mask>
	            <parameter value="0 0 1"/>
	         </mask>
	   </maskedParameter>
	</transformedParameter>

	<rateEpochBranchRates id="epochRates">
	   <epoch transitionTime="100">
	      <parameter idref="epoch.rate.100"/>
	   </epoch>
	   <epoch transitionTime="1000">
	      <parameter idref="epoch.rate.1000"/>
	   </epoch>
	   <rate>
	      <parameter idref="epoch.rate.root"/>
	   </rate>
	   <rootHeight>
	      <parameter idref="treeModel.rootHeight"/>
	   </rootHeight>
	</rateEpochBranchRates>

	<compoundParameter id="epoch.rates">
	      <parameter idref="epoch.rate.100"/>
	      <parameter idref="epoch.rate.1000"/>
	      <parameter idref="epoch.rate.root"/>
	</compoundParameter>
	
	<!-- The general time reversible (GTR) substitution model                    -->
	<gtrModel id="gtr">
		<frequencies>
			<frequencyModel dataType="nucleotide">
				<frequencies>
					<parameter id="frequencies" value="0.25 0.25 0.25 0.25"/>
				</frequencies>
			</frequencyModel>
		</frequencies>
		<rates>
			<parameter id="gtr.rates" dimension="6" value="1.0" lower="0.0"/>
		</rates>
	</gtrModel>

	<!-- site model                                                              -->
	<siteModel id="siteModel">
		<substitutionModel>
			<gtrModel idref="gtr"/>
		</substitutionModel>
		<gammaShape gammaCategories="4">
			<parameter id="alpha" value="1.0" lower="0.0"/>
		</gammaShape>
	</siteModel>

	<!--                                                                         -->
	<statistic id="mu" name="mu">
		<siteModel idref="siteModel"/>
	</statistic>
	

	<!-- Likelihood for tree given sequence data                                 -->
	<treeDataLikelihood id="treeLikelihood" useAmbiguities="false">
		<partition>
			<patterns idref="patterns"/>
			<siteModel idref="siteModel"/>
		</partition>
		<treeModel idref="treeModel"/>
		<rateEpochBranchRates idref="epochRates"/>
	</treeDataLikelihood>
	

	<!-- Define operators                                                        -->
	<operators id="operators" optimizationSchedule="default">
		<deltaExchange delta="0.01" weight="1">
			<parameter idref="gtr.rates"/>
		</deltaExchange>
		<deltaExchange delta="0.01" weight="1">
			<parameter idref="frequencies"/>
		</deltaExchange>
		<scaleOperator scaleFactor="0.75" weight="1">
			<parameter idref="alpha"/>
		</scaleOperator>
		<randomWalkOperator windowSize="0.01" weight="5"  autoOptimize="true">
			<parameter idref="rate.coefficients"/>
		</randomWalkOperator> 
		<subtreeSlide size="1.0" gaussian="true" weight="30">
			<treeModel idref="treeModel"/>
		</subtreeSlide>
		<narrowExchange weight="30">
			<treeModel idref="treeModel"/>
		</narrowExchange>
		<wideExchange weight="3">
			<treeModel idref="treeModel"/>
		</wideExchange>
		<wilsonBalding weight="3">
			<treeModel idref="treeModel"/>
		</wilsonBalding>
		<scaleOperator scaleFactor="0.75" weight="3">
			<parameter idref="treeModel.rootHeight"/>
		</scaleOperator>
		<uniformOperator weight="30">
			<parameter idref="treeModel.internalNodeHeights"/>
		</uniformOperator>
		<scaleOperator scaleFactor="0.75" weight="15">
			<parameter idref="skyline.popSize"/>
		</scaleOperator>
		<deltaExchange delta="1" integer="true" weight="6" autoOptimize="false">
			<parameter idref="skyline.groupSize"/>
		</deltaExchange>
		<uniformOperator weight="2">
			<parameter idref="age(94A)"/>
		</uniformOperator>
		<uniformOperator weight="2">
			<parameter idref="age(94B)"/>
		</uniformOperator>
		<uniformOperator weight="2">
			<parameter idref="age(AGU007)"/>
		</uniformOperator>
		<uniformOperator weight="2">
			<parameter idref="age(GAP009)"/>
		</uniformOperator>
		<uniformOperator weight="2">
			<parameter idref="age(JUC013)"/>
		</uniformOperator>
		<uniformOperator weight="2">
			<parameter idref="age(MXV001)"/>
		</uniformOperator>
		<uniformOperator weight="2">
			<parameter idref="age(Porvoo_FL_PD28_TU41)"/>
		</uniformOperator>
		<uniformOperator weight="2">
			<parameter idref="age(SJN003)"/>
		</uniformOperator>
		<uniformOperator weight="2">
			<parameter idref="age(DFU001_EdgeMasked)"/>
		</uniformOperator>
	</operators>
	

	<!-- Define MCMC                                                             -->
	<mcmc id="mcmc" chainLength="300000000" autoOptimize="true" operatorAnalysis="SNP_ali_4x_BSC_10pop_BEAST1_TDR.ops">
		<joint id="joint">
			<prior id="prior">
				<gammaPrior shape="0.05" scale="10.0" offset="0.0">
					<parameter idref="gtr.rates"/>
				</gammaPrior>
				<uniformPrior lower="0.0" upper="1.0">
					<parameter idref="frequencies"/>
				</uniformPrior>
				<exponentialPrior mean="1.0" offset="0.0">
					<parameter idref="alpha"/>
				</exponentialPrior>
				<multivariateNormalPrior id="rate.prior.effects">
        			<data>
            			<parameter idref="rate.coefficients"/>
        			</data>
        			<meanParameter>
            			<parameter value="-14.5 0"/>
        			</meanParameter>
        			<precisionParameter>
            			<matrixParameter>
                			<parameter value="5 0"/>
                			<parameter value="0 5"/>
            			</matrixParameter>
        			</precisionParameter>
    			</multivariateNormalPrior>
				<uniformPrior lower="0.0" upper="1000000.0">
					<parameter idref="skyline.popSize"/>
				</uniformPrior>
				<uniformPrior lower="158.0" upper="338.0">
					<parameter idref="age(94A)"/>
				</uniformPrior>
				<uniformPrior lower="158.0" upper="338.0">
					<parameter idref="age(94B)"/>
				</uniformPrior>
				<uniformPrior lower="387.0" upper="556.0">
					<parameter idref="age(AGU007)"/>
				</uniformPrior>
				<uniformPrior lower="538.0" upper="765.0">
					<parameter idref="age(GAP009)"/>
				</uniformPrior>
				<uniformPrior lower="620.0" upper="710.0">
					<parameter idref="age(JUC013)"/>
				</uniformPrior>
				<uniformPrior lower="403.0" upper="574.0">
					<parameter idref="age(MXV001)"/>
				</uniformPrior>
				<uniformPrior lower="230.0" upper="353.0">
					<parameter idref="age(Porvoo_FL_PD28_TU41)"/>
				</uniformPrior>
				<uniformPrior lower="393.0" upper="488.0">
					<parameter idref="age(SJN003)"/>
				</uniformPrior>
				<uniformPrior lower="738.0" upper="793.0">
					<parameter idref="age(DFU001_EdgeMasked)"/>
				</uniformPrior>
				<generalizedSkyLineLikelihood idref="skyline"/>
				<exponentialMarkovLikelihood idref="eml1"/>
				<rateEpochBranchRates idref="epochRates"/>
			</prior>
			<likelihood id="likelihood">
				<treeDataLikelihood idref="treeLikelihood"/>
			</likelihood>
		</joint>
		<operators idref="operators"/>

		<!-- write log to screen                                                     -->
		<log id="screenLog" logEvery="5000">
			<column label="Joint" dp="4" width="12">
				<joint idref="joint"/>
			</column>
			<column label="Prior" dp="4" width="12">
				<prior idref="prior"/>
			</column>
			<column label="Likelihood" dp="4" width="12">
				<likelihood idref="likelihood"/>
			</column>
			<column label="age(root)" sf="6" width="12">
				<tmrcaStatistic idref="age(root)"/>
			</column>
			<column sf="6" width="12">
        		<parameter idref="rate.coefficients"/>
    		</column>
		</log>

		<!-- write log to file                                                       -->
		<log id="fileLog" logEvery="30000" fileName="SNP_ali_4x_BSC_10pop_BEAST1_TDR.log" overwrite="false">
			<joint idref="joint"/>
			<prior idref="prior"/>
			<likelihood idref="likelihood"/>
			<parameter idref="treeModel.rootHeight"/>
			<tmrcaStatistic idref="age(root)"/>
			<treeLengthStatistic idref="treeLength"/>
			<tmrcaStatistic idref="tmrca(ancientSamples)"/>
			<tmrcaStatistic idref="age(ancientSamples)"/>
			<parameter idref="skyline.popSize"/>
			<parameter idref="skyline.groupSize"/>
			<parameter idref="gtr.rates"/>
			<parameter idref="frequencies"/>
			<parameter idref="alpha"/>
			<parameter idref="rate.coefficients"/>
        	<compoundParameter idref="epoch.rates"/>

			<!-- START Tip date sampling                                                 -->
			<parameter idref="age(94A)"/>
			<parameter idref="age(94B)"/>
			<parameter idref="age(AGU007)"/>
			<parameter idref="age(GAP009)"/>
			<parameter idref="age(JUC013)"/>
			<parameter idref="age(MXV001)"/>
			<parameter idref="age(Porvoo_FL_PD28_TU41)"/>
			<parameter idref="age(SJN003)"/>

			<!-- END Tip date sampling                                                   -->

			<treeDataLikelihood idref="treeLikelihood"/>
			<generalizedSkyLineLikelihood idref="skyline"/>
			
		</log>

		<!-- write tree log to file                                                  -->
		<logTree id="treeFileLog" logEvery="30000" nexusFormat="true" fileName="SNP_ali_4x_BSC_10pop_BEAST1_TDR.trees" sortTranslationTable="true">
			<treeModel idref="treeModel"/>
			<trait name="rate" tag="rate">
				<rateEpochBranchRates idref="epochRates"/>
			</trait>
			<joint idref="joint"/>
		</logTree>
	</mcmc>
	
	<report>
		<property name="timer">
			<mcmc idref="mcmc"/>
		</property>
	</report>
	
</beast>
