# Supplementary material for: Ancient genomes reveal a deep history of Treponema pallidum in the Americas
Source: Nature. 2024 Dec 18;640(8057):186–93. doi: 10.1038/s41586-024-08515-5 (PMC11964931; doi:10.1038/s41586-024-08515-5)
Supplement: Supplementary file 4 — Molecular dating files (.xml) for use within BEAST. BEAST1_TDR.xml – “BEAST1 Time Dependent Rate”. BESAT2_UCLN.xml – “BEAST2 Relaxed Clock”. [file 41586_2024_8515_MOESM4_ESM.zip › 2023-06-10966D-s4/2023-06-10966D-BEAST2_UCLN.xml]

<?xml version="1.0" encoding="UTF-8" standalone="no"?><beast beautitemplate='Standard' beautistatus='' namespace="beast.core:beast.evolution.alignment:beast.evolution.tree.coalescent:beast.core.util:beast.evolution.nuc:beast.evolution.operators:beast.evolution.sitemodel:beast.evolution.substitutionmodel:beast.evolution.likelihood" required="" version="2.6">

    <data
id="SNP_ali_4x_unfiltered"
spec="Alignment"
name="alignment">
                        <sequence id="seq_94A" spec="Sequence" taxon="94A" totalcount="4" value="?c???cgccgat??c?ggcgg?g?cg?ataag??g??att?aac????gg??gg???at?c?ctcc?gg????a?g????g????cggt?c????c?cc?gcgta?a?c???a?t?tc?g??caa?c?tg?ctatcagac?a??taa??ctgaccc??a???agggtacc??tgt??agttctctggg??g??a?g??t?taactg???gcg??t?gggacg?ggc?a??tg?gt??c?c???ca??g???g??g???cgt?g?agtt??gtc?c??????c??a???acgggcgccct?c??gt?gc???gt?a???c??t??c??c?ag?tcct?t???c??ata?????cg?a?act?g?t???tac??c?taa?a??gttg?c?agca?aaat?aa?a????ag??g?c?a?g???g??g?aga?ctga????ggt???c??gaagg?tc?gtatg??c?a??tc??cgtgaaca??aggag???gg??gacg?ccga?a??a??a??tt???tc?a?t?tccaagaccca??actcg???aag?c?????cg?t?tatgag???g?ctc??a?tgggaagtttat???at?c????cga?c?g?cc?ttaac?c?g?c?c??a?acgcagcat?gtca?g??g?g?cg??????t??c?gagatggaa?g?gac??a?gg??a????g?tc????cag????gaa?t?gctcag??c??gcgg?g????at?t?c?????gcg?tc?gatta?tgc??????g??aaa??acttac?g?g?aacgct?ggtctggcg?cccga?t?t?ccga?????tacgtctt?g??g?gttg???g???????atcgcc?agtccc?aa??gag?atccacgt?ga????ggc?g???a?????a?ccagc?gac?c?t?a????gt??tc?cttc???ttcgac?agc??????????cag???actc???gata?????ggc?c??tagggtaa?g???ggt???ca?tt?ct?aa???ct???????at??g?g?g?gg?tgc?ctt?cgggctg?g?cac?a???tag?acggatgagt??gccatcgtg?gcg?gcac???????c??c?t??cc?c?cg?c???ccg?a????ca????g??cg?t??c??c?gc?c???gcgc?ttccgagct?a?gc?aacccgcg???t?cagc??a?aaa???tc??gtagatctg?gtgt?gccgc?t??c?acgtc??c?gcgag??catcggt?t?gtcggaa??????????g????c??c??cgtt???a???ca??g?gt?cgc???agca???t??cag?atac???a?g?gc?ta?cgcag?cgaaag??ta???gg?ta???ctga??g?tcggactg?g????c?a?g????????ac?tcc??g???tt??tg??????????tt??c???at??????ctc?????aa??t?agg??ctc???ggcg?c?a????aac??g???c??t??t????gct???????ttc?ag??c?ccg??gc?tg??cct?ga?a???cc??tt????ggc?????cctg?ct???a??ac????gg???t???g?????acgcg??a??c???c?g????ca??ct?????c?????t???g???????a?g?????tt??????g??ttcc????????g?tt?gtgatg?cc?a????ct?a??tg?a????c???gt??c???cg??tc???g?t??aga??????????c??ctca??ccc????????????cgta???ctgc??ac???????c????ttc???a???t???c?cc?t??g?c????????g??t?c??t?cgagg?ta??cg??gc?a????g???cc?c?????a??????cc???gtcg??c??ta??c????acgc??t?ac????tccgc???taa?c?g??c????tc?tc?c??g?tgg???g?g??c????atcttata?gc?a?gct??tgttttg????ag?gagc??tcccggggct??tg?c??a????t?tg?g?g??c?caattagac??gtaca?cg??cc??ct?a??gtgt?tagtc?ag"/>
                        <sequence id="seq_94B" spec="Sequence" taxon="94B" totalcount="4" value="acgcg?gccgatgccgggcggagtcgaataagaagatattcaaccgatgggcgg?gcatcccctcccggggtgatggctgg?gg?cggtccccac?a?ccgcgtagatcaggaatctct?atcaa?cttgactatcagacga??taaga??gacccaa?ggaaggg??ccggtgtacagttc?ctgggacgcgaagggtgtaactgcgcgcga?tcgg??cggg??ga?tt??gt?t?actag?agaga?gg?cggagcgttggag?t?cgtctca????tcttacac??gggcg?cc?gcaggtg??t?agttaaggctt?c?ca?cca?atccttt??c?????aa?gggcggagactcgctctat?caccataagaccgttggcgagcaaaaatcaagagagaagcagtc?acgcgagt?gaagagctgaaaagggt?aacatgaaggctcggtatg?actatgtc?ccgtg?acatgaggagcacggaggacgcccgacac??gcat?ttcattcgagtatccaagaccc?ccactcg?taaaggctct??cgct?tatgag?atggctcctactgggaagtttattacatcc?tctcg?ac?gacccttaac??tggcacc?atacgcagcatagtcatgctg??gcgcagg?ttcc?cga?atggaagg?gacataag?taagacggctctaatcaggactgaa?ttgctcag?gccggcggt??cgt?tc??cgc?ccgcg?tcagattagtgca?ccg?gccaaa?aacttacagcgga?cgctaggtctgg?gtcccgagt?ttccgat?tcctacgtcttaggggggttgcgtgttgacaa?tcgcccagtcccc?agcgag?atccac??tgatgggggccgggga?ggtaa?ccagccgacacat?atcgcgt?gtcgc??c???ttcgaccagccagtcgtccgcag??cactcggcgatagaaacggcgc??tagggtaaggacag?ttggca?ttcctaaagggctgccg???atccgcgc?aggatgcacttccgggct?tgccacg?gcctagcacggat?agtgag??atcgtgagcgagcaccgtccct?cc?gttgcc?c?cggccacccggacaggcacc?cg??cgattccctcggcgcgg?gcgctttccgagctaacg?gaacccgcgcagtgcagcgaaaaaaagat?tcgtagatctgcgtgttg?cgcgtgc?c???tcggcggcgagaccatcgg?atggtcggaaatcga??ctgggc?g?ag?????ttgc?agcccagcg?gt?c?ccacagcactatcccagaatacc?ga?g?gcatatcgcag?cgaaagg???tctgggtattactgagcgatcggactggg??ctctacgcctacg?a?c?tcccaggtcttactg??tac????t?tcccata?????tccctcgacataagttcaggtactcgcgggcgc???gaaaaacaagat?ca?tagtacttgct???gaa?t?caagtcccccgt?g??tg??ccttga?aagccccgttgtgcg?ccgattcctg?ctctgatgaccga?ggggcta?aggattcacgcg??agacttc??g?gttcaagct????gcgg?tg?gtcgcc?ggaaaggaatcctttatggggtgttcctacgtttt??ttcgtgatgtcctagc?gcttacttg??acgac?aggtttcggtcgatt?cccgttcgagattcatcgg?tcgactcagccccgagcg?gg?tgccg??a??ct?caca??cgg??t?c?ctttccgtaggcttc?cgccgttg?gcgcggc?caggtttcc?tgcgaggttacacgtagccaagcc?cgcc?c?aa?ccaatac?tccatcgtcgat?cctagcctagcac??cttt?ccaagtccgcgcttaaccagcccaacctcctctcgggat?gcgtggg?gccatcatcttataggcgaggct??tgttttgattcagtgagctttcccggggctcatgtcgcagagttgtggggg??cccaattagacgggtacaccgaaccgtctta??gtgtttagtctag"/>
                        <sequence id="seq_A10" spec="Sequence" taxon="A10" totalcount="4" value="acgcgtgccgacgccgggcatagttggataaagaggcgctcaacccgcgggtcgtgcatcccctctcgggacggcgtctggaaggggatcctcaccgcccacgtagaccagggatctttgatcaagttcaccggtcagacgagttaaag?gtgcccaaaggaggggtactggcgtaccgttctctgagacgcgaagaattcaactgcgcacaggtcgaaacgaggcgacttacgcgccccccacaaggaaagccgagacgttgagatcacgcttcg?at?ttttacgcgttagccccgcacaggtaacctggttgggacccccaggaccatatcctttccctcaactgaaggtggagacttgctctatacaccataagaccatcgatgaatgagaacagacacagggacagtcgacgcgaatgaaaggatggaaaaaggtggacccgagaagtcgacatgaattatattcccatgaacatgaaggggacggtgaacacccgatacaggcgtgcccgctttcgtacccaag??gcaccactcggtagaaactctcacattctttgagcgcggaccctatcaaagat?ttgtgttatccgcttcgaatcggaccctaacgctggcgcccaaaagcaacatagtcatgccgacgcgtaggacttcctaggatggaagacggcgcaaagagggatggccatagtcag?actgaacctgggcaaggctaaaagcaaagcgttctcgccccgcgactagattagtgcggccgattcgggagacttatagcgggaagctaaggctggcatcccgagtctccccagcccctatact??agaaggatcgcatgttgacaaatcccccggtccccaagtgggagttcacgttggccgaggttgaggatagcaaatcggccggcacagcaccacacggtcgtttccagttcgatcagccggctatctgtagagcattttaccaaggagaccgcgtggtggtttgtggacagattcccaactcctagggggccgccgtccatccgcgctagggcgcgcttttgggctgtgccacgagcctagcacgagttagtgagtcatcatgggcgagcatcactccttctcgtcgacccgcggctgccc??gtgagtgctat?agtgattgcttcagcgcgatgcattcgccgagctagcacga????????agcgcaccaaaaaagggatcccgtaggtctgcgcgttaccgtgtgcttacgccggcggcgagggcattggtatagcgggaaatgcacgttgggtggcggcagtgctgcaagcgcggtgtacgtaccaccgcattatcccagaatacccgatgcgtatcttgtaggagacagagcatctgggtattattgaacagccgggccaggtcttctttagctgtggaacatcctaagtcccgatggatacctaacattcagcggcattgccctagatataagcgcaggtactcgcgggcctccaaaaaaacgcggtccgctagtaccgatttcgagaactc?aactccacgtagcacgtcccttgaaaagccccgttgtgcggacgatttttgattccaacaaccgacagggctgcagggcctgtgcggggggcctctggggccagggtcctctgtagctgcgttgcccggagaggaaccccccatggggtgtttctgcgccttgcttcgtgatgtccgacctgctcatttggaacggccaactcgcggtcggtttcccgtttgagacccgccggtctgacccgatcttttgcgcgattgccatcagtctgcacacctgggctccgtcttccataggctgacggtcgttaggcgtggtgcgggttctcatgcaaggccacgcgcaaccggaacgtatccccgactcgatgcctacgtcgtcgactttcagttgggtgcgctttcgtcggctccacacgtaaccaacccgacctcctctcgggatggcgcgggcgttgctacctcgtaagcgagactcacacttcgattcaatgcgcccttccggggcccgtgccacaagactgtgggggaccccaattaaacgggtgcgcccagccgcttcgtggtacccaacctag"/>
                        <sequence id="seq_AGU007" spec="Sequence" taxon="AGU007" totalcount="4" value="acgcgtgccgacgccgggcatagttggataaaaaggtgctcaacccgcgggtcgtgcatcccctctcgggacagcgtctggaaggggatcctcaccgcccacgtagatcagggatctttgatcaagttcaccggtcagacgagttaaag??tgcccaaaggaggggtactggcgtaccgttctctgagacgcgaagaattcaactgcgcacaggtcgagacggggcgacttacgtgccccccacaaggaaagccgggacgttgagatcacgcttcg????tcttacgcgttagccccgcacaggtaacctggttgggacccccagaaccatatcctttccctcaactgaaggtggagacttgctctatacaccataagaccatcgatgaatgagaacagacacagagacagtcgacgcgaatgaaagaacggaaaaaggt?gacccgagaagtcgacatgaactacattcccatgaacatgaaggggacggagaacacccgatacaggcgtgcccgctttcgtacccaag??gcaccactcg?tagaaactctcacattctttgagcgcggaccctatcaaa????ttgtgttatccgcttcgaaccgaaccctaacgctggcgcccaaaagcaacatagtcatgccggcgcgcaggacttcctaggatggaagacggcgcaaagagggatggccatagtcagaactgaacctgggcaaggctaaaagcaaagcgttctcgccccgcgactagattagtgcggccgattcgggagacttatagcgggaagctaaggctggcatcccgagtctccccagcccctatact??agggggatcgcatgttgacaaatcccccggtccccaagtgggagttcacgttggccgaggttgaggatagcaaatcagccggcacagcaccacacggtcgtttccagttcgatcagccggctatctgtagagcattttaccaaggagaccgcgcggtggtttgtggacagattcccaactcctagggggccgccgtccatccgcgctagggcgcgcttttgggctgtgccacgagcctagcacgagtgagtgagtcatcatgggcgagcatcgctccttctcgtcgccccgcggctacccgggtgagtgctacgagtgattgcttcagcgcgatgcattcgccgagctagcacgaactt???aagcgcaccaaaaaagggatcccgtaggtctgcgtgttaccgtgtgcttacgccggcggcgagggcattggtatagcgggaaatgcacgttgggtggcggcagtgctgcaagcgcggtgtacgtaccaccgcattatcccagaatacccgatgcgtatcttgtaggcgacagagcatctgggtattattgaacaaccgggctaggtcttctttagctgtggaacatcctaagtcccgatggatacctaacattccgcg????tgccctagatataagcgcaggtactcgcgggcctccaaaaaaacgcggtccgctagtaccgatttcgagaattcgaactccacgtagcacgtcccttgaaaagccccgttgtgcggacgatttttgattccaacaaccgacagggctgcagggcctgtgcggagggcctctggggccagggtcctctgtagctgcgttgcccggagaggaaccccccatggggtgtttccgcgccttgcttcgtgatgtcctacctgctcatttggaacggccaactcgcggtcggtttcccgtttgagactcgtcggtttgacccgatctttagcgcgattgccatcagtctgcacacctgggctccgtcttccataggcttacggccgttaggcgtggtgcgggttctcgtgcaaggccacgcgcaaccggaacgtatccccgactcgatgcctacgtcgtcgactttcagttgggtgcgccttcgtcgactccgcacgtaaccaacccgacctcctctcgggatggcgcgggcgttgctatctcgtaagcgagactcacacttcgattcaatgcgcctttccggggctcgtgccacaagattgtgggggaccccaattaaacgggtgcgcccagccgcttcgtggtacccaacctag"/>
                        <sequence id="seq_BAL73" spec="Sequence" taxon="BAL73" totalcount="4" value="acgcgcgccggtgccgggcagagtcgaataagaggatattcaaccgatgggtcgtgcatcccctcccggggtgatggctggggggcggtccccaccacccgcgtagatcaggaatctctgatcaaacttgactatcagacgaactaagactggcccaaaggaagggtaccggtgtaccgttctctggggcgagaagggtgtaactgcgcgcgactcgggacggggcga?t?gcgtgtcactagcagagaaggccggagcgttggagttacgtctca???c?cttacacacgggcgccccaaaggtggctgagttaaagctttcgcaaccagatcctttcccccaactgaa??ctgagactcgctctatacaccataagacc?ttggcga?caaaaatcaagagagaagcagtcgacgcgagtggaagagctgaaaagggt?aacattaagg?ttggtgtgaactatgtcccc?tga?catgaggggcacggaggatgcccgacacaattatg?tca?tcgcgtatccaagacccaccactcgataaaggctctcgcgctttttgggcatggaccctactgggacgtttattacatccgcttcgaactgaccctta??actggcgttcataagaagcatagtcatgctggggcgcagg?ttctccaagatggaaggtgacataagataa?acggctctaatcaggactgaacttgctcagagccg?cggtgacgtatctccgccccgcgatcaagttagtgcagccgagctaaagaacttacagcggaacgctagatctgacgtcccgagtattccgatcccctacgtcttaggggggttgcgtgttgacaaatcgcccagtccccaagcgaggatccacgttgatgggggccggggatggtaaaccagccgacatatcatc?cgtggtcgcttc?agttcggccagccggttacccgcagagcacccggcgaaggagccggcgcggtagggtaaggacaggttcccacttcctaaagggctgccgtccatccgcgcgaggatgcgcttc?gggctgtgccacgaacctagcacggatgagtgagccatcgtgagcgagcaccgtccctccccgttgctccgcggctacccggacaggcaccgcgagcgattccctcggcgcggtgcgctttccgagctaacgcgaacccgcgcagtgcagcgaaaaaaagatctcgtagatctacgtgttgccgtgtgcccacgtcggcggcgagacaatcggtatggccggaaatcgacgct?ggcagcagcgacgttg?ga?ccca?cgtgtgcgccac?gcactatcccagaatacacgacgcgcatatcgca?acgaaagggtatctgggtattactgagcgatcggactgg?ttctccatacctacggaacatccc?agtctt?ctggatacctaatttcccataatgcttccctcgacata?gtgcag?tac??gcgggcgc?cagaaaaacaagatccactaggacttgctctg???cttcaagtcccccgtagc?cg??ccttgaa?agccccgttatgcggccgattcctgaccctaacgaccgac?gggcta?aggg?ctacgcg??aaacttccagggttcaagctcc?cgcggctgtgtcgc?cgg?aaggaa??ctttatggggcgttcctacgttttgtttcgtgatgtcctagctgcccac?tggaacg??caggt?tcggtcgatt?cccgttcgagatt??t??gttcgactcag?cccgagcgcggttgccataggtctgcatcctcgggctccgctttcc?taggcttcccgccgttgggcgcggcaaagatttccgtgcgaggttacacgtagccaagccgcgcccccaatccaatacctccatcgtcgatccctagcctagcacgcccttgccaagtccgcgcttaa?cagcccaacctcctgtcgggatggcgtgggcgttgccatcttataggcgaggctcttgtttcgacccaatgagctttcccggggctcatgtcgcagagttgtgagtgcacccaattagacgggtacaccgaaccgtcttacggtgtttagcctag"/>
                        <sequence id="seq_Bosnia_A" spec="Sequence" taxon="Bosnia_A" totalcount="4" value="acgtgtgccgatgccgggcatagttggacgaaaaggtgctcaacccgcgggt?gtgcatcacctc?c?ggacggcgtctaaaa?gggatc?ccaccgcctacgtagatcggggatctttg?tcaagttcaccg?tcgga?gagtcaaga??????taaaaga?gga??tcggcgtatcgttctccgagacacgaagaatgcaactgcgcac??gtaaaggcg?gacgacctacgtgtcc?ccaca?agggagccgg??cgttgaaatcacgcctcg???ttctcgcgtgtga?ccccccacgggcaacctggttgggacccccagaaccatatcctttcccttaactgaaggtgtagacttgctctacgcgccataatgccatcgacgaataagaacagacagag?gacagttgacgcgaatgaa????????aaaagac?ggcctga???gtcgacatgaactatatttccatgaacatgagggggacg?agaacatctgata?aggcgtcctcgctttcg?ac?caag??gcaccgctcgatagaaactctcaggttctttgagcgcgga?cct?t???gga??ttgt???atccgcttcgaaccgaacctcaac?tt?gcgcccaaaagcaacatagtcatgccggcgcgca?gacttcctaagatggaagacggcgcaaagagggatggccat?gtcagaactgagcctgggcaaga?taacagcaaagcgttctc?ccccgcagctaaattagtacggccgattcgggagattcataccgggaagctaaggctggc?tcccgagtctcccgagccccta?act??aggggg?tcgcat?ctaacagatcccccagtcc?taagt?ggagttcacgttggcc?aggctgaggatag?aact?agccggtacggcaccacacggtcgtt?ctagttcgaccagctg?ctatc?gcaaagcactttaccaaagaga?cacgcggtggtt?gtggacagattcctaactcctaaggggccgccatccatccgcgcgagggcgcgctcttgggctg?accacgagcctagcatgagtga?tcagtcatcatggacgagcatcgctccttttcgttaccccgcagctacc?gggtgactgctacgggtga?tgcttcgtcgcgatgcatttgccga?ctagtacgaacccgcgca?cacggcaaaa?agggatcc?gtaagtctgc?tgtcgccgtgtgctcacgccggcggcg?gggcattggtatagcgg?aaatggacgttgggtggcggc???gctgtaagcccgatg?acgtaccaccgcattattccagaataccccatgcgtaccttgtaggcgacagagcgtctgggtattatt?aacgaccgggctaggtcttctatagctacagaacatcctaagtcttactggatactcctcactccgcgg????g?cctagatataggtgcaggt?ctcgcg?g?ctccgaaaaaacgcggtcca?tag?accggcttcaagaatttgaaccccacgtggtacgttc?ttgaaaagccccgttgtgcagccgatttttgattctaacaact?acatggctacagggcctg?gcggagggcctctagggccaaggccctctgtggctgcgttgcccgaagaggaaccccccatggggtgtttctgcgccttgcttcgtggtg?cctacctgctcatttggaacggccaactcgcggccggtttcccgtttgagactcgtcggttta?cccgatctttagcacgattgccatcagcctgcacacctgggct?cgt?ttccataagcctacggccgttaggcatggtgcgggtgctcgtgcaaggccgcgcgcaaccgaaacgtatacccgactcgatgcctacgtcgtcgactttcagttgggtgtgccttcgtcgactccgcacgtaaccagccc?acctcctctcgggatggc?cgggcgttgctatctcgtaagcgaaactcacacttcgattcaacgc?ccttcccagggcttatgtcacagggtcgtgggggaccctagttgaacgggt?cgcccagcc?ct?cgtgttacccaacctaa"/>
                        <sequence id="seq_C279" spec="Sequence" taxon="C279" totalcount="4" value="acgtg?gccgatgccgggcatagttggatgaaaaggtgctcaacccgcgggtcgtgcatcacctc?cgggacggcgtc?aaaaggggatccccaccgtctacgtagatcg?ggatctttgatcaagttcaccggtcagaagagttaa?a?????acaa?agaa???tatcggcgtatc?ttctcta?gacacgaagaatgcaactg?gcacaggtaaaggcaggacgacctacgtgtcccccacaaagggagccggggcgttgaaatcacgcctcg???ttcttgcgtgtg?gccccccacgggcaac?tggttgg?acccccagaaccatatcctttcc?t?aactgaaggtggagacttgctctacgggccataaggccatcgacgaataagaacagacagagagacagttgacgcgaatgaag????gaaaaaagac?ggcctga???gtcgacatgaactatatttccatgaacatgag?gggacggagaacatctgatacaggcgtcctcgctttcgtaccca?g??gcaccg?ccgatagaaactct?aggttctttga?cg?ggaccctat????????tt?t??tatccgctt?gaaccgaacctcaacgttggcgcccaaaagcaa?atag?catgccggcgcgcaggacttcctaagatggaagacggcgcaaagagggatggccaccgtcagaaccgagcctgggcaagattaa?agcaaagc?ttctcgcctcgcagctaaattagtacggccgattcggga?attcat??caggaagctaaggctggcgtcccgagtctcccga?cccctatact??agggggatctcatgctaacaaatcccccagtccacaagt?ggagttcacgtt?gccgaggctgaggatagc?actcagctggtacagcaccacacggtcgtctctagttcgaccagctggctatctgcaaagcacttta?caaa?agaccgc?tggtggtttgtggacagattcctaactcctaaggggccgccatccatccgcgcgagggcgcgctcttgggctgtaccacgagcctagcatgagtgagtcagtcatcatggacgagc?tc??tccttttcgttaccccgcagctacccgggtgagtgctacgggtgattgcttcggcgcgatgcatttgccgagctagt?cgaccccgcgcatcacggcaaaaaaggg?tcccgtagg?ttgcgtgtcgccgtgtgctca?gccggcggcgaggg?attggtatagcggaaaa?g?acgttgggtggcggcagtgctgtaagcccgatgtacgtaccaccgcattatcccagaatacacgatgcgtaccttgtaggcgacaga?cgtctgggtattattgcacgaccgggctaggtcttctatagctacagaacatcctaagtcttaccagatactcctc?ctccgcg????tgccctagatataggtgcaagtactcgcaggcctccaaaaaaacgcggtccattagtaccggcttcaagaatttgaaccccacgtggcacgttcctcgaaaagccccgttgtgcagccgatttttgattctaccaactgacatggctacagggcctgcgcggagggcccctagggccaaggccctctgtggctgcg?tgcccgaagaggaaccccccatggagtgtttctgcgccttgcttcgtgatgtc?tacctgctcat??gga?c?gccaactcgcggccg?ttttccgtttgagactcgtcggtttaacccgatctttagcacgattgccatcagcctgcacacctgggctccgtctttcataagcctacgaccgttaggcatggtgcgggttctcgtgcaaggccgcgcgcaaccgaaatgtata?ccgactcgatgcctacg?cgtcgactttcagttgggtgcgccttcgtcgactccgcac??aaccagcccgacctcctctcggga??gc?cgggcgttgctatctcgtaagcgaaatt??cacttcgattcaacgcgccttcccagggctcatgtcacagggttgcgggggaccctagttgaacgggtacgcccagtcgcttcgt?ttacccaacctaa"/>
                        <sequence id="seq_C77" spec="Sequence" taxon="C77" totalcount="4" value="acgtgtg?cgatgccggg?atagttgg????a?aggtgctcaaccc?cgg?tc?tg??t?acctc?c?g?acg????c?aaaagggga?cccc??cgcctacgta??tcggggatc?t?gatc???ttcaccg???agaagagtta?ga??????????agaaggatatcg??gtatcgttctctaagaca?gaagaatgcaactgcgc?caggt?aa?gcgggacg?cct?cg?gtcc???a?aa???gagccg?ggc?ttgaaa?cacgc???g???????tgcgt???a??cccccacg?gcaac??g??tgggac?cccagaaccatatccttt?ccttaactgaaggtgga?acttg?????cg??c?a?aa?gc?at?gacg???aagaacagac??aga?acagttgac?cgaatgaa??????????aagac?ggcc??????gt????????a?ta?????ccat?????t?aggggga?ggagaa?atctg????aggc?tcc?c??tttcgtacc?aag??gcaccgcccg?ta?aaac?c??????tc?ttgagc???gacccta?????????tt????????cg?ttcg??cc??acc?c?acgttggcgcccaaaagcaacatagt???gccg?cgcgca?ga?tt??t?a??tggaag??ggc?caaag??????ggccaccgtcag?a?cg?gcctgggcaagattaacagcaaagcgt?ctcgc?tc??agctaaattagtacggcc??ttcgg???attc????ca??aagctaaggctgg??tccc???tctcccgagccc?????ct???ggg???tc?c??????a????t??cc????c?ac?ag?gggagttcacgt???c?gaggc?ga?gata??aa?tcagctggtacag?accacacggtc?tctc???t??gaccag?tggctatc?gcaaagcact?taccaaagaga????gtggtggtttgt????a??ttcctaa?tcctaa?gg?c???catcc?t??g?g?ga?ggcg?gctcttgggctgtaccacgagcctagc?t?agtgagtcagtcatcatggacg??catcgc?c??tttcgtta??ccgcagcta?ccgggtg??tgctacg?gt?a???????ggc?cgatg?a?t?g?cga?ctagtacgaccccgcgcatcacggcaa?aaaggga?c?c??agg??tg?g???c???g??tgc?cacgc?ggcggcgagggcatt???at???g?aa?at??acgttgggtggcggc???gctgt?ag?cc?at?tacgtaccaccgcatt?tcccagaacacac?at?cgt??cttg??ggcgacagagcgtctgggtatt?t???a??accgggctaggtc?t?t?tagcta??gaacatcc???gt??tactggatactcctcactccgcg?????gccctagat??ag?tgca?gtactcgca?g?c??ca???aaa?g?gg?cc?t??g?acc?g?t?????????????c?c?acgtggc???ttc?tc?????g????gt?gtgcagccg??ttttg??tctacc?act?ac?tggctacagggcctgcg?ggagggcccctag?gcca?ggccctctg?gg?tgcgttgcc??a?gaggaa?c???catggag?g??tctgcgcc?tgc??c????tgtcc???ctg??c??ttggaac?g?c????cgcggccg?ttt?cc??tt?agac?cg????t????ccc???????????cg??t?cc????gcc????cacct?ggc?cc??c??t???aagcc?ac???cg???gg?a?ggtgcgggttctcgtgcaaggcc?cgcgcaaccgaaatgtatac??gactc?atgc?tacgtcgt?g???t?c?g?t???????????cgtcgactc?gcacgtaaccagcccgacct?ctc?cggga??gcgcgggcgttgctatctcgtaagcga?act?ac?cttcgattca?c?cgccttcct?gggctcatgtc??ag???tg??ggg?????????????c??gtacgcccagtcgcttcgtgttacccaaccta?"/>
                        <sequence id="seq_CDC-1" spec="Sequence" taxon="CDC-1" totalcount="4" value="acgcg?gccgacgccgggcata?ttggataaa?aggtgctcaacccgcgggtcgtgcatcc?ctc?cgggacggcgtctggaaagggatcctcaccgcccacgtagatcagggatctttgatcaagtt?actggtcagacgagttagag??tgcccaaaggagggg?a?tggcgtaccgttctctg?gacgcgaagaactcaactgcgcacaggtcgagacggggcgacttacgtgccccccacaaggaaagccgggacgttgag?tcatgcttcg????tcttacgcgttagcctcgcacaggta?cctggttg?gacccccagaac?atatcctttccctcaactgaaggtggagacttgctctata??ccataagaccatcgatgaatgagaaca?acacagagacagtcgacgcgaatgaaagaacggaaaaaggt?gacccgag??gtcgacatgaactacattccc?tgaacatgaaggggacggagaacacc?gatacaggcgtgcccg?tttcgtacccaag??gc?ccactcggtagaaactctcacattctttgagcgcgg?ccctat????????ttgt???atccgcttcgcaccgaaccctaacgctggcgccca?aagcaacatagtcatgccggcgcgcgggacttcctagga?ggaagacg?cgcaaagagggatggccatagtcagaactg?acctgggc?aggctaaa?gcaaagcgttc?cgccccgcgactagattagtgcggcc?attcgggagac?tatagcgggaagctaaggctggcatcc?gag?ctccccagcccccatact??agggggatcgcatgttgacgaatcctccggtccccaagtgg?agttcacgtcggccgaggttgaggatagcaaatcagccggcacagcaccacacggtcgtttccagctcg?tcagccggctatctgtagagcattttaccaag?agaccgcgcggtgg?ttgtgga?agattcccaactcctagggggccgccgtccatccgcgctagggcgcgcttttgtgctatgccacgagcctagcacgagtgagtgagtcatcatgggcgagcatcgctccttct?gtcgccccgcggctactcgggtgagtgctacgagtgattgcttcagcgcgatgcattcgc??agct?gcacga????????agcgcaccaaaaaa?g?atcccgtaggtctgcgtgttaccgtgtgtttacgccggcggcgagggcattggtatag?gggaaat??acgttgggtggcggcagtgctgcaagcgcggtgtacataccaccgcattatcccagaatacccgatgcgtatc?tgtaggcgacagagcatctgggtat?gttgaacaaccgggctaggtcttctttagctgt?caacatcctaagtcccgatggatacctaacattccg?g?????gccctagatataagcgcaggtactcgcgggcct?caaaaaaacgcggt?cgctagtaccgattt?gag?attcgaactc?acgtagcacgtcccttgaga?gcctcgttg?gcggacgatttttgattccaacaaccgacagcgctgcagggcctgtgcggagggcctctggggccagggtcctctgtagctgcgttgcccggagaggaaccccccatgaggt?tttccgcg?cttgcttcgtgatgt?cta?ttgctcatttagaacggccaacccgcggtcgg?ttc?cgtttgagactcgtcggtttgacccgatctttagcgcgattgccatcag?ctgcacacctgggctccgtcttccataggct?atggc?gcta?gcgtggtgcgggttct?gtgcaagg?cacgcgca?ccggaacgtatccctga?tcgatgcctacgtcgtcgactttcagttgggtgcgccttcgtcgactccgcacgt?accaacccgacct?ttctcggga?ggcgcgggcgttgctatctcgtaagcgagactcacacttcgattcaat?cg?ctttccggggct?gtgccacaagat??tggggg?ccccaattaaacgggtg?gcccagccg?ttcgtggtacccaacctag"/>
                        <sequence id="seq_CDC-2" spec="Sequence" taxon="CDC-2" totalcount="4" value="acgc?tgccgacgc?g?gcatagttggataaaaaggtgctca?cccgcggg?cg?gca?cccctc?cggga?ggcgtccggaaggggatcctcaccgcccacgtagatcagcgatctttaatcaagttcaccggtcagacgagttaa?g???gcccaaaggaggggtactggcgtaccgttctctgagacgcgaagaattcaactgcgcacaggtcgag?ggg?gcgactcacgtgccccccacaa?gaaagccgggacgttgagatcacgcttcg????tcttacgcgttagccccg?acag?taacctggttgggacccccagaaccatatcctttccctcaactg?ag?tggagacttgctctatacaccata?gaccatcgatggatgagaacagacacagagacag?cgacgcgaatgaaagaacggaaaaaggt?gacccga???gtcg??acgaactatattc?catgaacatgaaagg?acggagaacacccgatacag??gtgcccgctttcgtacccaag??gcaccactcggtagaaactctcacattc?ttgagcgcggaccctat????????ttgt??tatccgcttcgaacc?aacc?taacgctggcgcccaaaagcaacatagtcatg?cggcgcgcaagact?cctaggatggaagacggcgcgaa?agggatg?ccatagtcagaactgaacctgggca?ggctaaaagca?a??gttctcgccc?gcgact?gattag?gcggccgattcgggagacttatagc?ggaagctaaggctggcatcccga?tctcc?cagccccta??ct??agggggat?g?atgttgacaaatcccccggt?cccaagtgggagttca?gtt?gccgaggttgaggatagcaaatcagccggcacagcaccacacggtcgtttccagttcgatcggccggctatctgtagagcattttaccaaggagaccgc?cggtggtttgtggacagattcccaactcctagggggccgccgtccatccgcgctagggcgcggttttgggctgtgccacgagcctagtacgagtgagtga?tcatcatgggcgagcatc?ctccttctcg?cgccccgcggttacccgggtgagtgctacgagt?attgcttcagcgcgatgcattcgccgagctagca?gaa??????aagcgcaccaaaaaagggatcccgta?gtctgcg?gt?accgtgtgcttac?ccggcggcgagggcattggtatagcgggaaatgcgcgttgggtggc?gc??tgctgcaagcgcggtg?acgtaccaccgcattatcccagaatacccgatgcgtatcttgta?gcgacggagc?tctgggtattattgaacaaccgggctaggtcttctttagctgtggaacat?ctaagtcccgatggatacctaacattccgcg????tgccctagatataagcgcaggtactcgc?ggcctccaaaaaaatgcggtccgctagtaccgatttcgagaattcgaactccacgtagcacgtcccttgaaaagccccgttgt??ggacaatttttgattcc?a?aaccg?cagggctgcagggcctgtgcg??gggcctctggggcca??gtcctctgtagctgcgttgc?cggagaggaaccccccatggggtgtttctgcgcct?gcttcgtgatgtccta?ctgctcatttggaacggccaactcgcggtcggtttcccgtttgagactcg?cggtttgacccgatctttagcgcgattgccatcagtct?cacacctgggctccgtcttc?ataggcttacggccgttaggcgtggtgcgggttctcgtg?aaggccacgcg???ccggaacgtatcc?cgactcgatgcctac??cgtcgactttc?gttgggtgcgcc?tcgtcgactccgcacgtaaccaactcgacct?ctct?ggaatggcgcgggc?ttgc?atctcgtaagcgagactcacactccga??caatgcgcctttccggggct?gtgccacaagattgtgggggacccc?attaaacgggtgcgcccagccgcttcgtggtacccaacctag"/>
                        <sequence id="seq_CDC_2575" spec="Sequence" taxon="CDC_2575" totalcount="4" value="acgc?tg?cgacgccgggcatagttggataaaaaggtgctcaacccgc?ggtcgtgcatcccctc?cgggacggcgtctggaaa?ggatcctcaccgcccacgtagatcagggatctttgatcaagttcactggt?agacgagttagag??????caa?ggaggggtactggcgtaccgttct?tgagacgcgaagaactcaactgcgcac???tcgagacggggcgacttacgtgccccccacaagga?agccggg?cgtt?agatcatgcttcg???ttcttacgcgt?agcctcg?acaggtaacctggttgggacccccagaaccatatcctttccctcaact?aaggtggagacttgctctatacaccataagaccatcgatgaat?agaacagacacag?gacagtcgacgcgaatga?agaacggaaaaaggt?gacccga???gtcgacatgaactacattcccatgaacatgaaggggacggagaacacccgatacaggcgtgcccgctttcgtacccaag??gcaccactcggtagaaactctcacat?ctttgagcgcggaccctat????????ttgt???atccgcttcgcaccgaaccctaacgctggcgccca?aa?caacatagt?atgccggcgcgcgggacttcctaggatggaagacggcgcaaagagggatggccatagtcagaactgaacctgggcaaggctaaaagcaaagcgttctcgccccgcgactagattagtgcggccgattcgggagacttatagcgggaagctaaggctggcatcccgag??tccccagcccccatact???gggggatcgcatgtt?acgaa?cctccggtccccaagtgggagttcacgtcggccgaggttgaggatagcaaa?ca?ccggcacagcacc??acggtcgtttccagctcgatcagcc?gc?atctgtagagcat?ttaccaagga?accgcgcggtgg?ttgtggacagattcccaactcctaggggg?cgccgtccatccgcgctagggcgcgcttttg?gctatgccacgagcctagcacgagtgagtgagtcatcatgggcgagcatcgctccttctcgtcgccccgcggctactcgggtgagtgcta?gagtgattgcttcagcgcgatgcat?cgccgagctagcacgaa???????agcgcaccaaaaaagggatcccgtaggtctgcgtgttaccgtgtgtttacgccggcggcgagggcattggt?tagcgggaaatgcacgttgggtggcggc??tgctgcaagcgcg?tgtac?taccaccgcattatcccagaatacccgat?cgtatcttgtaggcgacagagcatctgggtat?gttgaacaaccgggctaggtc?tctttagctgtgcaacatcctaagtcccgatggatacctaacattccgcg?????gcc?tagatataagcgcaggtactc??gggcctcc?aaaaa?cgcggtccgctagtaccgatttcgagaattcgaactccac?tagcacg??ccttgagaagcctcgttgcgcggacgatttttgattccaacaaccgacagcgctgcagggcctgtgcggagggcctc?ggggccag?gtcctctgtagctgcgttgcc?ggagaggaaccccccat?aggtgtttccgc?cc?tgcttcgtgatgtcctact?gctcatttagaacggccaacccgcggtcggtttcccgtttgagactcgtcggtttgacccgatctttagcgc?attgccatcagtctgca??cctgggctccgtcttccataggcttatggccgct?g?cgtggtgcgggttctcgtgcaaggccacgcg??a?cggaacgtatccctgac?cgatg?ctacgtcgtc??ctttcagttgggtgcgccttcgtcgactccgcacgtaaccaacccgacctcttctcgggatggcgc?ggcgttgctatctcgtaagcgagactcacacttcgattcaatgcgcc?ttccggggctcg?gccaca?gattgtgggggaccccaat??aacgggtgcgcccagccgcttcgtggtacccaac?tag"/>
                        <sequence id="seq_CW56" spec="Sequence" taxon="CW56" totalcount="4" value="acgcgcgccgatgccgggcagagtcgaataagaagatattcaaccgatgggtcgtgcatcccctcccggggtgatggttggggggcggttcccaccacccgcgtagatcaggaatctctgatcaaacttgactatcagacgaactaagactggcccaaaggaggggtaccggtgtaccgctctctgggacgcgaagggtgtaactgcgtgcgactcgggacggggcgacttgcgtgtcactagcagagaaggccggagcgttggagttacgtctta???????tacacacgggcgccccacaggtggctgagttaaggcttttgcaaccagatcctttcccccaactgaaaactgagactcgctctgtacaccataagaccgttggcgagcaaaaatcaagagagaagcagtcgacgcgagtggaagagctgaaaagggtaaacatgaaggctcggtatgaactatgtccccgtgaacatgaggggcacggaggacgcccgacacaagcatgttcattcgcgtatccaagacccaccactcgataaaagctctcgcgcttttatggcatggaccctactgggaagtttattacatccgtctcgaactgacccttaacactggcacccataagcagcatagtcatgctggggcgcaggattccccaaaatggaaggtgacataaggtaagacggctctaatcaggactgaacttgctcagagccggcggtgacgtatctccgccccgcgatcagattagtgcagccgagccaaagaacttacagtggaacgctaggtctgacgtcccgagtattccgatcccctacgtcttaggggggttgcgtgtcgacaaatcgcccagtccccaagcgaggatccacattgatgggggccggggatggtaacccagccgacacatcatcgcgtggtcgcttccagttcgaccagccggttatccgcagagcgctcggcgaaggagccggttcggtagggtaaggacaagttcccacttcccaaagggctgccgtccatccgcgcggggatgcgcttccgggctgtgccacgagcctagcacggacgagtgagccatcgtgagcgagcaccgtccctccccgttgccccgcggctacctggacaggcactgcgagcgattccctcggcgcggcgcgccttccgatctaacgcgaacccacgcagtgcagcgaaaaaaagatctcgcagatctgcgtgttgccgcgtgcccacgtcggcggcgagaccatcggtatggtcggaaatcgacgctgggcagcagcgacgttgcaagcccagcgtgtgcgccacagcactatcccagaatacccgacgcgcatatcgcagacgaaagggtatctgggtattactgagcgatcggactgggttctctatacctacggaacatcccaggtcttactggatacctaatttcccataatgcctccctcgacataagtgcaggtatccgcgggcgcccagaaaaacaagatccactagtacttgctctggaacttcaggtcccccgtggcacgctccttgaaaagccccgttgtgcggccgattcctgactctaacgaccgacggggctacagggtctacgcggaagacttccagggttcaagctccccgcggctgtgtcgcccggaaaggaatcctttatggggtgttcctacgttttgtttcgtgatgtcctagctgctcacttggaacgaccaggtttcggtcgattccccgttcgagattcatcggttcgactcagccccgagcgcggttgccataagtctgcacactcgggctccgctttccgtaggcttcccgccgttgggcgcggcgcaggtttccgtgcgaggttacacgtagccaagccgcgcccccaatccaatacctccatcgtcgatccctaacctagcacgcctttgccaagtccgcgcttaaccagcccaacctcctcttgggatggcgtgggcgttgccatcttataggcgaggctcttgtttcgacccaataagctttcccggggctcatgtcgcagagttgtgggggcacccaattagacgggtacaccgaaccgtcttacggtgtttagcctag"/>
                        <sequence id="seq_Chicago_tube2" spec="Sequence" taxon="Chicago_tube2" totalcount="4" value="acgcgcgccggtgccgggcagagtcgaataagaggatattcaaccgatgggtcgtgcatcccctcccggggtgatggctggggggcggtccccaccacccgcgtagatcaggaatctctgatcaaacttgactatcagacgaactaagactggcccaaaggaagggtaccggtgtaccgttctctggggcgagaagggtgtaactgcgcgcgactcgggacggggcgacttgcgtgtcactagcagagaaggccggagcgttggagttacgtctca???ctcttacacacgggcgccccaaaggtggctgagttaaagctttcgcaaccagatcctttcccccaactgaaaactgagactcgctctatacaccataagaccgttggcgagcaaaaatcaagagagaagcagtcgacgcgagtggaagagctgaaaagggtaaacattaaggcttggtgtgaactatgtccccgtgaacatgaggggcacggaggatgcccgacacaattatgttcattcgcgtatccaagacccaccactcgataaaggctctcgcgctttttgggcatggaccctactgggacgtttattacatccgcttcgaactgacccttaacactggcgttcataagaagcatagtcatgctggggcgcaggattctccaagatggaaggtgacataagataagacggctctaatcaggactgaacttgctcagagccggcggtgacgtatctccgccccgcgatcaagttagtgcagccgagctaaagaacttacagcggaacgctagatctgacgtcccgagtattccgatcccctacgtcttaggggggttgcgtgttgacaaatcgcccagtccccaagcgaggatccacgttgatgggggccggggatggtaaaccagccgacatatcatcgcgtggtcgcttccagttcggccagccggttacccgcagagcacccggcgaaggagccggcgcggtagggtaaggacaggttcccacttcctaaagggctgccgtccatccgcgcgaggatgcgcttccgggctgtgccacgaacctagcacggatgagtgagccatcgtgagcgagcaccgtccctccccgttgctccgcggctacccggacaggcaccgcgagcgattccctcggcgcggtgcgctttccgagctaacgcgaacccgcgcagtgcagcgaaaaaaagatctcgtagatctacgtgttgccgtgtgcccacgtcggcggcgagacaatcggtatggccggaaatcgacgctgggcagcagcgacgttgcgagcccagcgtgtgcgccacagcactatcccagaatacacgacgcgcatatcgcagacgaaagggtatctgggtattactgagcgatcggactgggttctccatacctacggaacatcccaagtcttactggatacctaatttcccataatgcttccctcgacataagtgcaggtactcgcgggcgcccagaaaaacaagatccactaggacttgctctggaacttcaagtcccccgtagcgcgctccttgaaaagccccgctatgcggccgattcctgactctaacgaccgacggggctacagggtctacgcggaaaacttccagggttcaagctccccgcggctgtgtcgcccgggaaggaatcctttatggggcgttcctacgttttgtttcgtgatgtcctagctgcccacttggaacgaccaggtttcggtcgattccccgttcgagatttatcggttcgactcagccccgagcgcggttgccataggtctgcatcctcgggctccgctttccgtaggcttcccgccgttgggcgcggcaaagatttccgtgcgaggttacacgtagccaagccgcgcccccaatccaatacctccatcgtcgatccctagcctagcacgcccttgccaagtccgcgcttaatcagcccaacctcctgtcgggatggcgtgggcgttgccatcttataggcgaggctcttgtttcgacccaatgagctttcccggggctcatgtcgcagagttgtgagtgcacccaattagacgggtacaccgaaccgtcttacggtgtttagcctag"/>
                        <sequence id="seq_DFU001_EdgeMasked" spec="Sequence" taxon="DFU001_EdgeMasked" totalcount="4" value="a?gtgtgccg?tgcc?ggcatagttg?ataaaaag??gctca?cc????ggt???gcatcacctc?cgggacggcgt?tggaag???atccccaccgccta??tagatcac??atctttgatcaagttcaccggt?a?aagagt???a???t???caaaggaagggtactggcgtatcgttct?tgaga?gcga?gaatgcaactgcg?a?a??tcg?g?c???acga?c??cgt?tcccccacaaagagagct?g?g?gttgaaatcacgc?tcg????tcttacgt??gagc??cccacggg?aacctgttt?ggaccccca??a?catatcccgcct?ttaactg?agg?ggagacttgctccacgcaccataagacc?tcgacga?taagaacagacag?g?ga?agttgacgcgaatgaaagaacggaaaaaggt?ggcctg?????t?gacatgaact?tatttccatgaaca?g?g?gg?acggagaacatccgatacag???t???cgc?ttcgtacccaag??gcaccac?cg??a?aaactctcacgttctttgagc?cggacc?tat???g????ttgt???atccgc?t??aaccgaaccttaa??ctggcgccca?aagcaacat?gtca?gccg??gcgcag?act?cctaagatggaag??g?cgcaaa????gatggc?atagtcaga?ctgaacctgggcaaga?taacagc??agcgttctcgc?c?gcggctagattagt?cggccg?t?cgggagacttat??cgggaag?taag?ct?gcgtcccgagt?tcccgagcccctata????agggggatcgc?tgctgacaaat???cc?gtccccaagtgg??g??cacgttg?c?gaggc?g????ta??aaa??agcc?gcacagcac?ac?c?gtc?tttctagttcgaccagccg??t?tc?gcaaagcactttacc???g?g?c?gcgcggt???ttgtggacagattcccac?tcc?aa?gggcc?ccatccatc?gc?cg?gggcgc?ctc??g?gc?gtaccac?agccta?cat???tgagt?agt?atcatgg??gagcat?g??cctc?tcgt?gcc?cgcggctacccgggtgag??ct???g?tgattgcttcggc?cgatgc?tttg?cgagctagcacga?cccgcgc?tcgc?gcaaaa?a?gga??ccgtaggtctgcgtgtcgccgtgtgct?a?gccg?cggc?ag??c?ttggta?agcgg?aaat?????ttggg?ggcggc???gc?gcaagcccga?gt??g??ccaccgcattat?ccagaatacccgatgc?ta?cttgtagg?ga?ag?gcgtctgggt??tattgaa?gact?ggctaggtcttcta?a?c?a?ag?ac?tcctaagtcctaatggatact?ctca??ccgc??????g?c?t?ga?ata?gt?caggtactcgcgggcctcc?aaaaaa?gcg?tccact?ttaccggc??caa??atttga?ccccacgtggcacg?????t?aaaagccccgttgtgca?ccgatt??tgattctaac?act?a?a?g?c??cagggcctgcgc???gg?cctctaggg???aggccct??g??gctgcgttgcc?ggagaggaa?cc?ccatgg???gtttctgc?cct?g?ttcgtg?tgt?ctacctgct?at?tggaacggccaactcgcggt?ggtttcc?gtt?gagact??tcggt?tgacccgatctttagcgcg??tgccatc?gc??gc?cacctgggctccg?cttccataagcttacggccgtt?ggc?tggt??g?gttct?g??caaggccacgc???accga?a?g??taccc?ac?c?atgcc?atgtcgtcgac?ttcagtt??gtgcgccttcgtcgactccgcacgtaacca?cccgacctcctctcggg?t?gcg?gggc?ttgctatct?gtaa?cgagact???acttcga??caac??gcctttccag?gct?a?gtcacagggttgt?g?ggaccccaattaaacgggtacgcccagc?gcttcg?g?tacc?aacctag"/>
                        <sequence id="seq_Fribourg-Blanc" spec="Sequence" taxon="Fribourg-Blanc" totalcount="4" value="acgc?tgccgatgccgggcatagttggataaaaaagtgctcaacccgcgggtcgtgcatcccctc?cgggacggcgtctggaaggggatcctc??c?cccacgtagatcagggatcttt?atcaagttcaccggtcagacgagttaaag??tgcccaaaggaggggtactggcgtaccgttctctgagacgcgaagaattcaac?gcgcacaggtcgagacggggcgacttacgcgccccccacaagga?ag?cga?acgttga?atcacg?ttcg????ttttacgcgttagccccgcacaggtaacctggttgggacccccagaaacatatcctttc?ctcaactgaaggtggagacttgct?tata?accataagaccatcga?gaatgggaacagacacagag?cagtc?acgcgaatgaaa???cggaaaaaggt?gacccga???gtcgacatgaactatattcccatgaacatgaaggagacggtgaaca?ccgatacaggcgtgcccgctttcgt?cccaag??gcaccactcg?tag?aactctcacattct???agcgcggacccta????a????ttgtg??g?ccgct??gaatcgaac?ctaacgctggcgcccaaaagcaacatagtcatgccggcgcgtaggacttcctaggatggaagacggcgcaaagagggatggcca?agtcagaactgaacctgggca?ggctaaaagcaaagcgttctcgccccgcgactagattagtgcggccgattcgggagacct?tagcgggaagctaaggctggcatcccgagtctccccagcccct?tact??aggaggatcgcatgttgacaaatcccccggt?cccaagtgggagttcacgttggccgagattgaggatagcaaatcagccggcacagcaccacacggtcgtttccagttcgatcagccggctatctgtagagcattttaccaaggagaccgcgcgggggtttgtg?acagattcccaactcctagggggccgccgtccatccgcgctagggcgcgcttt?gggctgtgccacgagcctagcacgagtgagtgagtcatcatgggcgagcatcact?cttcttgt?gccc?gcggcta?ccgggtgagcgctacgag?gattgcttcagcgcgatgcattcgccgagctagcacga???????aa?c?caccagaaaagggatcccgtaggtctgcgcgttaccgtgtgcttacgccggcggccagggcattggtatagcgggaaat??acgttgggtggcggcag?gctgcaagcgcggtgtacgtac?atcgcattatcccagaatgcccgatgcgtatcttgtaggcgacagagcatctgggtattattgaacag?cgggctaggtcttctttagctgtggagcatcc?aagtcccgatg?atacctaacattcagcg????tgccctagatataagcgcaggtactcgcg?gcctccaaaaaaa?gcggtccgc?agtaccgatttcgagaactcgaactcc?cgtagcacgtcccttgaa?agccccgttgtgcggacgatttttgatt?caacaaccgacagggctgcagggcctgtgcggagggcc?ctggggccagggtcctctgtagctacgttgcccggagaggaaccccccatggggtgtttc??cgccttgcttcgtgatgtccgac?tgctc?tttggaacggccaactcgcggtcggtttcccgtttgagactcgtcg?tttgacccgatcttttgcgcg?t?gccatcagtctgcacacctgggctccgtcttccataggctgacggtcgttaggcgtggtgcgggttctcgtgcaaggcca?gcg??accggaacgtatccccgactcgatgcctacgtcgt?gactttcagttgggtgcgcttt?gtcgactccacacgtaaccaacccgacctcctctcgggatggcgcgg?cgttgctatctcgtaagcgagactcacacttcgattcaatgcgcccttccggggctc?tgccacaagactgtgg?ggaccccaattaaacgggtgcgcccagccgcttcgtggtacccaa?ctag"/>
                        <sequence id="seq_GAP009" spec="Sequence" taxon="GAP009" totalcount="4" value="gcactctcctatgacgggcagggccaaataagaagatattccaccgatgtgtcgtgcatccactcccggggcgatggctggaaggcgacccctaccgcccgcgtagattaggaatcctcggccaagttcaccgataagacgaactaaag??ggcccgaagagagggtaccagcgtgtcgttctctggtacgcagggggtgtgactgcac?cagctcgagacggaacgact?acgtgtcccccgcagagaaggccggagagctgaagttacgtctcg????tcttacacacgggccccccacatttgaacgagttggggttttcggaaccagaggatttacctcaactgaaggtggagattttttctatacaccataagatcgtcgacgaacaaagatcagcggagaagcagtcgatgcagatggaa???cgaaaaaaggt?aacatgaagggtcagtataaaccatgtccccatggacatgagggggatgtaggacacccgatacgggcatcttcattcgcgcacccaaaacccaccactcgataggagccctcgcgctctatggac?tggaccttattgggaagtttattacagctgtctagaaccgactcttagcgctggcacc?ataaacaacatagtcacgcctgcccacagggtcccccaagatggaagg?gacacaaggtgggatgaacctaactagaactgaacttgctcaaagccggcggtggcttatctccgctcctcgaccagattagtgtgatcgattcgggagactcacagcggaaagctagggcttaagtccaaattcctcagagcccctacgctttgggggggtcgtatgttgacaaagccctaagcccccaggcagagattcatgctaatgggggctggtaatgt?aaaccagcctacacagaatcgcgcaattgcttccggtc?aaccatacgattattcgcagagtactcggcgaaagagacggcgcggtagggtaaggacagatccccaccttctaaggggccgccgaccatcggcacgagtgcgcgcttccgggccgtgccacgagccta?cgcggatgagtgagtcatcggaagcggacacc?tcccccctcgttgcccagtggctaccctggcga?tgtcgct?gcgattcacttggcgcggcgcacttgactggctagcgcgaacccgcgcggcgcagcaaagaaaaagcataatggacctgattgctgtggcgtactcacgccaacggcgaggccatctgtatagccggaaac?cacgctaggcggcatcgactctgcaagcctgacgtgtgcgccaccgtgctaccccagaatacccggtgtacatatcgtaaacgacat?gtatcttggcattactgagcgatcgggttgggttctctatacctacggaaaatcccaagtcttaatgggtacctaatttcccataatgctgacctaggcgcaattgcagacactcgcgggcgcccaggaaagcaaggcccatcattacttgctctg?aactccgagtccaccgcggcacgctaattggaaaacccagttgtgcggctgattcccaactctaacaaccgatagggctacagggtctacgaggaaggtttccagggttcaatccccttgtggctgtgttgcccggagcgtgatcctccatggggtgttcctgcgcttcacgtcat?atgtcctagctgctcacctggaac?actaggttgcggtcagctccccgtttgagact??tcggtttgatcgggtcccgagcgaagttgctatcagtctgcgcacccgggctccgctttctatagtcttccggccgtt?agcgcggcgcgggttcccgtg?gagtctatgtgcaaacaagccgcgcccccggtccgatacctccaccgtcagcccctagcctagcgcgcctctgcaaagtccgcgttcaacaagcccgacattctctcgggatggcgtgggcgttgccatcttataggcgaggcttttgtttctgttcgatgagcttttacggggctcatataacagggttgtggggtcacccaattaaacggttacgcagggccgttctatggtgtttcacctag"/>
                        <sequence id="seq_GHA1" spec="Sequence" taxon="GHA1" totalcount="4" value="acgcgtgccgac?ccgggcatagttggataaaaaggtgctcaacccgcgggtcgtgcatcccctctcgggacggcgtctggaaagggatcctcaccgcccacgtagatcagggatctttgatcaagttcactggtcagacgagttagag??tgcccaaaggaggggtactggcgtaccgttctctgagacgcgaagaa?tcaactgcgcacaggtcga?acg?g?cgact???gt?ccccccacaaggaaagccgggacgttgagatcatgcttcg???ttcttacgcgttagcctcgcacaggtaacctggttgggacccccag?accatatc?tttcc?tcaactgaaggtggagacttgctctata?accataagaccatcgatgaatgagaacagacacagagacagtcgacgcgaatgaaagaacggaaaaaggt?gaccc?agaagtc?acatgaactacattcccatgaacatgaaggg?acggagaacacccgatacaggcgtgcccgctttcgt?cccaag??g?accactcggtagaaactctcacattctttgagc?cggaccctatcaaa????ttgtgttatccgcttcgc?ccgaa?cctaacgctg?cgcc??aaagcaacatagtcatgccggcgcgcg?gacttcctaggatggaaga?ggcgcaaagag??a?ggccatag??aga?ctga?cct?ggcaaggcta???gcaa?gcgttctcgc?ccgcgactagattagtgcggccgattcgggagacttatagcgggaagctaaggctggcatcccgagtctccccagcccccatact??agggggatcgcatgttgacgaatcctc?ggtccccaagtgggagttcacgtcggccgaggttgaggatagcaaatcagc?ggcacagcacca?acggtcgtt?ccagctcgatcagccg??tatctgtagagcattttaccaaggagaccgcgcggtggtttgtggacagattcccaactcctagggggccgccgtccatccgcgctagggcgcgcttttgtgctatgccacgagcctagcacgag?gagtgagtcatcatgggcgagcatcgctccttctcgtcgcc?cg?ggctactcgggtga?tgctacgagtgattgcttcagcgcgatgcattcgccgagctagcacga????????agcgcaccaaaaaagggatcccgtaggtctgcgtgttaccgtgtgtttacgccggcggcgagggcattggtatagcgggaaatgc?cgt??ggtggcggcag?g?tg?aa?cgcgg?gtac?taccaccgcattatcccagaatacccg?tgcgtatcttgtagg?gacagagcatctgggtattgttgaacaaccgggct?ggtct?cttta?ctgtg?aac?tcctaagtcccgatggatacctaacattccgcggcattgcc?tagatataa??gca?gtac??gcgggcc?ccaaaaaaacgcggtccgct?gtaccgatttcg???attc?aac?c?acgtagcacgtcccttgagaagcctcgttgcgc?gacgatttttgattccaacaaccgac?gcgct?caggg?ctgt?c?gagggcctctggggccagggtcctctgtagctgcgttgcccgg?gagga?ccccccatg?ggtgtt?c?gcgcc?tgcttcgtgatgtccta?ttgctcatt?a?aacggccaaccc?cggtcggtttcccgtttgagactcgt???tttgacccgatctttagcgcgattgccatcagtctgcacacctgggctccgtcttccatag??ttatg?ccgctaggcgtggtgcgggttctcgtgcaaggc?acgcgcaaccggaacgtatccctgactcgatgcct?cgtcgtcgactttcagttgggtgcgccttcgtcgactccgcacgtaaccaacc?gacctct?ctcgggatggcg?gggcgttgctatctcgtaagcgagactcacacttcgattcaatgcgcctttccggggctcgtgccacaagattgtgggggaccccaattaaacgggtgcgcccagc?gcttcgtggtacccaa?ctag"/>
                        <sequence id="seq_Gauthier" spec="Sequence" taxon="Gauthier" totalcount="4" value="acgcgtgccgacgccgggcatagttggataaaaa?gtgctcaacccgcgggt?atgcatcccctc?cggga?ggcgt?tggaaggggatcctcaccgccca?gt?gatcagggatctttga?caagttcaccggtcagacg??ttaaag???gcccaaaggaggggtactgacgtaccgttctctgag??gcgaagaatt?aactgcgcacaggtcgagacggggcgacttacgtgcccccca?aa??aaagccgggacgttgagatcacgcttcg????tcttacgc??tagccccgcacaggtaacctggttgg?acccccagaaccatatcctttccctcaactgaa??tggagacttgctctatacaccataagaccatcgatgaatgagaaca?ac?cagag?cagtcgg?acgaatgaaagaacggaaaaaggt?gacccga???gtcgaca?gaactatattcccatgaacatgaaggggacggagaacacccgatacaggcgtgcccg?tt?cg?acccaag??gcaccactcggcagaaactctcacattctttgagcgcggaccctat????????ttgt???atccgcttcgaaccgaacccta??gctggcgcccaaaagcaacata?tcatgccggcgcgcaggacttcctaggatggaagacggcgcagagagggatggccat?gtcagagctgaacctgggc?aggctaaaagcaaagcgttctcgccccgcgactagattagtgcggccgattcgggagacttatggcgggaaactaaggc?ggc?tcccgagtct??ccagcccctatact??a?ggggatcgcatgttgacaaatcccccggtccccaagtgggagttcacgttggccg?ggttgaggatagcaaatcagccggca?agca?cacacggtc?tttccagt?cgatcagccggctatctgtagagcattttaccgaggagac?gcgcggtgattt?tggacagattcccaact?ctaggg?accgccgtccatccgcgctagggcgcgcttttgggctgtgccacgagcct?gcacgagtgagtgggtcatcatgggcgagcatcgctccttctcatcg?cccgcggctacccgggtg?gtgctac?agtgatt?cttcagcgcgatacattcgccgagctagcacgaa??????aagcgcaccaagaaa?g?atcccgtaggtctgcgtgttaccgtgtgcttgcgccggcggcgag??cattggtatagcgggaaat??acgttgggtggcggcagt?ctgcaagcgcggtgtacgtaccaccacatta?c?cag?atacccgatgcgtatc?tgtaggcgacagagcatctgggtattattgaacaaccgggctaggtcttctttagctgtggaacgtcctaagtcccgatggatacctaacattccgcg?????gccctagatataagcgg?ggtactcgcgggccttcaaaaaaacgcggtccgc?agtaccgatttcgagaattcgaactccac?tagcacgtcccttgaaaagccccgttgtacggacgatttttgattccaacaaccgacagggctgcaaggcctgtgcg??gggcct?tggggccagggtcctctgtagctgcgttgcccggagaggaaccccccatggggtgtttccgcgccttgcttcgtgatgtcctacctgctcat?tggaacggccaac?cgcggtcggtttcccgtttgagactcgtcggtt?gacccgatctttagcgcgattgccatcagtctgca?acctgg?ctccgtc?tccataggct??cgg?cgttaggcgtggtgcgggttctcgtgcaaggccacgcg???ccggaacgtatccccga?tcg?tgcctacgtc?tcgactttcagttgggtgcgccttcgtcgactc?gcacgtaaccaacccgacctcccctcgggatggcgcgggcgttgctatctcgtaagcga?actcacacttcgattcaatgcgc?tttccggggctcgtgccacaagattgtgggggactccaattaaacgggtgcgcccagccgcttcgtggtacccaacctag"/>
                        <sequence id="seq_Ghana-051" spec="Sequence" taxon="Ghana-051" totalcount="4" value="acgc?tg?cgacgccgggcatagttggataaaaaggtgctcaacccgc?ggtcgtgcatcccctc?cgggacggcgtctggaaa?ggatcctcaccgcccacgtagatcagggatctttgatcaagttcactggt?agacgagttagag??????caa?ggaggggtactggcgtaccgttct?tgagacgcgaagaactcaactgcgcac???tcgagacggggcgacttacgtgccccccacaagga?agccggg?cgtt?agatcatgcttcg???ttcttacgcgt?agcctcg?acaggtaacctggttgggacccccagaaccatatcctttccctcaact?aaggtggagacttgctctatacaccataagaccatcgatgaat?agaacagacacag?gacagtcgacgcgaatga?agaacggaaaaaggt?gacccga???gtcgacatgaactacattcccatgaacatgaaggggacggagaacacccgatacaggcgtgcccgctttcgtacccaag??gcaccactcggtagaaactctcacat?ctttgagcgcggaccctat????????ttgt???atccgcttcgcaccgaaccctaacgctggcgccca?aa?caacatagt?atgccggcgcgcgggacttcctaggatggaagacggcgcaaagagggatggccatagtcagaactgaacctgggcaaggctaaaagcaaagcgttctcgccccgcgactagattagtgcggccgattcgggagacttatagcgggaagctaaggctggcatcccgag??tccccagcccccatact???gggggatcgcatgtt?acgaa?cctccggtccccaagtgggagttcacgtcggccgaggttgaggatagcaaa?ca?ccggcacagcacc??acggtcgtttccagctcgatcagcc?gc?atctgtagagcat?ttaccaagga?accgcgcggtgg?ttgtggacagattcccaactcctaggggg?cgccgtccatccgcgctagggcgcgcttttg?gctatgccacgagcctagcacgagtgagtgagtcatcatgggcgagcatcgctccttctcgtcgccccgcggctactcgggtgagtgcta?gagtgattgcttcagcgcgatgcat?cgccgagctagcacgaa???????agcgcaccaaaaaagggatcccgtaggtctgcgtgttaccgtgtgtttacgccggcggcgagggcattggt?tagcgggaaatgcacgttgggtggcggc??tgctgcaagcgcg?tgtac?taccaccgcattatcccagaatacccgat?cgtatcttgtaggcgacagagcatctgggtat?gttgaacaaccgggctaggtc?tctttagctgtgcaacatcctaagtcccgatggatacctaacattccgcg?????gcc?tagatataagcgcaggtactc??gggcctcc?aaaaa?cgcggtccgctagtaccgatttcgagaattcgaactccac?tagcacg??ccttgagaagcctcgttgcgcggacgatttttgattccaacaaccgacagcgctgcagggcctgtgcggagggcctc?ggggccag?gtcctctgtagctgcgttgcc?ggagaggaaccccccat?aggtgtttccgc?cc?tgcttcgtgatgtcctact?gctcatttagaacggccaacccgcggtcggtttcccgtttgagactcgtcggtttgacccgatctttagcgc?attgccatcagtctgca??cctgggctccgtcttccataggcttatggccgct?g?cgtggtgcgggttctcgtgcaaggccacgcg??a?cggaacgtatccctgac?cgatg?ctacgtcgtc??ctttcagttgggtgcgccttcgtcgactccgcacgtaaccaacccgacctcttctcgggatggcgc?ggcgttgctatctcgtaagcgagactcacacttcgattcaatgcgcc?ttccggggctcg?gccaca?gattgtgggggaccccaat??aacgggtgcgcccagccgcttcgtggtacccaac?tag"/>
                        <sequence id="seq_HATO" spec="Sequence" taxon="HATO" totalcount="4" value="acgcgtgccgatgccgggcatagttggataaaaaggtgctcaacccgcggatcgtgcatcccctctcggaacggcgtctggaaggggatcctcaccgcccacgtagatcagggacctttgatcaagttcaccggtcagacgagttaaag???gcccaaaggaggggtactggcgtaccgttctctgagacgcgaagaattcaactacgcacaggtcgagacggggcgacttacgtgccccccacaaggaaagccgggacgttgagatcacgcttcgcattttttacgcgttagccccgcacaggtaacctggttgggacccccagaaccatatcctttccctcaactgaaggtggagacttgctctata?atcataagactatcgatgaatgagaacagacacagagacggtcgacgcgaatgaaagaacggaaaaaggtggacccgagaagtcgacatgcactatattcccatgaacatgaagggggcggagaacacccgatacaggcgtgcccgctttcgtaccaaag??gcaccactcg?tagaaactctcacattctttgagcgctgaccctatcaaagat?ttgtgttatccgcttcgaaccgaaccctaacgctggcgcccaaaagcgacatagtcgtgccggcgcgcaggacttcctaggatggaagacggcgcaaagagggatggccatagtcagaacttaacctgggcaaggctaaaagcaaagcgttctcgacccgcgactagattagtgcggccgattcgggagacttatagcgagaagctaaggctggcaccccgagtctccccagcccctatact??agggggaccgcatgttgacaaatcccccggtccccaagtgggagttcacgttggccgaggttgaggatagcaactcagccggcacagcaccacacggtcgtttccagttcgatcagccggctatctgtagagcattttaccaaggagaccgcgcggtggtttgtggacagactcccaactcctagggggccgctgtccatccgcgctagggcgcgcttttgggctgtgccacgagcctagcacgagtgagtgagtcatcatgggcgagcatcgctccttctcgtcgcctc?cggctacccgggtgagtgctacgagtgattgcttcagcgcgatgcattcgccgagctagcacaa????????ggcgcaccaaaaaagggatcccgtaggtctgcgtgttaccgtgtgcttacgccggcggtgagggcattggtatagcgggaaatgcacgttggttggcggtagtgctgcaagcgcggtgtacgtaccaccgcattatcccagactacccgatgcgtatcttgtaggcgacagagcatttggatgtcattgaacaaccgggctaggtcttctttagctgtggaacatcctaagtcccgatggagacctaacattccgcggcattgccctaaatataagcgcaggtactcgcgggcctccaaaaaaacgcggtccgctagtaccgatttcgagaattcgaactccacgtagcacgtcccttgaaaagccccgttgtgcggacgatttttgattccaacaaccgacagggctgcagggcctgtgcggagggcctctggggccagggtcctctgtag?tgcgttgctcggagaggaaccccccatggggtgtttccgcgccttgcttcgcaatgtcctacctgctcatttggaacggccaactcgcggtcggtttcccgtctgagactcgtcggtttgacccgatctttagcgcgattaccatcagtctgcacaactgggctccgtcttccataggcttacggcagttaggcgtggtgcgggttctcgtgcaaggccacgcgcaaccggaacatatccccgactcgatgcctacgtcgccgactttcagttgggtgcgccttcgtcgactccgcacgtgaccaacccgacctcctctcgggatggcgcgggcgttgctatctcgtaagcgagactcacacttcgattcaatgcgcctttccggggctcgtgccacaagattgtgggggaccccaatcaaacgggtgcgcccagccgcttcgtggtacccaacctag"/>
                        <sequence id="seq_IND1" spec="Sequence" taxon="IND1" totalcount="4" value="acgcgtgccgacgccgggcatagttggataaaaaggtgctcaacccgcgggtcgtgcgtcccctctcgggacggcgtctggaaggggatcctcatcgcccacgtagatcaggggtctttgatcaagttcaccggtcagacgagttaaag?gtgcccaaaggaggggtactggcgtaccattctctgagacgcgaagaattcaaccgcgcacaggtcgagacggggcgacttacgtgccccccacaaggaaagccgggacgttgagatcacgcttcg???ctcttacgcgttagtcccgcacaggtaacctggttgggacccccagaaccgtatcctttccctcaactgaaggtggagacctgctctatacaccataagaccatcgatgaatgagaacagacacagagacagtcgacgcgaatgaaagaacggaaaaaggtggacccgagaagtcgacatgaactatattcccatgagcatggaggggacggagaacacccgatacaggcgtgcccgctttcgtacccaag??gcaccattcg?tagaaactctcacattctttgagtgcggaccctgtcaaa??t?ttgtgttatccgcttcgaaccgaactctaacgctggcgcccgaaagcaacatagtcatgccggcgcgcaggacttcctaggatggaagacggcgcaaagagggatggccatagtcagaactgaacctgggcaaggctaaaagcaaagcgttctcgccccgcgactagattagtgcggccgattcgggagacttgtagcgggaagctaaggctggcatcccgagtctccccagcccctatact??agggggatcgcatgttgacaagtcccccggtccccaagtgggagttcacgttggccgaggttgaggatagcaaatcagccggcacagcaccacacggtcgtttccagttc?attagccg?ctatctgtagagcattttaccaaggagaccgcgcggtggtttgtggatagattcccaactcctagggggccgccgtccatccgcgctagggcgcgcttttgggctgtgccacgagcctagcacgagtgagtgagtcatcatgggtgagcatcgctccttctcgtcgcctcgcggctacccgggtgagtgctacgagtgattgcttcagcgcgatgcattcgccgagctagcac?a???????aagcgcaccaaaaaagggatcccgtaggtctgcgtgttaccgtgtgcttacgccggcggcgag?gcattggtatagcgggaaatgcacgttgggtggcggcagtgctgcaagcgcggtgtacgtaccaccgcattatcccagaatacccgatgcgtatcttgtaggcgacagagcatctgggtattattgaacaaccgggctaggtcttctttagctgtggaacatcctaagtcccgatggatatctaacattccgcggcattgccctagatataagcgcaggtactcgcgagcctccaaaaaaacgcggtccgctagtaccgatttcgagaattcgaactccacgtagcacgtcccttgaaaagccccgttgtgtggacgatttttgattccaacaaccgacagggttgcagggcctgtgcggagggcctctgggaccagggtcctctgtagctgcgttgcctggagaggaaccccccatggggtgtttccgcgccttgcttcgtgatgtcctacctgctcgtttggaacggccaactcgcggtcggtttccagtttgagactcgtcggtttgacccgatctttagcgcgattg?catcagtctgtacacctgggctccgtcttccataggtttacggccgttaggcgtggtgcgggttctcgtgcaaggccacgcgcaaccggaacgtatcctcgactcgatgcctacgtcgtcgactttcagttgggtgcgccttcgtcgactccgcacgtaaccaacccgacctcctct?gg?a?g?cgcgggcattgctatctcgtaagcgagactcacacttcgattcaatgctcctttccggggctcgtgccacaagattgtggaggaccccaattaaacgggtgcgcccagccgcttcgtagtacccaacctag"/>
                        <sequence id="seq_Iraq_B" spec="Sequence" taxon="Iraq_B" totalcount="4" value="acgtgtgccgatgccgggcatag?tgggtgaaaaggtgctcaacccgcgggt?gtgcatcacctc?cgggacggcgtctaaaaggggatc?ccaccgcctacgtagatcggggatctttg?tcaagttcaccggtcggaagagtcaaga?????ataaaaga?gga??tcggcgtatcgttctctgagacacgaagaatgcaactgcgca???gtaaaggcgggacgacctacgtgtcccccacaaagggagccggg?cgttgaaatcacgcctcg????tctcgcgtgtgagccccccacgggcaacctggttgggacccccagaaccatatcctttcccttaact?aaggtgga?acttgctctacgcgccatagtgccatcgacgaataagaacagacagag?gacagttgacgcgaatgaa??????aacaaagac?ggcctga???gtcgacatgaacta?atttccatgaacatgagggggacg?agaacatctgata?aggcgtcctcgctttcgtacccaag??gcaccgctcgatagaaactctcaggttctttgagcgcgga?cc??t???gga??ttgt???atccacttcgaaccgaacctcaacgtt?gcgcccaagagcaacatagtcat??cggcgcgcaggacttcctaagatggaagacggcgcaaagagggatggccatagtcagaactgagcctgggca?gattaacagcaaagcgttctcgccccgcagctaaattagtacggccgattcgggagat?cataccgggaagcta?ggctggcgtcccgagtctcccgag??cctg??ct??aggggg?tcgcatgc?aacagatcccccagtccccaagtgggagttcacgttggccgaggctgaggatag?gactcagccggtacggcacc?cacggtcgtttctagttcgaccagctggctatc?gcaaagcactt?accaaagagaccgcgcggtggtt?gtggacagattcct?actcctaag??g?cgccatccat?cgcgcgagggcgcgctcttgtgctgtaccacgagcctagcat?agtgagtcagtcatcatggacgagcatcgctccttttcgttaccccgcagctacc?gggtgactgctacgggtgattgcttcgtcgcgatgcatttgccga?ctagtacgaac?cgcgca?cacggcaaaa?agggatcc?gt?ggtctgcgtgtcgccgtgtgctcacgccggc?gcgagggcattggtatagcgg?aaatg?acgttg?gtggcggc???gctgtaagcccgatgtacgtaccaccgcattattccagaatacccgatgcgtaccttgt?ggcgacagagcg?ctgggtattatt?aacgaccgagctaggtcttatatagctacagaacatcctaagtcttactggatactcctcactccgcg?????gccctagatataggtgcaggt?ctcgcggg?ctccgaaaaaacgcggtcca?tag?accggcttcaagaatttgaaccccacgtggtacgttc?ttgaaaagccccgttgtgcagccgatttttgattctaacaactgacatggctacagggcctg?gcggagggcctctagg?ccaaggccctctgtg?ctgcgttgcccgaagaggaacccc?catggggtgtttctgcgccttgcttcgtgatg?cctacctgctcatttg?aacggccaactcgc?gccggtttcccgtttgagactcgtcggtttaacccgatctttagcacgattgccatcagcctgcacacctgggctccgtcttccataagcctacggccgttaggcatggtgcgggttcttg?gcaaggccgcgcgcaaccgaaacgtatacccgactcgatgcctacgtcgtcgactttcagttgggtgcgccttcgt?gactccgcacgtaaccagcccgacctcctctcgggatggc?cgggcgttgctatctcgtaagcga?actcaca?ttcgattcaacgc?ccttcctagggctcatgtcacagggtcgtgggggaccctagttgaacgggtacgcccagccgct?cgtgttacccaacctaa"/>
                        <sequence id="seq_JUC013" spec="Sequence" taxon="JUC013" totalcount="4" value="g???g?t?c??t?cc?g?cag?g?c?aat?ag?agata?tcc?cc?a?gg?t??t?c??cc?ctc?cggggcg??g?ctggaag???at?c??accgcc?g?g?aga?t????a?c?tt??t?a??ttcaccga??aga??g??t?aa?????cc????ga?agggtac???c?????gtt?tctggg???c????gg?????t????c?c??c?cg?g??g????gac??ac?t??cc?ccgca?a?aagg?cg?agcgtta??g??acgt?t?g????????a???????gc???c??cagg????cg?gtt??gg????c?g?a?tagagg?tt????tcaa?t?a?????ga?at???ttct?ta?ac???aa?atc?tc?acgaaca?a?a?ca??gga???gc?g?cg??gcg????????????????aaagt??acat?aa????????at?aa??gtgt???c????aca?g??????acg????a????cg???cag?????t?ca?t???g????????acc????????ga????a??tctcgc?c??t????a???gg????tat????????tt???aca?ccg??t?g????gac??ttaa?g????c?c??a?aa????ca?agt?????c?g??c???g???tc????ag?t??a????g?ca?aag?????a???ccct?a??agaa??gaactt???caaag??g??g??g???t??ct?cgc?ccg?gac?ag?ttagt?t?a?cg??cca??ggac?caca??g???agctag????ta???cc?aa??cctc??a???cc??????tt??gg?g?t??t?t?tt?acaa?gc?c??ag???c???????a?a?t?at??t??tgg?ggc??????tg??aa??cagccgacac???a?cg?g???t??ctt????????a??agacgat?at?c??agagc?ct?g?cg?a?ga?a??g??cgg?????t?agga?agatc?cca?ct??taaggggccgccg?ccatc?gcgc??gggcg??ct?c?gg???gtg?cac?agcc??gcg?g??tga?t?a???a?c???a??????a?c?t?cc????cg??????a??g???a????g??ga????c???????attcc?t?g?c????cg?actt??c???ct???gc?a???????c??c?c??c?aa?a?????cat?gt??a??tga?tg?t?tg???tgct??c???a?cggc??g??catcggtat??ccag?????????c??g??ggcagc???g???caa?cc????g??????cc?ccgta?t??cc?aga?ta?c?????c??a??tcg?a???????g????tcttgg?attac?g??c???cg??t??gg?tctc?at??c?a???????tccc??g?ctt?atg??tac???att??c?a?aatgct?cc?????c??aag?gc????a?t?gc????g??caggaa???a?g??c?a?ta?t?ctt??t??g??a?tcc????cc?ccg?gg????t?c??tg???a???c??t?????g??t?att?ct?actctaac?a????caggg?ta?a??gt?t???c????g??tt??ag?gtt??agccc??tgt??c???gt?g??????g?ggg??????catg?gatgtt??t?c??tt???t???????gt??ta??t????a??tg?aac??c?aggt??cgg?c??c??cc??tttga?act??????ttt?at?ggg?c???agcg????tgctatc?gt??gcacacccg?gct?c?ctttctata???t?c?????g?t?agc??ggc??gg??tccc?t???a????a?gcg??a???a????c?ccc?????cc?a??c?t??accg??????c?ta????????cgc??t?g?aaa?t?c?????c???c?g????a?c?t???tcgg??t?gc??g??c??tgcc?t??t?t??gcgagg?tt??g?ttcg??????tga?ctt?tac??g??tc???tc??a????tgt?g?ggc?c?caa?ta???gggtac?c?g??c???t?tatg?tgt??c??c?a?"/>
                        <sequence id="seq_Japan320e" spec="Sequence" taxon="Japan320e" totalcount="4" value="acgtgtgccgatgcc?ggc?tagttggacgaaa?ggtgctcaacc?gcgggtcgtgcatcacctc?cgggacgg?gtctaaaaggggat?cccaccgcctacgtagatcgggga?ctttgatcaagttca?cg?tcagaagagttaaga????cacaaaagaa???tatcggcgtatcgttctttgagacacgaagaa?gcaactg?gcac??gtaaaggcgggacgacctacgtgtcccccacgaagggag?cggggcgttgaaatcacgcctcg????tcttgcgtgtgagccccccacgggcaacctggttgggacccccagaaccatatcctttcccttaactggaggtggagacttgctctacg?gccataaggccatcgacgaataagaacagacagagagacagttgacgcgaatgaa?????gaaaaaagac?ggcctga???gtcgacatgaactatatttc?atgaacacg?gggggacggagaacatctgata?aggcgtcctcgctttcataccca?g??gcaccgctcgatagaaattc?caggttctttgagcgcggaccctat?a?gga??ttgt???atccgcttcgaaccgaacctca?cgtcggcgcccaaaagcaacatagtcat?ccggcgcgcaggactt?ctaaga?ggaagacggcgcaaagagg?at?gccatcgtcagaactgag?ccgggcaagattaacagcaaagcgttctcgccccgcagctaaattagtacggccgat?cgggagattc?taccgggaagct?aggctggcgtccc?agtctcccgggcccctatact??agggggatcgcatgctaacagatcccccagtccccaagtg?gagttcacgttggccgaggctgaggata??aactcagccggtacagcgccacacggtcgtttct??ttcgaccagctggcta?ctacaaagcactttaccaaagagacc?cgcgatggttt?tggacagattcctaactcctaaggggccgcc????atccgcgcgagggcgcgctc?tgggctgtaccacgagcctggcatgagtgag?cagtcatcatggacgagcatcgc?ccttttcgttaccccg?agctacccgggtgagtgctacgggtgattgcttcggcgcgatgcatttgccgagttagtacgaacccgcgcatcacggcaaaaaagg?atcccgtaggtctgcgtgtcgccgtatgctcacgccggcggcgaggg?attggta?agcgggaaatggacgttgggtggcggc??tgctgtaa?cccgatgtacgtaccaccgcattatc?tagaatacccg?tgcgtgccttgtaggcgacagagcgtctgggtattattgaacg?ccg?gctaagtcttctatagctacaggacatcctaagtcttactggatactcctcactcc?cg???ttgccctagata?aggtgcaggtattcgcgggcctc?aa?aaaacgcggtccattagtaccggcttcaaga?tttgaac?ccacgtggcacgttccct?aaaagccccgttgtgcagcc?atttttgattctaacaactgacatggctatag??cctgcgcggagggcctctagggccaaggccctctgtggctgcgttgcccgaagaggaaccccccatggggtgtttctgcgccttgcttcgtgatgtcctacctgctcatt?ggaacggccgact?gtggccggtttcccgtttga?actcgtcggtttaacccgatctttag?acgattgccatcagcctgcacacctaggctccgtcttccataagcctacggccgttaggcatggtgcggg?tctc?tgcaaggccgcgcgcaaccgaaacgtatacccgactcgatgcctacgtcgtcgactttcagttgggtgcg?cttcgtcgac?ccgcacgtaaccagccc??cctcctttcgggatggc??gggcgttgctatttcgtaagtggaactcacacttcgattcaacgcgccttcctagggctcatgtcac?ggg?tgtgggggaccctagttga?tgggtacgcccagcc?cttcgtgtt?cccaac?taa"/>
                        <sequence id="seq_Japan322e" spec="Sequence" taxon="Japan322e" totalcount="4" value="acgtgtgccgatgccggg?atagttgg???aaaaggtgctcaacccgcgggtcgtgcatcacctc?cgggacggcgtctaaaaggggatccccaccgcctacgtagatcggggatctttgatcaagttcaccggtcagaaga?ttaaga????cacaaaagaaggatatcggcg?atcgttctttgagacacgaagaatgcaactgcgc?caggtaaaggcgggacgacc?ac?tgtccccca?gaagggagccggg?cgttgaaatcac?cctcg????tcttgcgtgtgagccccccacgggcaacctggttgggacccccagaaccatatc?tttcccttaactggag?tggagacttgctctac?cgccataaggccatcgacgaataag??cagaca?agagacagttgacgcgaatgaa??????aaaaaag?c?ggcctg????gtcgacatgaactat??ttccat?aacacgagggggacggagaacatctgatacaggcgtcctcgctttcataccca?g??gcaccgctcgatagaaa?tctcaggttctttgagcgcggaccct?t???g????ttgt???atccg?ttcgaaccgaacctcaacgtcggcgcccaaaagcaac?tagtcatgccggcgcgcaggacttcctaagatgg?agac?g?gca??ga?ggattgcca?cgtcagaactgagcccgggcaa?attaacagcaaagcgttctcgccccgcagctaaattagtacggccgattcgggagattcataccgggaagctaagg?tggcgtcccgagtctcccgggcccctatact??agggggatcgcatgc?aacagatcccccagtccccaagtgggagttcacgttggccgaggc?gaggata??aactcagccggtacagcgcc??acg?tcgtttctagttcgaccagctggc?atctacaaagcactttaccaaagagaccgcgcgatggtttgtggacagattcctaactcctaaggg?ccgccatcaatccgcgcgagg?cgcgctcttgggctgt??cacgagcctggcatgagtgagtcagtcatcatggacgag?atcgctccttttcgttaccccgcag?tacccgggtgag??ctacgggtgattgcttcggcgcgatgcatttgccgagttagtacgaacccgcgcatcacggcaaaaaag?gatcccgtaggtctgcgtgtcgccgtatgctcacgccggcggcg??ggcattggt?tagcgggaaat??acgttgggtggcggcagtgctgtaagcccgatgtac?taccaccgcatta?cctagaatacccgatgcgtgccttgtaggcgacagagcgtctgggtattattgaacgaccgggctaagtcttctatagctacaggacatcctaagtcttactggatactcctcactccgcg?????gccctagata?aggtgcaggtattc??gggcctccaaaaa?acgcggtccattagtaccggcttcaagaatttgaaccccacgtggcacgttccctgaaaagccccgttgtgc?gccgatttttgattctaacaactgacatggctatagggcctg?gcggagggcctctagggccaaggc?ctctgtggctgcgt?gcccgaagaggaaccccccatggggtgtttctgcgccttgcttcgtgatgtccta?ctgctcatttggaac?gccgactcgtggccggtttcccg?ttgacactc?tcggtttaacccgatctttagcacgattgccatcagcctgcacacctaggctccgtcttccataagcctacggc?gttaggcatggtgcgggctctcgtgcaaggccgcgcgc?accgaaacgta?acccgactcgatgcctacgtcgtcgactttcagttgggtgcgccttcgtcgactccgcacgtaa?cagccc?ac?tcctttcggg?tggcgcgggcgttgctatttcgtaagtggaactcaca?ttcgattcaacgcgccttcctagggctcatgtcacagg?ttgtgggggaccctagttgaatgggtacgcccagccgcttcgtgttacccaacctaa"/>
                        <sequence id="seq_Japan326e" spec="Sequence" taxon="Japan326e" totalcount="4" value="acgtgtgccgatgccgggcatagttggacgaaaaggt?ctc?acccgcgggtcgtgca?cacctc?cgggacggcgtctaaaaggggat?cccaccgcct?cgtagatcggggatctttgatcaagttcaccggtc?gaagagttaag?????cac??aag?aggatatcggcgtatcgttctttgagacacgaagaatgcaactgcgcacaggt?aaggcgg?acgacc?acgtgtccccca?gaagggagccggggcgttgaa?tcacgcctcg????tcttgcgtgtg?gccccccacgggcaacctggttgggacccccagaaccat?tcct?tcccttaactggaggtggagacttgctctacgcgccataaggccatcgacgaataaga?cagacagag?gacagttgacgcgaatga??????gaaaaaagac?ggcctga???gtcgacatgaactatatttccatgaacacgagggggacggagaacatctgatacaggcgtcctcgctttcatacccaag??gc?ccg?tcg?tagaaattctcaggttct????gcgcggaccctat????????ttgt???atc?gcttcgaac?gaacctc?acgtcggcgc?caaaagcaacatagtcatgccggcgcgca?gacttcctaagatggaagacggcgcaaag?gggattgccat??tcagaactgagcccgggcaagattaacagcaaagcg?tctcg?cccgcagcta?attagtacggccgattcgggagattcataccgggaa?ctaaggct?gcgtcccga?tctcccgggcccctatact??agggggatc?catgctaacagatccc?cagtccccaagtgggagttcacgttggccgaggct?agg??a??aactca?cc?gtacagcgccacacggtcgtttct??ttcgaccagctggcta?ctacaaagcactttaccaa?gagaccgcgcgatggtttgtggacagattcctaactcctaaggggccgcc?tcaat?cgcgcgagggc?cgctcttgggctgtaccacgagcctggcatgagtgagtcagtcatcatggacgagcatcg??ccttttcgttaccccgcagctacccgggtgagtgctacgggtgattgcttcggcgcgatgcatttgccgagttagtacgaacccgcgcatcacgg?aaaaaagggatcccgtaggtctgcgtgtcgccgtatgctcacgccggcggc?agggcat?ggtatagcgggaaat??acgttgggtggcggc??tgct?taag?ccgatgtacgtaccaccgcattatcctagaatacccgatgcgtgccttgtaggcgacagagcgtctgggtattattgaacgaccgggctaagtcttctatagctacaggacat?ct?agtc?tactgga?actcctcactccgcg????tgccctagatataggtgcaggtattcgcgggcctccaaaaaaacgcggtccattagtaccggcttcaagaatttgaaccccacgtggca?gttccctgaaaagccccgttg?gca?cc?atttttgattctaacaactgacatggctatagggcctgcgcg??ggg?ctct?gggccaaggc?ttctgtggctgcgttgcccgaaga?gaaccccccatggggtgtttctgcgccttgcttcgtgatgtcctacctgctcatttggaacggccgactc?tggccggtttcccgtttgacactcgt??gttta?cccgatctttagc?cgattgcca?cagcctgcacacctaggctccgtcttccataagcctacggccgttaggca?ggtgcgggctctcgtgcaa?gccgcgcgc???cg?aacgtatacccgactcga?gcctacgtcgtcg?ctttcagttggg?gcgcc?tcgtcgac?ccgcacgtaaccagc?cgacctcctttcgggatgg?gcgggcgttgctatttcgtaagtggaactcacacttcgatt?aacgcgccttcctagggctcatgtcacagggttgtgggggaccctagttgaatgggtacgccc?gccgcttcgtgttacccaacctaa"/>
                        <sequence id="seq_Japan346e" spec="Sequence" taxon="Japan346e" totalcount="4" value="acgtgtgtcgatgccgggcatagttggacgaaaaggtgctcaacccgcggg?cgtgcatcacctc?cgggacggcgtctaaaaggggatccccaccgcctacgtaga?cggggatctttgatcaggt?caccggtcagaagagttaaga????cac??aagaaggata?cggcgtatcgttctttgagacac?aagaat?caac?gcgcacaggtaaaggcgggacgacc?acgtgtcccccacgaagggagccggggcg?tgaaatcac?cctcg???????tgcgtgtg?gc?ccccacgggcaacctggttgggacccccagaaccat?tcctttcccttaac?ggaggtggagacttgctct?cgcgccataaggcc?tcgacgaataagaacagacaga?agacagttgacgcgaatgaa??????aaaaaagac?ggcctga???gtcgaca?gaactatatttcc?tgaacacgagg??gacggagaacatctgatacaggcgtcctcgctttcatacccaag??gcaccgctcgataga?attct?aggttctttgagcgcggaccctat???g????ttgt???atccgc?tcgaaccgaacctcaacgtcggcgcccaaaagcaac?tagtcatg??ggcgcgcagg?ct?cctaagatggaagacggcgcaaagagggattgccatcgt?agaactgagcccgggcaagattaacag?aaagcgttctcgccccgca?ctaaattagtacggccgat?cgggagattcataccgggaagctaaggct?gcgtcccgagtctcccgggcccctatact??agggggatcgcatgctaacagatcccccagtc?ccaagtgg?agttcacgttggccga?gctgaggata??aactcagccggtacagcaccacacg?tcgtttctagttcgaccagctggcta?ctacaaagca??ttaccaaagagaccgcgcgatggtttgtggacagattcctaactcctaaggggccgccat?aatccgcgcgagggcgcgctcttgggctgtaccacgagcctggcatgagtgagtcagtcatcatggac?agcatcgctccttttcgttaccc?gcagctacccgggtgag??ctacgg?tgattgcttcggcgcgatgcatttgccgagttagtacgaacccgcgcatcacggcaaaaaagggatcccgtaggtctgcgtgtcgccgtatgctcacgccggcggcgagggcattggtatagcgggaaatg?acgttgggtggcggc??tgctgtaagcc?ga?gtacgtaccaccgcattatcctagaatacc?gatgcgtgccttgtaggcgacagag???ctgggtattattgaacgaccgggctaagtcttctatagctacaggacatcctaagtcttactggatactcctca?tccgcg?????gccctagatat?ggtgcaggtattcgcgggcctccaaaaaaacgcggtccattagtaccggcttcaagaatttgaaccccacgtggcacgttccctgaaaagccccgttgtgcagccgatttttg?ttctaacaactgacatggctatagggcctgcgcggagggcctctagggccaaggccc?ctgtggctgcg?tgcccgaagaggaaccccccatggggtgtttctgcgccttgcttcgtgatgtcctacctgctcatttg?aacggccgactcgtggccg?tttcccgtttgacactcgtcg?tttaacccgatctttagcacgattgccatcagcctgcacacctaggct?cgtcttccataagcctacgg?cgttaggcatggtgcgggctctcgtgcaaggcc?cgcg??acc?aaacgtatacccgactc?atgcctacgtcgtcgactttcagttgggtgcgccttcgtcgactccgcacgtaaccagccc?acctcctttcggg?tggcgcgggcgttgctatttcgtaagtggaactcacacttcgattcaacgcgccttcctagggctcatgt?aca?ggttgtgggggaccctagttgaatgggtacgcccagccgcttcgt?ttacccaacctaa"/>
                        <sequence id="seq_Kampung_Dalan_K363" spec="Sequence" taxon="Kampung_Dalan_K363" totalcount="4" value="acgcgtgccgacgccg?gcatagttggataaaaaggtgctcaacccgcgggtcgtgcgtcccctc?cgggacggc?tctggaaggggatcctcatc?cccacgtag?tcaggggtctttgatcaagttca?cggtca?acgagttaaag???gcccaaagg??gggtactggcgtaccattctctg?gacgcgaagaattcaaccg?gcacagg???agacggggcgacttacgtgccccccacaagg?aagccgggac?ttgagatcacgcttcg????tctt?cgcgttagtcccgcacaggtaacctggttgggacccccagaaccgtatcctttccctcaactga?ggtggagacctgctctatacaccataagaccatcgatgaatgagaacagacacagagacagtcgacgcgaatgaaagaacggaaaaaggt?gacccga???gtcgacatgaactatattcccatgagcatggaggggacggagaacacccgatacaggcgtgcccgctttcgtacccaag??gcaccattcggtagaaactctcac?ttctttgagtgcggaccctgt????????ttgt???atccgcttcgaaccgaactctaacgctggcgcccgaaagcaacatagtcatgccggcgcgcaggacttcctaggatggaagacggcgcaaagagggatggccatagtcagaactgaacctgggcaagg?taaaag?aaagcgttctcgccc?gcgactagattagtgcggccgattcgggagacttgtagcgggaagctaaggctggcatcccgagtctccccagcccctatact??agggggatcgcatgttgacaagtcccccg?tccccaagt?ggagttc?cgttggccgaggttgaggatagcaaatcagccggcacagcaccacacggtcgtttccagttcgattagccggctatctgtagagcattttaccaaggagaccgcgcggtggtttgtggatagattcccaactcctagggggccgccgtccatccgcgctagggcgc?cttt?gggct??gccacgagcctagcacgagtgagtgagtc?tcatgggtgagcatcg?tccttctc?tcgcctcgcggctacccgggtgagtgctacgagtgattgcttcagcgcgatgcattcgccgagctagcacga???????aagcgcaccaaaaaagggatcccgtaggtctg?gtgttaccgtgtg?ttacgccggcggcgagggcattggtatagcg?gaaatgc?cgttgggtggcggcagtgctgcaagcgcggtgtacg??ccaccgcattatcccagaatacccg?tgcgtatcttgtaggcgacagagcatctgggtattatt?aacaaccgggctaggtcttctttagctgtggaac?tcctaag?cccgatgg?tatctaacattccgcg?????gccctagatataagcgcaggtactcgcgagcc?ccaaaaaaacgcggtccgctagtaccgatttcgagaattcgaactccacgt?gcacgtcccttgaaaagccccgttgtgtggacgatttttga?tccaacaaccgacagggttgcagggcctgtgcggagggcct?tgggaccagggt?ctctgtagctgcgttgcctggagaggaaccccccatggggtgtttccgcgccttgcttcgtga?gtcctacctgctcgtttgg?acggccaactc?cggtcggtttccag?ttgagactcgtcggtttgacc?gatctttagcgcgattgc?atcagtctgtacacctgggctccgtc?tccataggtttacg?ccgttaggcgtggtgcgggtt?tcgtgcaaggccacgcgcaaccggaacgtatcctcgactcgatgcct?cgtcgtcgactttcagttgggtgcgccttcgtcgactccgcacgtaaccaacccgacctcctctcgggatggcgcgggca?tgctatctcgtaagcgagactcacacttcgattcaatgctcctttccggggctcgtgccacaagattgtggaggaccccaattaaacgggtgcgcccagccgcttcgtagtacccaacctag"/>
                        <sequence id="seq_LMNP-1" spec="Sequence" taxon="LMNP-1" totalcount="4" value="aagcgtgccgacgccgggcatagttggataaaaag??gctcaacccgcgggtcgtacattccct??cgg?acggcgtctggaaggggatcctcact?cccacgtagatcagggat?tttgatcaagttc?ccggtcagacgagttaaag????cccaggggaggggtactggcgtaccgttctctg?gacgc?aagaa?tcaactgtgca?aggtcgagacggggcgacttatgtgcccccc?caaggaaagccgggacgttgagatcacgcttcg?????cgtatgcgttagccc?gcacaggtaacctggttgggacccccagaacc?tatcctttccctcaactgaaggtggagacttgctctatacaccataagaccatcgatgaatgagaac?ga?acagagacaatcgacgcgaatgaaagaacggaaaaaggt?gatccga???gccga?a??aactatattcccatgaacatgaaggg?acg?a?agcacccgatacaggcgtgcccgctttcgtac?caag???caccactcggtggaaactct?acatcctttgagcgcggaccctat???a????ttgt???a?ccgcttcgaaccgaaccctaacgctggcgccc?aaag?a??cca?ccat?c??gcgcgcaggacttcctag?atggaaaacggcgc?aagagggatggccatagtcagaattgaacctgggcaaggctaaaagcaaa?cgttctc?ccctgcgactag?ttagtgcggccgattcggga?ccttatagcggg?agctaaggctggcatcc?gagtctccccagc?cttatact??agggggatcgcatgttgacaaatcccccggtccc?aagtgggag?tcacgttggccgaggttgaggatag?aaatcagccggcacagc?ccacacggtcgttt?cagttcgatcagccggctatctg?agagcattttacc?aggagaccgcgcggtggtttgtggacagattcccaactcttggggggccgccgtccatccgcgttagggcgcgcttttggactgtgccgcgagcct?gcacgagtgagtgactt?tcatgggcgagcgtcgctccttctcgtcgccccgcggctacccgggtga?tgctacgagtgattgcttca?cgcgatgcattcgccgagctggcacgaact?????agcgcaccaaaaaaggg?tcccgta?gtctgcgtgttaccgtgtgcttacgccggc?gcgagggcattgggatagcgggaaatgcacgttgggtggcggcagtgccgcaagcgcggtgtacgtaccaccgcatcatctcatgatacccgatgcgtatcttgt?g?cggcagagcatctgagtactattgaacaaccgggctaggtcttctttagct?tgg?acatcctaattcccgatggatacctaacattccgcg????tgccccagatataagcgcaggtactcgcgggcctctaaaaaaacgcggtccgctagtgccgatctc?agaattcgaactccacgtagcacgtcccttaaaaggccccattgtgcggacgatttttgcttccaacagtcgacagggctgcagggcctgt?cggagggcctctggggccagggtcctctgtagctgcattgcccggagaggagccc??catgg?gtattt?cgcgccttgcttcgtgatgtcatacctgctcatttggaacggccaactcgcggtcggtttcccgttt?agactcgttggtttgacccgatcttta?cgcgattgccatca??ctgca?acctgggctccgtcttccataggcttacggccgttaggcgtggtgcgggttctcgtagaagg?cacgcg??accggaacgtatctccgactcga?gcctacgt?gttgactttccgttgg?tgccgcttcgtcg?ctccgc??gtaaccaacccgacctcctc?cgggatggc?cgg?cgtt??tatctcgtaagcgagactcacacttcgattcaatgcgcctttccggggctcgtgccacaagatt?tgggggaccccaattaaacgggtgcg?ccagccgcttcgtggtacccaacctag"/>
                        <sequence id="seq_M2" spec="Sequence" taxon="M2" totalcount="4" value="acgcgtgccgatgccgggcatagttggataaaaaggtgctcaacccgcgggtcgtgtatcccctctcgggacggcgtctggaaggggatcctcaccgcccacgtagatcagggatctttgatcaagttcaccggtcagacgagttaaag?gtgcccaaaggaggggtactggcgtaccgttctctgagacgcgaagaattcaactgcgcacaggtcgagacgaggcgacttacgcgccccccacaaggaaagccgagacgttgagatcacgcttcg?attttttacgcgttagccccgcacaggtaacctggttgggacccccagaaccatatcctttccttcaactgaaggtggagacttgctttatacaccataagaccatcgatgaatgagaacagacacggagacagtcgacgcgaatgaaagaacggaagaaggtggacccgagaagtcgacatgaactatattcccatgaacatgaaggggacggtgaacacccgatacaggcgtgcccgctttcgtacccaag??gcaccactcg?tagaaactctcacattctttgagcgcggaccctatcaaagat?ttgtgttatccgcttcgaatcgaaccctaacgctggcgcccaaaagcaacatagtcatgccggcgcgtaggacttcctaggatggaagacggcgcaaagagggatggccatagtcagaactgaacctgggcaaggctaaaagcaaagcgttctcgccccgcgactagattagtgcggccgattcgggagacttatagcgggaagctaaggctggcatcccgagtctccccagcccctatact??aggagaatcgcatgttgacaaatcccccggtccccaagtgggagttcacgttggccgacgttgaggatagcaactcagccggcacagcaccacacggtcgtttccagttcgatcagccggctatctgtagagcattttaccaaggagaccgcgcggtggtttgtggacagattcccaactcctagggggccgccgtccatccgcgctagggcgcgcttttgggctgtgccacgagcctagcacgagtgagtgagtcatcatgggcgagcattactccttctcgtcgccccgcggctacccgggtgagtgctacgagtgattgcttcagcgcgatgcattcgccgagctagcacgaa????aaaagcgcaccaaaaaagggatcccgtaggtctgcgcgttaccgtgtgcttacgccggcggcgggggcattggtatagcgggaagtgcacgttgggtggcggcagtgctgcaagcgcggtgtacgtaccaccgcattatcccagaatacccgatgcgtatcttgtaggcgacagagcatccgggtattattaaacagccgggctaggtcttctttagctgtggaacatcctaagtcccgatggatacctaacattcagcggcattgccctagatataagcgcaggtactcgcgggcctccaaagaaacgccgtccgctagtaccgatttcgagaactcgaactccacgtagcacgtcccttgaaaagccccgttgtgcggacgatttttgattccaacaaccgacggggctgcagggcctgtgcgaagggcctctggggccagggtcctctgtagctgcgttgcccggagaggaaccccccatggggtgcatctgcgccttgcttcgtgatgtccgacctgctcatttggaacggccaactcgcggtcggtttcccatttgagactcgtcggtttgacccgatcttttgcgcgattgccatcagtctgcacacctgggccccgtcttccataggctgacggtcgttaggcgtggtgcgggttctcgtgcaaggccacgcgcaaccggaacgtatccccgactcgatgcctacgtcgtcgactttcagttgggtgcgctttcgtcgactccacacgtaaccaacccgaccccctctcgggatggcgcgggcgttgctatctcgtaagcgagactcacacttcgattcaatgcgcccttccggagctcgtgccacaagactgtgggggaccccaattaaacgggtgcgcccagccgcttcgtggtacccaacccag"/>
                        <sequence id="seq_M3" spec="Sequence" taxon="M3" totalcount="4" value="acgcgtgccgatgccgggcatagttggataaaaaggtgctcaacccgcgggtcgtgtatcccctctcgggacggcgtctggaaggggatcctcaccgcccacgtagatcagggatctttgatcaagttcaccggtcagacgagttaaag?gtgcccaaaggaggggtactggcgtaccgttctctgagacgcgaagaattcaactgcgcacaggtcgagacgaggcgacttacgcgccccccacaaggaaagccgagacgttgagatcacgcttcgtattttttacgcgttagccccgcacaggtaacctggttgggacccccagaaccatatcctttccttcaactgaaggtggagacttgctttatacaccataagaccatcgatgaatgagaacagacacggagacagtcgacgcgaatgaaagaacggaagaaggtggacccgagaagtcgacatgaactatattcccatgaacatgaaggggacggtgaacacccgatacaggcgtgcccgctttcgtacccaaggggcaccactcg?tagaaactctcacattctttgagcgcggaccctatcaaagatgttgtgttatccgcttcgaatcgaaccctaacgctggcgcccaaaagcaacatagtcatgccggcgcgtaggacttcctaggatggaagacggcgcaaagagggatggccatagtcagaactgaacctgggcaaggctaaaagcaaagcgttctcgccccgcgactagattagtgcggccgattcgggagacttatagcgggaagctaaggctggcatcccgagtctccccagcccctatact??aggagaatcgcatgttgacaaatcccccggtccccaagtgggagttcacgttggccgacgttgaggatagcaactcagccggcacagcaccacacggtcgtttccagttcgatcagccggctatctgtagagcattttaccaaggagaccgcgcggtggtttgtggacagattcccaactcctagggggccgccgtccatccgcgctagggcgcgcttttgggctgtgccacgagcctagcacgagtgagtgagtcatcatgggcgagcattactccttctcgtcgccccgcggctacccgggtgagtgctacgagtgattgcttcagcgcgatgcattcgccgagctagcacgaact??aaaagcgcaccaaaaaagggatcccgtaggtctgcgcgttaccgtgtgcttacgccggcggcgggggcattggtatagcgggaagtgcacgttgggtggcggcagtgctgcaagcgcggtgtacgtaccaccgcattatcccagaatacccgatgcgtatcttgtaggcgacagagcatccgggtattattaaacagccgggctaggtcttctttagctgtggaacatcctaagtcccgatggatacctaacattcagcggcattgccctagatataagcgcaggtactcgcgggcctccaaagaaacgccgtccgctagtaccgatttcgagaactcgaactccacgtagcacgtcccttgaaaagccccgttgtgcggacgatttttgattccaacaaccgacggggctgcagggcctgtgcgaagggcctctggggccagggtcctctgtagctgcgttgcccggagaggaaccccccatggggtgcatctgcgccttgcttcgtgatgtccgacctgctcatttggaacggccaactcgcggtcggtttcccatttgagactcgtcggtttgacccgatcttttgcgcgattgccatcagtctgcacacctgggccccgtcttccataggctgacggtcgttaggcgtggtgcgggttctcgtgcaaggccacgcgcaaccggaacgtatccccgactcgatgcctacgtcgtcgactttcagttgggtgcgctttcgtcgactccacacgtaaccaacccgaccccctctcgggatggcgcgggcgttgctatctcgtaagcgagactcacacttcgattcaatgcgcccttccggagctcgtgccacaagactgtgggggaccccaattaaacgggtgcgcccagccgcttcgtggtacccaacccag"/>
                        <sequence id="seq_MXV001" spec="Sequence" taxon="MXV001" totalcount="4" value="ac?cgcgccgatactaggtagagtcaaataaaaagatatccagtgggtgggtcgcgcaccccccccaatggcggcatctggaaggcgatcgccgccgcccgtgcgagtcagggatttttgatcaagtccaccgagcaagcaagttgaag???gtccaaaggaagggtactggcgtaccgtcttctgggacgcgaggaatgtaactgcgcacagggcgagacgggaagatttacgtatcctccacaaaaaaaattagggcgttgaaaccacgcctcg????tcttacgcgtgagccccccacaggtggccgggctgggacccccggagccatatcctttccctcaactgagggtggggacttgccctatacactataagaccatcgacgaataagaacaaacagaaaaatagacaacgcgaatgggaa???ggaaaaaggt?gacctga???gtcgacatgaactatgcccccatgaacgtgagggggacagaggacactcaatgcaggcgccctcgctctcgtgctcaag??gcaccacttgatagaaacttatgcattccttgggcgcggactccatcaagga??ttgtg?tatccgcttcgagccgaaccttaatgctggcgttaaaaagcaacatactcatgctggcgcgcagtgcttcccaagattggagacggcacaaagtggtgtggccatagtcagaactgaacctgcgtgaggctaacggcaaagcgttttcaccccgcgaccagaccggtgcggctaagccgggagacttatagcgggaagacgaggacggcgtctcgaggctcccgagtccctatact??agggcgatcgcatattgacaaatcccccagttcccgagcgggagcttgcgctagccgaggctgagggtggcagcccagccggcacagcaccacgcggccacttccggttcgaccagccggctatctgcaggacactcggcgaaagagatcgcgcggtggtgtaaaaacgggttcccgactcctaaggggtcttcg???ggtgacgcgaaggcgcgcctttaggctgtgacactggcccagcacaagtgagcgagtcgtcaggagcgagcaccgctcctcctcgctgccccgcgactagccgcgtgagcactacgaacaattccctcggcgcagtgcacttgacgggctagcacgga???gcgaagcgcactaaaaagaagatcccgtaggtctgcgtgttgccgtgcgctcacgccggcgacgaaggcattggtacaaccggaaatgcacgttgggcgggggcagtgctgcagatccggtacacgtattgccgcactaccccggaatacctgatacgtatactatggacgacagaatatctgggtattattgaacgaccaggctaggcctgctatagctacggaacactatgagttccaatggatgcct?atattccgcgg????gctctaggcataagtgcaggtacttgcgggtccccaaaaaaacgcggtctgctgttaccggcttcgagaattcgaaccccaactgccacattccttggaaaaccccgtcgtgcgactggcttttgattttaacaaccgacaggactacggggcctgcgcagaaggcctttagagccaaggccctctatggtcgcgttacccggagaggaactccccgtggggtgtttctacgctctgctctgtggtgtcctagctgctcacttgaggggaccaggtcgcgatcggttcctcgtttaggactcgtcgacttgacccgattccgagagcgattgtcatcagtgtgcacac?cgggctacgtcttccataggcttccggccgttagatgtggtgcgggttttcgtgcaaggccacgcgcaaccaagacgtacccccgacccggcgtttacgctgtcgactctcagttgggtgcgccttcgtcgagtctgtacgtagccagcccgttctcctctcgagacagtgcgggtgttgctgtctcgccgaccagactctcgcttcgattcaatgcgtctctccggggttcatgtcacggggttgtgggggacctcggctaagcaagcacgtccagccacttcgtggcaccc?acctgg"/>
                        <sequence id="seq_Mexico_A-mcf" spec="Sequence" taxon="Mexico_A-mcf" totalcount="4" value="acgcgcgccgatgccgggcagagtcgaataagaagatattcaaccgatgggtcgtgcatcccctcccggggtgatggctggggggcggtccccaccacccgcgtagatcaggaatctctgatcaaacttgactatcagacgaactaagactggcccaaaggaggggtaccggtgtaccgctctctgggacgcgaagggtgtaactgcgtgcgactcgggacggggcgacttgcgtgtcactagcagagaaggccggagcgttggagttacgtctca???ctcttacacacgggcgccccacaggtggctgagttaaggctttcgcaaccagatcctttcccccaactgaaaactgagactcgctctgta?accataagaccgttggcgagcaaaaatcaagagagaagcagtcgacgcgagtggaagagctgaaaagggtaaacatgaaggctcggtatgaactatgtccccgtgaacatgaggggcacggaagacgcccggcacaagcatgttcattcgcgtatccaagacccaccactcgataaaagctctcgcgcttttatggcatggaccctactgggaagtttactacatccgtctcgaactgacccttaacactggcacccataagcagcatagtcatgctggggcgcaggattccccaaaatggaaggtgacataaggtaagacggctctaatcaggactgaacttgctcagagccggcggtgacgtatctccgccccgcgatcagattagtgcagccgagccaaagaacttacagtggaacgctaggtctgacgtcccgggtattccgatcccctacgtcttaggggggttgcgtgtcgacaaatcgcccagtccccaagcgaggatccacattgatgggggccggggatggtaacccagccgacacatcatcgcgtggtcgcttccagttcgaccagccggttatccgcagagcactcggcgaaggagccggcgcggtagggtaaggacaggttcccacttcccaaagggctgccgtccatccgcgcgaggatgcgcttccgggctgtgccacgagcctagcacggatgagtgagccatcgtgagcgagcaccgtccctccccgttgccccgcggctacctggacaggcactgcgagcgattccctcggcgcggcgcgccttccgatctaacgcgaacccgcgcagtgcagcgaaaaaaagatctcgcagatctgcgtgttgccgcgtgcccacgtcggcggcgagaccatcggtatggtcggaaatcgacgctgggcagcagcgacgttgcaagcccagcgtgtgcgccacagcactatcccagaatacccgacgcgcatatcgcagacgaaagggtatctgggtattactgagcgatcggactggattctctatacctacggaacatcccaggtcttactggatacctaatttcccataatgcttccctcgacataagtgcaggtactcgcgggcgcccagaaaaacaagatccactagtacttgctctggaacttcaggtcccccgtggcacgctccttgaaaagccccgttgtgcggccgattcctgactctaacgaccgacggggctacagggtctacgcggaagacttccagggttcaagctccccgcggctgtgtcgcccggaaaggaatcctttatggggtgttcctacgttttgtttcgtgatgtcctagctgctcacttggaacgaccaggtttcggtcgattccccgttcgagattcatcggttcgactcagccccgagcgcggttgccataagtctgcacactcgggctccgctctccgtaggcttcccgccgttgggcgcggcgcaggtttccgtgcgaggttacacgtagccaagccgcgcccccaatccaatacctccatcgtcgatccctagcctagcacgcctttgccaagtccgcgcttaaccagcccaacctccttccggggtggcgtgggcgttgccatcttataggcgaggctcttgtttcgacccaataagctttcccggggctcatgtcgcagagttgtgggggcacccaattagacgggtacaccgaaccgtcttacggtgtttagcctag"/>
                        <sequence id="seq_Nichols" spec="Sequence" taxon="Nichols" totalcount="4" value="acgcgcgccggt?ccgggcagagtcgaataa?aggatattcaaccgatgggtcgtgcatcccctcc?ggggtgatggctggggggcggtccccaccacccgcgtagatcaggaatctctgattaa?cttga?tatcagacgaactaagactg?cccaaaggaagggtaccggtgt?ccgttctctggggcgagaagggtgtaactgcgcgcgactcgggacggggcgacttgcgtgtcactagcagagaag??cggagcgttggagttac?tctca???ctcttacacacgggcgccccaaaggtggctgagttaaagctttcgcaaccagatcctttcc?ccaactgaaaactgagactc?ctctataca?cataagac?gttggcg?gcaa?aatcaagagagaagcagtcgacgcgagtgg?agagctgaaaagggt?aacattaaggcttggtg?gaactatgtccccgtgaacatgagg?gcacggaggatgcccg?cacaattatgtt?attcgcgtatccgagacccaccactcgataaaggctctcgcgctttttgggcatgaaccctactgggacgtttattacatccgcttcgaactgacccttaacact?gcgttcataagaagcatagtcatgctggggcgca?gattc?ccaagatggaaggtgacataagataagacggctctaatcaggact?aac?tgctcagagccg?cggtgacgtatctccgccc?gcgatcaagttagtgc?gccgagctaaagaacttacagcggaacgctagatctg?cgtcccgagtattccgatcccctacgtcttaggggggttgcgtgttg?caaatcgcccagtccccaaacgaggatccacg?tgat?ggggccggggatggtaaaccagccgacat?tcatcgcgtggtcg??tccagttc?gccagccggttacccgcagagcacccggcgaaggagccggcgc?gtagggtaaggacaggttcccacttcc?aaagggctgccgtccatccgcgcgaggatgcgcttccgggctgtgccacgaac?tagcacggatgagtgagccatcgtgagcgagcaccgt?cctc?ccgttgctccgcggctacccg?acaggcaccgcgagcgattccctcggcgcggtgcgctttccgagctaacgcgaacccg?gcagtgcagcgaaagaaagatctcgtagatctacgtgttgccgtgtgcccacgt?ggcggcgagacaatcggtatggccggaaat??acgctgggcagcagc???g?tgcgagcccagcgtgtgcgcc?cagcacta?cccagaatactcgacgcgcatatcgcagacgaaagg?tatctgggtattactgagcgatcggactgggttctccata?ctacggaacatcccaagtcttactggatacctaatttcccataatgcttccctc?acat?agtgcgggtactcgcgggcgcccagaaaaacaagatccactag?acttgctctggaacttcaagtcccccgtagcgcgctc?ttgaaaagccccgttatgcggccgattcctgaccctaacgaccgacggggctacagggtctacgcg??aaacttccagggttc?agctccccgcggctgtgtcgcccaggaaggaatccttt?tggggcgttcctacgtt?tgtttcgtgatgtcctagctgcccacttggaacgac?aggtttcggtcgattccccgttcgagattta?cggttcgactcagccccgagcgcggctgccataggtctgcatcctcgggc?ccgctttccgtaggcttcccgccgttgggcgcggcaaagat?tccgtgcgaggttac?cgtcg?caagccgcgcccccaatccaatacctcca?cg?cgatccctagcctagcacgcccttgccaagtccgcgcttaa?cagcccaacctcctgtcgggatggcttg?gcgttgccatcttataggcgaggctcttgtttcgacccaatgagc?ttcccggggctcatgtcgcagagt?gtgagtgcacccaattagacgggtacacc?aaccgtcttacggtgtttagcctag"/>
                        <sequence id="seq_Nichols_Houston_J" spec="Sequence" taxon="Nichols_Houston_J" totalcount="4" value="acgcgcgccggtgccgggcagagtcgaataagaggatattcaaccgatgggtcgtgcatcccctcccggggtgatggctggggggcggtccccaccacccgcgtagatcaggaatctctgatcaaacttgactatcagacgaactaagactggcccaaaggaagggtaccggtgtaccgttctctggggcgagaagggtgtaactgcgcgcgactcgggacggggcgacttgcgtgtcactagcagagaaggccggagcgttggagttacgtctca???ctcttacacacgggcgccccaaaggtggctgagttaaagctttcgcaaccagatcctttcccccaactgaaaactgagactcgctctatacaccataagaccgttggcgagcaaaaatcaagagagaagcagtcgacgcgagtggaagagctgaaaagggtaaacattgaggcttggtgtgaactatgtccccgtgaacatgaggggcacggaggatgcccgacacaattatgttcattcgcgtatccgagacccaccactcgataaaggctctcgcgctttttgggcatgaaccctactgggacgtttattacatccgcttcgaactgacccttaacactagcgttcataagaagcatagtcatgctggggcgcaggattctccaagatggaaggtgacataagataagacggctctaatcaggactgaacttgctcagagccggcggtgacgtatctccgccccgcgatcaagttagtgcagccgagctaaagaacttacagcggaacgctagatctgacgtcccgagtattccgatcccctacgtcttaggggggttgcgtgttgacaaatcgcccagtccccaaacgaggatccacgttgatgggggccggggatggtaaaccaaccgacatatcatcgcgtggtcgcttccagttcggccagccggttacccgcagagcacccggcgaaggagccggcgcggtagggtaaggacaggttcccacttcctaaagggctgccgtccatccgcgcgaggatgcgcttccgggctgtgccacgaacctagcacggatgagtgagccatcgtgagcgagcaccgtccctccccgttgctccgcggctacccggacaggcaccgcgagcgattccctcggcgcggtgcgctttccgagctaacgcgaacccgcgcagtgcagcgaaagaaagatctcgtagatctacgtgttgccgtgtgcccacgtcggcggcgagacaatcggtatggccggaaatcgacgctgggcagcagcgacgttgcgagcccagcgtgtgcgccacagcactatcccagaatactcgacgcgcatatcgcagacgaaagggtatctgggtattactgagcgatcggactgggttctccatacctacggaacatcccaagtcttactggatacctaatttcccataatgcttccctcgacataagtgcgggtactcgcgggcgcccagaaaaacaagatccactaggacttgctctggaacttcaagtcccccgtagcgcgctccttgaagagccccgttatgcggccgattcctgaccctaacgaccgacggggctacagggtctacgcggaaaacttccagggttcaagctccccgcggctgtgtcgcccaggaaggaatcctttatggggcgttcctacgttttgtttcgtgatgtcctagctgcccacttggaacgaccaggtttcggtcgattccccgttcgagatttatcggttcgactcagccccgaacgcggttgccataggtctgcatcctcgggctccgctttccgtaggcttcccgccgttgggcgcggcaaagatttccgtgcgaggttacacgtcgccaagccgcgcccccaatccaatacctccatcatcgatccctagcctagcacgcccttgccaagtccgcgcttaatcagcccaacctcctgtcgggatggcttaggcgttgccatcttataggcgaggctcttgtttcgacccaatgagctttcccggggctcatgtcgcagagttgtgagtgcacccaattagacgggtacaccgaaccgtcttacggtgtttagcctag"/>
                        <sequence id="seq_PHE120033A" spec="Sequence" taxon="PHE120033A" totalcount="4" value="?c?cgcgccggtgccgggcagagtcgaataagaagatattcaaccgatgggtcgtgcatcccctcccggggtgatggctggggggcggtccccaccacccgcgtagatcaggaatctctg?tcaaacttgactatcagacgaactaagactggcccaaaggaagggtaccggtgtatcgttctctaggacgagaagggtgtaactgcgcgcgactcgggacgg?gcgac?tgcgt?tcactagcagagaaggccggagcgttggagttacgtctca???ctcttacacacgggcgccccaaaggtggctgagttaaggctttcgcaaccagatcctttcccccaactgaaaactgaga?tcgctctatacaccataagaccgttggcgagcaaaaatcaagagag?agcagtcgacgcgagtggaagagctgaaaagggtaaacattaaggctcggtatgaacta?gtccccgtgaacataaggggcacggag?acgcccgacacaagcat?ttcattcgcgtatccaagacccaccactcg?taaaggctctcgcgctttttgg?catggaccctactgggaagtttattacatccgcttcgaactgaccctt?a?actggcgttcataag??gca?agtcacgttggggcgcaggattctcc?agatggaag?tgacataagaagagacggctctaatcaggactgaacttg?tcagagccggcggtgacgtatctccgccc??cgatcaaattagcgcagccgagctaaagaacttacagcggaacgctaggtctgacgtcccgagtattccga?cccctacgtcttaggg?ggttgcgtgttga???atcgcccagtccccaagcgaggatccacgttgatggg?gc?ggggatggtaaa?tag?cgacatat?atcgcgtggtcgctttcagtttgaccagc?ggtta?ccgca?agcactc?gcgaa?gagccggcgcggtag?g?aaggacaggttcccacttcctaaagggctgccgtccatccgcgcgaggattcgcttccgggctgtgccacgagcctagcacggatgagt??g??atcg?gagcgagcaccgtccctccccgttgccccgcgg??acccggacaggcaccgcgagc?attccctcggcgtggtgcgctttccgagctaacg?gaacccgctcagtgcagcgaaaaaaagatctcgtagatctgcgtgttg?cgtgtgcccacgtcggcggcgagacaatcggtat?gccgggaatcg?cgctgggcagcagcgac?ttgcaagcccagcgtgt?cgccacagcactatcccagaatacacgacgcgcatatcgcagacgaaagggtatctgggtattactgagcgatcggactgggttctcc?tacctacggaacatcccaagtcttactggatacctaatttcccataatgcttccctcgacataagtgcaggtgctcgcgggcgccca???aaacaagatcca?tagtacttgctctggaacttcaagtcccccgtagcacgctccttgaaaagccccgttgtgcggccgattcctgactc?aacgaccgacggggctacagggtctacgcggaag?cttccagggttcaagctccccgcggctgtgtcgcccggaaaggaatcctttatggggcgttcctacgttt?gtttcgtgatgtcctagctgctcacttggaac?gccaggtt?cggtcgattccccgttcgagatttatcggttcgactcagc?ccg?gcgcg?ttgccataggtctgcatcctcgggctccgctt?ccgtaggcttcccgccgttgggcgcggcaaaggtttccgtgcgaggttacacgtagccaagccgcgcccccaatccaatacctccatcgtcgatccctagcctagcacgcctttgccaagtccgcgcttaaccagcccaacctcctgtcgggatggcgtgggcgttg?catcttataggcgaggctcttgtttcgacccaatgagctttcccggggctcacgtcgcagagttgtgagtgcacccaattagacgggtacaccgaaccgtcttacggtgtttagcctag"/>
                        <sequence id="seq_PHE130048A" spec="Sequence" taxon="PHE130048A" totalcount="4" value="?cgcgcgcaggtgccgggcagagtcgaataagaagatattcaaccgatgggtcgtgcatcccctaccggggtgatggctggggggcggtccccaccaccc?cgtagatcaggaatctctgatcaaa?ttgactatcagacgaactaagactggcccaaaggaagggtaccggtt?accgttctctgggacgcgaagg??gtaactgcgcgcgactc?ggacggggcgac?tgcgtgtcactagcagagaaggccggagcgttggagttacgtctca???ctcttacacacgggcgccccaaaggtggctgagtt?aggctttcgcaaccagatcctttcccccgactgaaaactgagactcgctctatacaccataagaccgttggcgagcaaaaatcaagagagaagcagtcgacgcgagtggaagagctgaaaagggt?aacattaaggctcggtatgaactatgtccccgta?atatgaggggcacggaggacgcccgacacaagcatgttaattcgcgtatccaagacccaccactcgat?aaggctctcgcgctttttgggcatggaccctactgggaagtttattacatccgtctcgaactgaccctta?cactggcgtt?ataagcagcatagttatgctggggcgcaggattccccgagatggaaggtgacataaggtaagacggctctaat?aggactgaacttg?tcagagccggcggtgacgtatctccgccccgcgatcgga?tagtgca?ccgagccaaagaacttacagcggaacgctaggtctgacgttccgagtattccgatcc?ctacgtctta?gggggttgcgggttgacaaatcgcccagtcccc?agcgaggatccacgttgatgggggccggggatggtaaaccagccgacatatcaccgcgtggt?gcttccagttcgaccagccggttatccg?agagcactcggagaaggagccggcgcggtagggtaaggacaggttcccacttcctaaagggctgccgttc?tccgcgcgaggatgcgcttccgggctgcgccacgagcatagcacggatgagtgagccatcgtgagcgagcaccgtccctccccgttgccc?g?ggctacccggacaggcacc?c?agcggttccctcggcacgatgtgctttccgagctaacgcgaacccgcgcag?gcagcgaaaaaaagatctcg?agatccgcgtgttgccgtgtgcccacgtcggcggcgagaccaccggtgtggtcggaaatcgatgctgggcagcagcgacgttgcaagcccagcgtgtgcgccacagca?tat?ctagaatacccgacgcgcatatcg?a?acgaaaggg?atctgggta?tactgagagatcgga?tgggttctccatacctacggaacatcccaagtcttactggatac?ta?tttcccataatgcttccctcgacataagtgcaggtactcacgggcgcccagaaaaacaagatccactagtacttgctctggaaattcaggtcccccgt?gcacgctccttgaaaagcaccgttgtgcggccgattcctgactctaacgaccgacgtggctacagggtctacgcggaag?cttccagggttcaagctccc??cggctgtgtcgcc?ggaaaggaatccttcatggggcgttcctacgttttgtttcgtgatgttctagctgctcacttggaacgac?aggtttcggtcgat?ccccgttcgagattcatcggttcgactcagccccgagcgcggttgccataggtctgcatcc??gggctccgctttccgcgggcttcccgccgttgggcgcggcgcaggtttccgtgcgaggttacacttagccaagccgcgcacccaatccaatacctccatcgtcgatccctagcctagcacgcctttgccaagtccgcgc?taaccagcccaacctcctttcgggatggcgtgggcgttgccatcttataggcgaggctcttgtttcg?cccaatgagctttcccggggctcatgtcgcagagttgtgggggcacccaattagacgggtacaccgaaccgtcttacggtgtttag?ctag"/>
                        <sequence id="seq_PHE140073A" spec="Sequence" taxon="PHE140073A" totalcount="4" value="acgcgcgccgatgccgggcagagtcgaataagaagatattcaaccgatgggtcgtgcatcccctcccggggtgatggttggggggcggttcccaccacccgcgtagatcaggaatctctgatcaaacttgactatcagacgaactaagactggcccaaaggaggggtaccggtgtaccgctctctgggacgcgaagggtgtaactgcgtgcgactcgggacggggcgac?tgcgtgtcactagcagagaaggccggagcgttggagttacgtcttatccctcttacacacgggcgccccacaggtggctgagttaaggctttcgcaaccagatcctttcccccaactgaaaactgaaactcgctctgtacaccataagaccgttggcgagcaaaaatcaagagagaagcagtcgacgcgagtggaagagctgaaaagggtaaacatgaaggctcggtatgaactatgtccccgtgaacatgaggggcacggaggacgcccgacacaagcatgttcattcgcgtatccaagacccaccactcgataaaagctctcgcgcttttatggcatggaccctactgggaagtttattacatccgtctcgaactgacccttaacactggcacccataagcagcatagtcatgctggggcgcaggattccccaaaatggaaggtgacataaggtaagacggctctaatcaggactgaacttgctcagagccggcggtgacgtatctccgccccgcgatcagattagtgcagccgagccaaagaacttacagtggaacgctaggtctgacgtcccgagtattccgatcccctacgtcttaggggggttgcgtgtcgacaaatcgcccagtccccaagcgaggatccacattgatgggggccggggatggtaacccagccgacacatcatcgcgtggtcgcttccagttcgaccagccggttatccgcagagcgctcggcgaaggggccggttcggtagggtaaggacaagttcccacttcccaaagggctgccgtccatccgcgcggggatgcgcttccgggctgtgccacgagcctagcacggatgagtgagccatcgtgagcgagcaccgtccctccccgttgccccgcggctacctggacaggcactgcgagcgattccctcggcgcggcgcgccttccgatctaacgcgaacccacgcagtgcagcgaaaaaaagatctcgcagatctgcgtgttgccgcgtgcccacgtcggcggcgagaccatcggtatggtcggaaatcgacgctgggcagcagcgacgttgcaagcccagcgtgtgcgccacagcactatcccagaatacccgacgcgcatatcgcagacgaaagggtatctgggtattactgagcgatcggactgggttctctatacctacggaacatcccaggtcttactggatacctaatttcccataatgcttccctcgacataagtgcaggtactcgcgggcgcccagaaaaacaagatccactagtacttgctctggaacttcaggtcccccgtggcacgctccttgaaaagccccgttgtgcggccgattcctgactctaacgaccgacggggctacagggtctacgcg??agacttccagggttcaagctccccgcggctgtgtcgcccggaaaggaatcctttatggggtgttcctacgttttgttttgtgatatcctagctgctcacttggaacgaccaggtttcggtcgattccccgttcgagattcatcggttcgactcagccccga?cgcggttgccataagtctgcacactcgggctccgctttccgtaggcttcccgccgttgggcgcggcgcaggtttccgtgcgaggttacacgtagccaagccgcgcccccaatccaatacctccatcgtcgatccctagcctagcacgcctttgccaagtccgcgcttaaccagcccaacctcctcttgggatggcgtgggcgttgccatcttataggcgaggctcttgtttcgacccaataagctttcccggggctcatgtcgcagagttgtgggggcacccaattagacgggtacaccgaaccgtcttacggtgtttagcctag"/>
                        <sequence id="seq_Porvoo_FL_PD28_TU41" spec="Sequence" taxon="Porvoo_FL_PD28_TU41" totalcount="4" value="acgcgcgccgatgccggacagagtcgaataagaagatattcaaccgatgggtcgtgcatcccctcccggggtgatggctggggggcggtccccaccacccgcttagatcaggaatctctgatcaaacttgactatcaagcgaactaagactggcccaaaggaagggtaccggtgtaccgttctctgggacgcgaagggtgtaactgcgcgtgactcgggacggggcgacttgcgtgtcactagcagagaaggccggagcgttggagttacgtctca???ctcttacacacgggcgccccacaggtggctgagttaaggctttcgcaaccagatcctttcccccaactgaaaactgagactcgctctatacaccataagaccgttggcgagcaaaaatcaagagagaagcagtcgacgcgagtggaagagctgaaaagggt?aacatgaaggctcggtatgaactatgtccccgtgaacatgaggggcacggaggacgcccgacacaagcatgttcattcgcgtatccaagacccaccactcgataaaggctctcgcgctttttgggcatggaccctactgggaagtttattacatccgtctcgaactgacccttaacactggcacccataagcagcatagtcatgctggggcgcaggattccccaagatggaaggtaacataaggtaagacggctctaatcaggactgaacttgctcagagccggcggtgacgtatctccgccccgcgatcagattagtgcagccgagccaaagaacttacagcggaacgctaggtctgacgtcccgagtattccgatcctctacgtcttaggggggttgcgtgttgacaaatcgcccagtccccaagcgaggatccacgttgatgggggccggggatggtaaaccggccgacacatcatcgcgtggtcgcttccagttcgaccagccggttatccgcggagcactcggcgaaggagccggcgcggtagggcaaggacaggttcccacttcctaaagggctgccgtccatccgcgcgaggatgcgcttccgggctgtgccacgagcctagcacggatgagtgagccatcgtgagcgagcaccgtctctccccgttgccccgcggctacccggacaggcaccgcgagcgattccctcggcgcggcgcgctttccgagctaacgcgaacccgcgcagtgcagcgaaaaaaagatctcgtagatctgcgtgttgccgcgtgcccacgtcggcggcgagaccatcggtatggtcggaaatcgacgctgggcagcagcgacgttgcaagcccagcgtgtgcgccacagcactatcccagaatacccgacgcgcatatcgcagacgaaagggtatctgggtattactgagcgatcggactgggttctctatacctacagaacatcccaggtcttactggatacctaatttcccataatgcttccctcgacataagtgcaggtactcgcgggcgcccagaaaaacaagatccactagtacttgctctggaacttca?gtcccccgtagcacgctccttgaaaagccccgttgtgcggccgattcctgactctaacgaccgacggggctacagggtctacgcggaagacttctaaggttcaagctccccgcggctgtgtcgcccggaaaggaatcctttatggggtgttcctacgttttgtttcgtgacgtcctagctgctcacttggaacgatcaggtttcggtcgattccccgttcgagattcatcggttcgactcagccccgagcgcggttgccataagtctgcacactcgggctccgctttccgtaggcttcccgccgttgggcgtggtgcaggtttccgtgcggggttacacgtagccaagccgcgcccccaatccaatacctccatcgtcgatccctagcctagcacgcctttgccaagcccgcgcttaaccggcccaacctcctctcgggatggcgtgggcgttgccatcttataggcgaggctcttgtttcgacccaatgagctttcccggggctcatgtcgtagagttgtgggggcacccaattagacgggtataccgaaccgtcttacggtgtttagcctag"/>
                        <sequence id="seq_SAMEA3638269" spec="Sequence" taxon="SAMEA3638269" totalcount="4" value="acgcgtgccgacgccgggcatagttggataaaaaggtgctcaacccgcgggtcgtgcatcccctctcgggacggcgtctggaaggggatcctcaccgcccacgtagatcagggatctttgatcaagttcaccggtcagacgagttaaagtgtgcccaaaggagaa?gtctggcgcaccgttctctgagacgcgaagaattcagctgcgcacaggtcgagacggggcgacttacatgccccccaaaaggaaagccgggacgttgagatcacacttcg???tatttacgcgttaaccccgcacaggtaacctggttgggacccccagaaccatatcctttccctcaactgaaggtggagacttgctctata?accataagaccatcgatgaatgagaacagacacagagacagtcgacgtgaatgaaagaacgggaaaaggt?gacccgagaagtcgacatgaactatattcccaggaacatgaaggggacggagaacacccgatataggcgtgcccgctttcgtacccaagg?gcaccactcggtagaaactctcacattctttgagcgcggaccctatcaaa????ttgtgttatccgcttcgaaccgaaccctaacgctggcgcccaaaagcaacatagtcatgccggcgcgcaggacttcctaggacggaagacggcgcaaagagggatggccatagtcagaactgaacctgggcaaggctaaaagcaaagcgttctcgccccgcgactagattagtgcggccgattcgggagacttatagcgggaagctaaggctggcatcccgagtctccccagcccctatactgaagggggatcgcatgttgacaaattccccgttccccaagtgggagttcacgttggccgaggttgaggatagcaaatcagccggcacagcaccacacggtcgtttccaattcgatcagccggctatctgtagagcattttaccaaggagaccgcgcggtggtttgtggacagattcccaactcctagggggccgccgtccatccgtgctagggcgcgcttttgggctgtgccacgagcctagcacgagtgagtgagtcatcatgggtgagcatcgctccttctcgtcgcctcgcggctacccgggtgagtgctacgagtgagcgcttcagcgcgatgcattcgccgagctagcatgaactt?aaaagcgcaccaaaaaagggatcccgtaggtctgcgtgttaccatgtgcttacgccggtagcgagggcattggtatagcgggaaatgcacattgggtggcggcagtgctgcaagcgcggtgtacgtaccaccgcattatcccagaatacccgatgcgtatcttgtaggcgacagagcatctgggtattatcgaacaaccgggctaggtcttctttagctgtggaacatcctaagacccgatggatacctaacattccgcggcattgccctagatataagcgcaggtactcgcgggcctccaaaaagacgcggtccgctagtaccgatttcgagaattcgaactccacgtagcacgtcccttgaaaagccccgttgtgcggacgatttttgattccaacaaccgacagggctgcagggcctgtacggagggcctctggggccagggtcctctgtagctgcgttggccggagaggaaccccccatggggtgtttccgctccttgcttcgtgatgccctacccactcatttggaacggccaactcgccgtcggtttcccgtttgagactcgtctgtttgacccgatctttagcgcgattgccatcagtctgcacacctgggctccgtcttccataggcttacggccattaggcgtggtgcgcgttctcgtgcaaggccacgcgcaaccggaacgtatccccgactcgatgcccacgtcgtcgactttcagttgggtgcgccttcgtcgactccgcacgtaaccaacccgacctcctttcgggatggcgcgggcgttgctatctcgtaagcgagacccacacttcgatttaatgcgcctttccggggctcgtgccacaagattgtaggggaccccaattaaacgggtgcgcccagccgcttcgtggtacccaacctag"/>
                        <sequence id="seq_SAMEA3638271" spec="Sequence" taxon="SAMEA3638271" totalcount="4" value="acgcgtgccgacgccgggcatagttggataaaaaggtgctcaacccgcgggtcgtgcatcccctctcgggacggcgtctggaaggggatcctcaccgcccacgtagatcagggatctttgatcaagttcaccggtcagacgagttaaagtgtgcccaaaggag???gtctggcgcaccgttctctgagacgcgaagaattcagctgcgcacaggtcgagacggggcgacttacatgccccccaaaaggaaagccgggacgttgagatcacacttcg???tatttacgcgttaaccccgcacaggtaacctggttgggacccccagaaccatatcctttccctcaactgaaggtggagacttgctctata?accataagaccatcgatgaatgagaacagacacagagacagtcgacgtgaatgaaagaacgggaaaaggtggacccgagaagtcgacatgaactatattcccaggaacatgaaggggacggagaacacccgatataggcgtgcccgctttcgtacccaagg?gcaccactcggtagaaactctcacattctttgagcgcggaccctatcaaa????ttgtgttatccgcttcgaaccgaaccctaacgctggcgcccaaaagcaacatagtcatgccggcgcgcaggacttcctaggacggaagacggcgcaaagagggatggccatagtcagaactgaacctgggcaaggctaaaagcaaagcgttctcgccccgcgactagattagtgcggccgattcgggagacttatagcgggaagctaaggctggcatcccgagtctccccagcccctatact??agggggatcgcatgttgacaaattccccgttccccaagtgggagttcacgttggccgaggttgaggatagcaaatcagccggcacagcaccacacggtcgtttccaattcgatcagccggctatctgtagagcattttaccaaggagaccgcgcggtggtttgtggacagattcccaactcctagggggccgccgtccatccgtgctagggcgcgcttttgggctgtgccacgagcctagcacgagtgagtgagtcatcatgggtgagcatcgctccttctcgtcgcctcgcggctacccgggtgagtgctacgagtgagcgcttcagcgcgatgcattcgccgagctagcatgaactt??aaagcgcaccaaaaaagggatcccgtaggtctgcgtgttaccatgtgcttacgccggtagcgagggcattggtatagcgggaaatgcacattgggtggcggcagtgctgcaagcgcggtgtacgtaccaccgcattatcccagaatacccgatgcgtatcttgtaggcgacagagcatctgggtattatcgaacaaccgggctaggtcttctttagctgtggaacatcctaagacccgatggatacctaacattccgcggcattgccctagatataagcgcaggtactcgcgggcctccaaaaagacgcggtccgctagtaccgatttcgagaattcgaactccacgtagcacgtcccttgaaaagccccgttgtgcggacgatttttgattccaacaaccgacagggctgcagggcctgtacggagggcctctggggccagggtcctctgtagctgcgttggccggagaggaaccccccatggggtgtttccgctccttgcttcgtgatgccctacccactcatttggaacggccaactcgccgtcggtttcccgtttgagactcgtctgtttgacccgatctttagcgcgattgccatcagtctgcacacctgggctccgtcttccataggcttacggccattaggcgtggtgcgcgttctcgtgcaaggccacgcgcaaccggaacgtatccccgactcgatgcccacgtcgtcgactttcagttgggtgcgccttcgtcgactccgcacgtaaccaacccgacctcctttcgggatggcgcgggcgttgctatctcgtaagcgagacccacacttcgatttaatgcgcctttccggggctcgtgccacaagattgtaggggaccccaattaaacgggtgcgcccagccgcttcgtggtacccaacctag"/>
                        <sequence id="seq_SAMEA3638275" spec="Sequence" taxon="SAMEA3638275" totalcount="4" value="acgcgtgccgacgcc?ggcatagttggataaaaaggtgctcaacccgcgggtcgtgcatcccctc?cgggacggcgtctggaaggggatcctcaccgcccacgtagatcagggatctttgatcaagttcaccggtcagacgagttaaag??tgcc?aaaggag?????ctggcgcaccgttctctgagacgcgaagaattcagctgcgcacaggtcgagacggggcgacttac?tgccccccaaaaggaaagccgggacgttgagatcacgcttcg?????tttacgcgttaaccccgcacaggtaacctggttgggacccccagaaccatatcctttccctcagctgaaggtggagacttgctctata?accataagaccatcgatgaatgagaacagacacagagacagtcgacgtgaatgaaagaacgggaaaaggt?gacccga???gtcgacatgaactatattcccaggaacatgaaggggacggagaacacccgatataggcgtgcccgctttcgtacccaag???caccactcggtagaaactctcacattctttgagcgcggaccctat????????ttgtgttatccgcttcgaaccgaaccctaacgctggcgcccaaaagcaacatggtcatgccggcgcgcaggacttcctaggacggaagacggcgcaaagagggatggccatagtcagaactgaacctgggcaaggctaaaaacaaagcgttctcgccccgcgactagattagtgcggccgattcgggagacttatagcgggaagctaaggctggcatcccgagtctccccagcccctatact??agggggatcgcatgtt?acaaattccccgttccccaagtgggagttcacgttggcc?aggttgaggatagcaaatcagccggcacagcaccacacggtcgtttccaattcgatcagccggctatctgtagagcattttaccaaggagaccgcgcggtggtttgtggacagattcccaactcctagggggccgccgtccatc?gtgctagggcgcgcttttgggctgtgccacgag??tagcacgagtgagtgagt?atcatgggtgagcatcgctccttctcgtcgcctcgcggctacccgggtgagtgctac?agtgagcgcttcagcg?gatgcattcgccgagctagca?ga????????agcgcaccaaaaaagggatcc?gtaggtctgcgtgttac?gtgtgcttacgccggcagcg??ggcattggtatagcgggaaatgcacattgggtg?cggc?gtgctgcaagcgcggtgtacgtaccaccgcattatcccagaatacccgatgcgtatcttgtaggcgacagagcatctgggtattatcgaacaaccgggctaggtcttctttagctgtggaacatcctaagacccgatggatacctaacattccgcg?????gccctagatataagcgcaggtactcgcggg?ctcc?aaaagacgcggtccgctagtatcgatttcgagaattcgaactccacgtagcacgtcccttgaaaagccccgttgtgcggacgatctttgattccaacaaccgacagggctgcagggcctgtacggagggcctctggggccagggtcctctgtagctgcgttggccggagaggaaccccccatggggtgtttccgctccttgctt?gtgatgccctacccactcatttggaacggccaactcgcggtcggtttcccgtttgagactcgtctgtttgacccgatctttagcgcgattgccatcagtctgcacacctgggctccgtctcccataggcttacggccattaggcgtggtgcgggttctcgtgcaaggccacgcgcaaccggaacgtatccccgactcgatgcccacgtcgtcgactttcagttgggtgcgccttcgtcgactccgcacgtaaccaacccgacctcctttcgggatggcgcgggcgttgctatctcgtaagcgagacccacacttcgatttaatgcgcctttccgtggctcgtgccacaagattgtaggggaccccaattaaacgggtgcgcccagccgcttcgtggtacccaacctag"/>
                        <sequence id="seq_SAMEA3638277" spec="Sequence" taxon="SAMEA3638277" totalcount="4" value="acgcgtgccgacgccgggcatagttggataaaaaggtgctcaacccgcgggtc?tgcatcccctc?cgggacggcgtctggaaggggatcctcaccgcccacgtagatcagggatctttgatcaagttcaccggtcagacgagttaaag???gcccaaaggag?????ctggcg?accgttctctgagacgcgaagaattcagctgcgcacaggtcgagacggggcgacttacatgccccccaaaaggaaagccgggacgttgagatcacacttcg????atttacgcgttaaccccgcacaggtaacctggttgggacccccagaaccatatccttt?cctcaactgaaggtggagacttgctctata?accataagaccatcgatgaatgagaacagacacagagacagtcgacgtgaatgaaagaacgggaaaaggt?gacccga????tcgacatgaactatattcccaggaacatgaaggggacggagaacacccgatataggcgtgcccgctttcgtacccaag??gcaccactcggtagaaactctcacattctttgagcgcggaccctat????????ttgtgttatccgcttcgaaccgaaccctaacgctggcgccc??aagcaacatagtcatgccggcgcgcaggacttcctaggacggaagacggcgcaaagagggatggccatagtcagaactgaacctgggcaaggctaaaagcaaagcgttctcgccccgcgactagattagtgcggccgattcgggagact?atagcgggaagctaaggctggcatcccgagtctccccagcccctatact??agggggatcgcatgttgacaaattccccgttccccaagtgggagttcacgttggccgaggttgaggatagcaaatcagccggcacagcaccacacggtcgtttccaattcgatcagccggct?tctg?agagcattttaccaaggagaccgcgcggtg?tttgtggacagattcccaactcctagggggccgc?gtccatccgtgctagggcgcgcttttgggctgtgcca?gagcctagcacgagtgagtgagtcatcatgggtgagcatcgctccttc?cgtcgcctcgcggctacccgggtgagtgctacgagtgagcgcttcagcgcgatgcattcgccgagctagcatga????????agcgcaccaaaaaagggatcccgtaggtctgcgtgttaccatgtgcttacgccggtagcgagggcattggtatagcgggaaatgcacattgggtggcggc??tgctgcaagcgcggtgtacgtaccaccgcattatcccagaatac??gatgcgtatcttgtaggcgacagagcatctgggtattatcgaacaaccggg?taggtcttctttagctgtggaacatcctaagacccgatgg?tacctaacattccgcg?????gccctagatataagcgcaggtactcgcgggcctccaaaaagacgcggtccgctagtaccgat?tcgagaattcgaactccacgtagcacgtcccttgaaaagccccgttgtgcggacgatttttgattccaacaaccgacag?gctgcagggcctgtacggagggcctct?gggccagggtcctctgtagctgcgttggccggagaggaacccc?catggggtgtttccgctccttgcttcgtgatgccctacccactcatttggaacggccaactcgccgtcggtttcccgtttgagactcgtctgtttgacccgatctttagcgcgattgccatcagtctgcacacctgggctccgtcttccataggcttacggccattaggc?tggtgcgcgttctcgtgcaaggccacgcgcaaccggaacgtatccccgactcgatgcccacgtcgtcgactttcagttgggtgcgccttcgtcgactccgcacgtaaccaacccgacctcctttcgggatggcgcgggcgttgctatctcgtaagcgagacccacacttcgatttaatgcgcctttccggggctcgtgccacaagattgtaggggaccccaattaaacgggtgcgcccagccgcttcgtggtacccaacctag"/>
                        <sequence id="seq_SAMEA3638281" spec="Sequence" taxon="SAMEA3638281" totalcount="4" value="acgcgtgccgacgccgggcatagttggataaaaaggtgctcaacccgcgggtcgtgcatcccctc?cgggacggcgtctg?aaggggatcctcaccgcccacgtagatcag?gatctttgatcaagttcaccggtcagacgagttaaag???gcccaaaggag?????ctggcgcaccgttctctgagacgcgaagaattcagctgcgcacaggtcgagacggggcgacttacatgccccccaaaaggaaagccgggacgttgagatcac?cttcg????atttacgcgttaaccccgcacaggtaacctggttgggacccccagaaccatatcctttccctcagctgaaggtggagacttgctctata?accataagaccatcgatgaatgagaacagacacagagacagtcgacgt?aatgaaagaacgggaaaaggt?gacccga???gtcgacatgaactatattcccaggaacatgaaggggacggagaacacccgatataggcgtgcccgctttcgtacccaag??gcaccactcggtagaaactctcacattctttgagcgcggaccctat????????ttgtgttatccgcttcgaaccgaaccctaacgctggcgcccaaaagcaacatggtcatgccggcgcgcaggacttcctaggacggaagac?gcgcaaagagggatggccatagtcagaactgaacctgggcaaggctaaaaacaaagcgttctcgccccgcgactagattagtgcggccgattcgggagacttatagcgggaagctaaggctggcatcccgagtctccccagcccctatact??agggggatcgcatgttgacaaattccccgttccccaagt?ggagttcacgttggccgaggttgaggatagcaaatcagccggcacagcaccacacggtcgtttccaattcgatcagccggctatctgtagagcattttaccaaggagaccgcgcggtggtttgtggacagatt?ccaactcctagggggcc?ccgtccatccgtgctagggcg?gcttttgg?ctgtgccacgagcctagcacgagtgagtgagtcatcatgggtgagcatcgctccttctcgtcgcctcgcggctacccgggtgagtgctacgagtgagcgcttcagcgcgatgcattcg?cgag?tagcatgaa??????aagcgcaccaaaaaagggatcccgtaggtctgcgtgtta?c?tgtgcttacgccggcagcgagggcattggtatagcgggaaatgcacattgggtggcggcagtgctgcaagcgcggtgtacgtaccaccgcattatcccagaatacccgatgcgt?tcttgtaggcgacagagcatctgggtattatcgaacaaccgggctaggtcttctttagctgtggaacat?ctaagacccgatggatacctaacattccgcg???ttgccctagatataagcgcaggtactcgcgggcctccaaaaagacgcggtccgctagtatcgatttcgagaattcgaact?cacgtagcacgtcccttgaaaagccccgttgtgcggacgatctttgattccaacaaccgacagggctgcagggcctgtacggagggcctctggggccagggtcctctgtagctgcgttggccggagaggaaccccccatggggtgtttccgctccttgcttcgtgatgccctacccactcatttggaacggccaactcgcggtcggtttcccgtttgagactcgtctgtttgacccgatctttagcgcgattgccatcagtctgcacacctgggctccgtctcccataggcttacggccattaggcgtggtgcgggttctcgtgcaaggccacgcgca?ccggaacgtatccccgactcgatgcccacgtcgtcgactttcagttgggtgcgccttcgtcgactccgcacgtaaccaacccgacctcctttcgggatggcgcgggcgttgctatctcgtaagcgagacccacacttcgatttaatgcgcctttccggggctcgtgccacaagattgtaggggaccccaattaaacgggtgcgcccagccgcttcgtggtacccaa?ctag"/>
                        <sequence id="seq_SAMEA3638288" spec="Sequence" taxon="SAMEA3638288" totalcount="4" value="acgcgtgccgacgccgggcatagttggataaaaaggtgctcaacccgcgggtcgtgcatcccctctcgggacggcgtctggaaggggatcctcaccgcccacgtagatcagggatctttgatcaagttcaccggtcagacgagttaaag??tgcccaaaggag?????ctggcgcaccgttctctgagacgcgaagaattcagctgcgcacaggtcgagacggggcgacttacatgccccccaaaaggaaagccgggacgttgagatcacgcttcg?????tttacgcgttaaccccgcacaggtaacctggttgggacccccagaaccatatcctttccctcagctgaaggtggagacttgctctata?accataagaccatcgatgaatgagaacagacacagagacagtcgacgtgaatgaaagaacgggaaaaggt?gacccgagaagtcgacatgaactatattcccaggaacatgaaggggacggagaacacccgatataggcgtgcccgctttcgtacccaag??gcaccactcggtagaaactctcacattctttgagcgcggaccctat????????ttgtgttatccgcttcgaaccgaaccctaacgctggcgcccaaaagcaacatggtcatgccggcgcgcaggacttcctaggacggaagacggcgcaaagagggatggccatagtcagaactgaacctgggcaaggctaaaaacaaagcgttctcgccccgcgactagattagtgcggccgattcgggagacttatagcgggaagctaaggctggcatcccgagtctccccagcccctatact??agggggatcgcatgttgacaaattccccgttccccaagtgggagttcacgttggccgaggttgaggatagcaaatcagccggcacagcaccacacggtcgtttccaattcgatcagccggctatctgtagagcattttaccaaggagaccgcgcggtggtttgtggacagattcccaactcctagggggccgccgtccatccgtgctagggcgcgcttttgggctgtgccacgagcctagcacgagtgagtgagtcatcatgggtgagcatcgctccttctcgtcgcctcgcggctacccgggtgagtgctacgagtgagcgcttcagcgcgatgcattcgccgagctagcatgaac?????aagcgcaccaaaaaagggatcccgtaggtctgcgtgttaccgtgtgcttacgccggcagcgagggcattggtatagcgggaaatgcacattgggtggcggcagtgctgcaagcgcggtgtacgtaccaccgcattatcccagaatacccgatgcgtatcttgtaggcgacagagcatctgggtattatcgaacaaccgggctaggtcttctttagctgtggaacatcctaagacccgatggatacctaacattccgcg????tgccctagatataagcgcaggtactcgcgggcct?caaaaagacgcggtccgctagtatcgatttcgagaattcgaactccacgtagcacgtcccttgaaaagccccgttgtgcggacgatctttgattccaacaaccgacagggctgcagggcctgtacggagggcctctggggccagggtcctctgtagctgcgttggccggagaggaaccccccatggggtgtttccgctccttgcttcgtgatgccctacccactcatttggaacggccaactcgcggtcggtttcccgtttgagactcgtctgtttgacccgatctttagcgcgattgccatcagtctgcacacctgggctccgtctcccataggcttacggccattaggcgtggtgcgggttctcgtgcaaggccacgcgcaaccggaacgtatccccgactcgatgcccacgtcgtcgactttcagttgggtgcgccttcgtcgactccgcacgtaaccaacccgacctcctttcgggatggcgcgggcgttgctatctcgtaagcgagacccacacttcgatttaatgcgcctttccggggctcgtgccacaagattgtaggggaccccaattaaacgggtgcgcccagccgcttcgtggtacccaacctag"/>
                        <sequence id="seq_SAMEA3638293" spec="Sequence" taxon="SAMEA3638293" totalcount="4" value="acgc?tgccgacgccgggcatagttggataaaaaggtgctcaacccgcgggtcgtgcatcccctc?cgggacggcgtctggaaggggatcctcaccgcccacgtagatcagggatctttgatcaagttcaccggtcagacga?ttaaag???gcccaaaggag?????ctggcgcaccgttctctgagacgcgaagaattcagctgcgcacaggtcgagacggggcgacttacatgccccccaaaaggaaagccgggacgttgagatcacgcttcg??????ttacgcgttaaccccgcacaggtaacctggttgggacccccagaaccatatcctttccctcagctgaaggtggagacttgctctata?accataagaccatcgatgaatgagaacagacacagagacagtcgacgtgaatgaaagaacgggaaaaggt?gac?cga???gtcgacatgaactatattcccaggaacatgaaggggacggag?acacccgatataggcgtgcccgctttcg?acccaag??gcaccactcggtagaaactctcacattctttgagcgcggaccctat????????ttgtg?tatccgcttcgaaccgaaccctaacgctggcgcc?a?aagcaacatggtcatgccggcgcgcaggacttcctaggacggaaga?ggcgcaaagagggatggccatagtcagaactgaacctgggcaaggctaaaaacaaagcgttctcgccccgcgactagattagtgcggccgattcgggagacttatagcgggaagcta?ggctggcatcccga?tctccccagcccctatact??agggggatcgcatgttgacaaattccccgttccccaagtgggagttcacgttggccgaggttgaggatagcaaatcagccggcacagcaccacacggtcgtttccaattcgatcagccggct?tctgtagagcattttaccaaggagaccgcgcggtggtttgtggacagattcccaactcct?gggggcc?ccgtccatccgtgctagggcgcgcttttgggctgtgccacgagcctagcacgagtgagtgagtcatcatgggtga?catcgctccttctcgtcgcctcgcggctacccgggtgagtgctacgagtgagcgcttcagcgcgatgcattcgccgagctagcatgaa??????aagcgcaccaaaaaagggatcccgtaggtctgcgtgttaccgtgtgcttacgccggcagcgagggcattggtatagcgggaaatgcacattgggtggcggcagtgctgcaagcgcggtgtacgtaccaccgcattatcccagaatacccgatgcgtatcttgtaggcgacagagcatctgggtattatcgaacaaccgggctaggtcttcttta?ctgtggaacatcctaagacccgatgga?acctaacattccgcg????tgccctagatataagcgcaggtactcgcgggcctccaaaaagacgcggtccgctagtatcgatttc?agaattcgaactccacgtagcacgtcccttgaaaagccccgttgtgcggacgatctttgattccaacaaccgacagggctgcagggcctgtacg???ggcctctggggccagggtcctctgtagctgcgttggccggagaggaaccccccatggggtgtttccgctccttgcttcgtgatgccctacccactcatttggaacggccaactcgcggtcggtttcccgtttgagactcgtctgtttgaccc?atctttagcgcgattgccatcagtctgcacacctgggctccgtc?cccataggcttacggcca??aggcgtggtgcgggttctcgtgcaaggccacgcgcaaccggaacgtatccccgactcgatgcccacgtcgtcgactttcagttgggtgcgccttcgtcgactccgcacgtaaccaacccgacctcctttcgggatggcgcgggcgttgctatctcgtaagcgagacccacacttcgatttaatgcgcctttccggggctcgtgccacaagattgtaggggaccccaattaaacgggtgcgcccagccgcttcgtggtacccaacctag"/>
                        <sequence id="seq_SHC_0" spec="Sequence" taxon="SHC_0" totalcount="4" value="acgcgcgccgatgccgggcagagtcgaataagaagatattcaaccgatgggtcgtgcatcccctcccggggtgatggttggggggcggttcccaccacccgcgtagatcaggaatctctgatcaaacttgactatcagacgaactaagactggcccaaaggaggggtaccggtgtaccgctctctgggacgcgaagggtgtaactgcgtgcgactcgggacggggcgacttgcgtgtcactagcagagaaggccggagcgttggagttacgtcttatccctcttacacacgggcgccccacaggtggctgagtcaaggctttcgcaaccagatcctttcccccaactgaaaactgagactcgctctgtacaccataagaccgttggcgagcaaaaatcaagagagaagcagtcgacgcgagtggaagagctgaaaagggtaaacatgaaggctcggtatgaactatgtccccgtgaacatgaggggcacggaggacgcccgacacaagcatgttcattcgcgtatccaagacccaccactcgataaaagctctcgcgcttttatggcatggaccctactgggaagtttattacatccgtctcgaactgacccttaacactggcacccataagcagcatagtcatgctggggcgcaggattccccaaaatggaaggtgacataaggtaagacggctctaatcaggactgaacttgctcagagccggcggtgacgtatctccgccccgcgatcagattagtgcagccgagccaaagaacttacagtggaacgctaggtctgacgtcccgagtattccgatcccctacgtcttaggggggttgcgtgtcgacaaatcgcccagtccccaagcgaggatccacattgatgggggccggggatggtaacccagccgacacatcatcgcgtggtcgcttccagttcgaccagccggttatccgcagagcgctcggcgaaggagccggttcggtagggtaaggacaagttcccacttcccaaagggctgccgtccatccgcgcggggatgcgcttccgggctgtgccacgagcctagcacggacgagtgagccatcgtgagcgagcaccgtccctccccgttgccccgcggctacctggacaggcactgcgagcgattccctcggcgcggcgcgccttccgatctaacgcgaacccacgcagtgcagcgaaaaaaagatctcgcagatctgcgtgttgccgcgtgcccacgtaggcggcgagaccatcggtatggtcggaaatcgacgctgggcagcagcgacgttgcaagcccagcgtgtgcgccacagcactatcccagaatacccgacgcgcatatcgcagacgaaagggtatctgggtattactgagcgatcggactgggttctctatacctacggaacatcccaggtcttactggatacctaatttcccataatgcttccctcgacataagtgcaggtactcacgggcgcccagaaaaacaagatccactagtacttgctctggaacttcaggtcccccgtggcacgctccttgaaaagccccgttgtgcggccgattcctgactctaacgaccatcggggctacagggtctacgcgg?agacttccagggttcaagctccccgcggctgtgtcgcccggaaaggaatcctttatggggtgttcctacgttttgtttcgtgatgtcctagctgctcacttggaacgaccaggtttcggtcgattccccgttcgagattcatcggttcgactcagccccgagcgcggttgccataagtctgcacactcgggctccgctttccgtaggcttcccgccgttgggcgcggcgcaggtttccgtgcgaggttacacgtagccaagccgcgcccccaatccaatacctccatcgtcgatccctagcctagcacgcctttgccaagtccgcgcttaaccagcccaacctcctcttgggatggcgtgggcgttgccatcttataggcgaggctcttgtttcgacccaataagctttcccggggctcatgtcgcagagttgtgggggcacccaattagacgggtacaccgaaccgtcttacggtgtttagcctag"/>
                        <sequence id="seq_SJN003" spec="Sequence" taxon="SJN003" totalcount="4" value="acgcgtgccgacgccgggcatagttggataaaaaggtgctcaacccgcgggtcgtgcatcccctc?cgggacggcgtctggaagggaatcctcaccgcccacgtagatcagggatctttgatcaagttcaccggtcagacgagttaaag??tgcccaaaggaggggtactggcgtaccgtt?tctgagacgcgaagaattcaactgcgcacaggtcgagacggggcaacttacgtgccccccacaaggaaagccgggacgttgagatcgcgcttcg???ttcttacgcgttagccccgcacaggtaacctggttgggacccccagaaccatatcctttccctcaactgaaggtggagacttgctctatacaccataagaccatcgatgaatgagaacagacacagagacagtcgacgcgaatgaaagaacggaaaaaggt?gacccgagaagtcgacatgaactacattcccatgaacatgaaggggacggagaacacccgata?aggcgtgcccgctttcgtacccaag??gcaccactcggtagaaactctcacattctttgagcgcggaccctat???a????ttgt??tatccgcttcgaaccgaaccctaacgctggcgcccaaaagcaacatagtcatgccggcgcgcaggacttcctaggatggaagacggcgcaaagagggacggccatagtcagaactgaacctgggcaaggctaaaagcaaagcgttctcgccccgcgactagattagtgcggccgattcgggagacttatagcgggaagctaaggctggcatcccgagtctccccagcccctatact??agggggatcgcatgttgacaaatcccccggtccccaagtgggagttcacgttggccgaggttgaggatagcaaatcagccggcacagcaccacacggtcgtttccagttcgatcagccggctatctgtagagcattttaccaaggagaccgcgcggtggtttgtggacagattcccaactcctagggggccgccgtccatccgcgctagggcgcgcttttgggctgtgccacgagcctagcacgagtgagtgagtcatcatgggcgagcatcgctccttctcgtcgccccgcggctacc?gggtgagtgctacgagtgattgcttcagcgcgatgcattcgccga?ctagcacgaactt???aagcgcaccaaaaaagggatccc?taggtctgcgtgttaccgtgtgcttacgccggcggcgagggcattggtatagcgggaaatgcacgttg?gtggcggcagtgctgcaagcgcggtgtacgtaccaccgcattctcccagaatatccgatgcgta?cttgtaggcgacagagcatctgggtattattgaacaaccgggct?ggt?ttctttagctgtggaacatcctaagtcccgatggatacctaacattccgcg?????gccctagatataagcgcaggtactcgcgggcctccaaaaaaacgcggtccgctagtaccgatttcgagaattcgaactccacgtagcacgtcccttgaaaagccccgttgtgcggacgatttttgattccaacaaccgacagggctgcagggcctgtgcggagggcctctggggccagggtcctctgtagctgcgttgcccggagaggaaccccccatggggtgtttccatgccttgcttcgtgatgtcctacctgctcatttggaacggccaactcgcggtcggtttcccgtttgagactcgtcggtttgacccgatctttagcgcgattgccatcagtctgcacacctgggctccgtcttccataggcttacggccgttaggcgtggtgcgggttctcgtgcaaggccacgcgca?ccggaacgtatccccgactcgatgcctacgtcgtcgactttcagttgggtgcgccttcgtcgactccgcacgtaaccaacccgacctcctctcgggatggcgcgggcgttgctatctcgtaagcgagactcacacttcgattcaatgcgcctttccggggctcgtgccacaagattgtgggggaccccaattagacgggtgcgcccagccgcttcgtggtacccaacctag"/>
                        <sequence id="seq_SMUTp_07" spec="Sequence" taxon="SMUTp_07" totalcount="4" value="?c?????ccggtgccgggca??gtcgaataa?aagatattcaaccgatgg?tcgtgca?cccctcccg?ggtgatggct?ggggg??gtccccaccacccgcgtagatcagga?tc?ctga??aaacttgactat?agacga?ctaa??ctggcccaaaggaagggt?ccggtgtaccgttctctgggacgagaagggtgtaactg?g?gcgactcgggacg?g?cga????????tcactagca?agaagg?c?gag?gttg?agt?acgtctca????tc?tacacac??gc??cccaaaggtgg?tgagttaaggct?tcg??accagat?ctttccc???actg??a?ctgag?ctcg?t?t?taca?catga??ccgttggcgag?aa????caagagagaagcagtcg???cga?tcgaagagc?gaaaagg???aa?atta???ctc?gtatgaactat??ccccgtgaacatgagggg?acggaggacgcccgacacaagcatgttcat?cgcgtatccaagacccaccactcga?aaaggctctcg?gctttttgggc?tggaccctactgggaagttt??tacatccgcttcgaactgacccttgacactggcgtt???aagcagcata?tcat?ctggggcgc??g??tctccaagatgga?ggtgacataagataagac?gctc?aa?caggactgaacttgctc?gagc?ggcggtg?cgt??ctccgccccgcgatc?aattagt?cagccgagctaaag?actt?cagcgga?cgc?aggtct?ac??cccgagta?tccgat?ccctacgtctta?gggggttgcgtgttga???atcgcc?agtc?ccaagcgaggatccacgttgatgggggccggggat???aa?c?agccgacatatcatcgcgtggtcgcttccagttcgaccagccggttac??gca??gcactcgg??aa?gagccggcgcggtagggtaagggcaggttcccactt?ctaaagg?ctgccgtcca?cc?cgc?a?gatgcgctt?cgggctgtgccatgagtctag?acgg?tgagtgag??a?cg?ga?cga?tac?gtccct?cccgttgcccc?cggc?acccgg?c??gcaccgc??gcgatt?cct?ggcgcggtgcgctttcaga?ctaacgcga??????gcagtgc?gcgaa?aa?agat?tcgtag?tc??cgtgttgcc?tgtgcccacgtcggcggcgagacaatc?gtatggccggaaatcgacgccg???aacagcgacgtt?caagcccagc?tgtg??ccacagcacta??ccagaatacacgacgcgcatatcgcaga?ga?aggg??t?????tattactga?cgatcggac?gggttctcc?tacc?ac??a?c??cccaagtc?t?ctggata???a?tt?ccc??aatgcttc?c?????ataagtgcag?tactcgtgggcgc?cagaaaaaca?gatc??ctagtacttgct???gaa?tt??agtcc?ccg?agca??ctccttgaaaagcc??gttgt??ggccga?tcctg?ctctaa?gaccgacggggct??a?g?tctac?cggaagacttc??gggttcaa?ctcccc?cggctgtg?cgcccgg??agga?tct??tatggggc?ttctt??gttttgtttcgtgatgtcctagctgctcacttggaac?acca?gtttc???cgattccc?gttcgagatttatc?gttcgactcagccccgagcgcg?ttgccataggtccgcatcctcgggc?ccgctttccgtaggct?c?cg?cgtt?ggcgcggcaaaggtt?ccgtgcgag??tacacg???cc?agccg?g?ccc?aatccaatacctccatcgtcgatccctagccta?cacgcctttgccaagtcc?cgcttaaccagcccaacctcctgtcgggatgg?gtgggc?ttgccatcttataggcgaggct??tgtttcgacccaatgagctttcccggggctcatgtcgcagagttgtga?tgcacccaattagacgggtacaccgaaccgtcttacggtgtttagcctag"/>
                        <sequence id="seq_SMUTp_09" spec="Sequence" taxon="SMUTp_09" totalcount="4" value="?cgcgcgccgatgccggg?agagtcga???a???gatattcaaccg?tgggtcgtgcatcccctcccggggtgatggttg?ggggcggttcccaccacccgcgtagatcaggaatctc?gatca??cttgactatcaga?g?actaagactggcccaaaggaggggtaccggtgtaccgctctctgggacgcgaaa?gtgtaactgcgtgc???tcgggacg?????????????gtcactag?agagaaggccgga????tggagttacgtctta??cctct?a?acacgggcg???cac?ggtggctgagtcaaggc?????caac?agatcctttcccccaactgaaaactgagactcgctctgtacaccataagaccgttgg?tagcaaaaatcaagag???ag??gtcgacgcgag??gaagagc???????????aacatgaaggc???gtatgaactatgt???cg?ga????ga??????cggaggacgcccg???caagc?tgttcattcgcgtatc??????ccaccact???t??aagctctcgcgctt?tatggcatggaccctactgggaagtttattacatc???????????gacccttaacactggca????????????ata?tcatgctggggcgc??ga??????a???tggaaggtgac?t?ag???agacggctctaatcagg?????acttgc?????????g?ggtga?gtatctccgccccgcgatcagattagtgcagccgagccaaagaacttacagtggaccgctaggtctgac??????????????????ccctacgtcttagggg?gttgcgtgtcgacaa??????????ccccaagcgaggatccacattga??g????cggggatgg?aacccagccgacacatcatcgcgtggtcgct????????????agccggttat???cagag??ctcggcgaaggagccggtt?ggtagggtaaggacaagttcccact???????ca?c?gccgtccatccgcgcggggatgagcttccgggctgtgccacg????ta??acggacgagtgagccat????a???agc?????????ccccgttg???cacg?????????acaggcactgcg?gcgattc??acggcgcggcgcgc?ttccgatctaacgcgaacccacgc????tag??????????????cgc??atctgcgtgttgccgcgtgcccact??????gcgagaccatcggtatggtcggaaatcg?cgctgggcagcagcgacgttgcaagcccagcgtgtgcgccacagcactatcccagaatacccgacgcgcatatcgcagacgaaagg????ct???tattac???gcgatcggactgggttctcta??????????acatcccag?????actggatacctaatttctc?taatgcttc?ctcgacataagtgcaggt??tcac??ccgcccagaaaaac?agatccact?????t?gct????????????gtcccccgtggcacgctccttgaaaagccccgttgtgcggccgattcctgactctaacgac???cggggctacagggtctacgcggaagacttccaggg??????ctccccgcggctgtgtc?cccggaaag???tcctttatggggtgtt???acgt???????cgtgatgtccta??tgctc????g?aacgaccaggt??????cgattccccgttcgagattcatcggttcgactcagccccgagcgcggttgc????????tgcacactcgggctccgctttc?gtaggcttc?cgccgt???gcg????????gttt??gtgcgaggttacacgtagccaagccgcgcccccaatccaatacctccatcgtcgatccctagcctagcacgcctttgccaagtccgcgcttaaccagcccaacctcctct??ggatggcgtgggcgttgccatcttataggcgaggctcttgtttcgacccaataagctttcccggggctcatgtcgcagag?????ggggcacccaattagacgggtacaccgaa?cgtcttacggtgtttagcctag"/>
                        <sequence id="seq_SS14" spec="Sequence" taxon="SS14" totalcount="4" value="??gcgc??cgatgccggg?agagtcgaataagaagatat?ca?ccgatgggtcgtgcatcccctcccggggt?atggttggggggcggttcccaccacc?gcgtagatc?ggaa?ct?tgatcaaacttgactatcagac?aactaagactggcccaaaggaggg?taccggt?taccgctctctgggacgcgaaggg?gtaactgcg?gcgactcgggacggggcga?ttgcgtgtcactagcagagaaggccggagcgt?ggag?tac?tctta??????ttacacacgggcgcccca?aggtggctgagttaaggctttcgc?accagatcctttcccccaactgaaaactgagactcgctctgtacaccataagaccgttggcgagcaaaaatcaagagagaagcagtcgacgcg?gtggaagagctgaaaagggt?aacatgaaggctcg?tatgaactatgtccccg?gaacatgag?ggcacggaggacgcc?gacacaagcatgttcattcgcgtatccaagacccaccactcgataaaagctctcgcgcttttatggcatggaccctactggg????ttattacatc?gtctcgaactgacccttaacactggcaccc?taagcagcatagtcatgctggggcgcaggattccccaaaatggaaggtgatataa?gtaagacggctctaat??ggactgaacttgctcagagccggcggtgac?ta?ctccgccc?gcgatcagattagtgcagccgagccaaagaact?acagtggaa?gctaggtctgacgtcccgagtat?ccgatcccctacgtcttaggggggttgcgtgtcgaca?atcgcccagtccccaagcgaggatccacattgatgggggccggggatggt?acccagccg?cacatcatcgcgtg?tcgcttccagtt?gaccagccggttatccgcagagcgctcggcgaa?gagccggttcggtagggtaaggacaagttccca?ttcccaaagggctgccg???atccgcgcggggatgc?cttccgggctgtgccacgagcctagcac?gacgagtgagccatcgtga?cgagcaccgtccctccccgttgc?ccgcggctacctggacaggcactgcgagcgattccctcggcgcggcgcgccttccga?ctaacgcgaacccacgcagtgcagcgaaaaaaagatctcgcagatctgcgtgttgccgcgtgcc?acgt?ggcggc?agaccatcggtatggtcggaaatc?acgctgggcagcagcgac?t?gcaagcccagcgtgtgcgccacagcactatcccagaatacccgacgcgcatatcgc?gac??a?gggtatctgggtattactgagcg?tcgg?ctgggttctcta?acctacggaacatcccaggtcttactggatacctaatttcccataatgcttccctcgacataa?tgcaggtactcgcgg?cgcccag?aaaacaagatccactagt?cttg?tctgga?cttcaggtcccccgtggcacgctccttgaaaagccccgttgtgcggccgattcctgactctaacgaccgacggggctacagggtctacgcg??agacttccagggttcaagctccccgcggctgtgtcgcccggaaat?aatcctttat?gggtgttcctacgttttgtttcgtgatgtcctagctgctc?cttggaacgaccaggtttcggtcga?tccccgt?cgagattcatcggttcga?tcagc?ccgagcgcggttgccataagtctgcacactcgggctccgctttccgtaggcttcccgc?g?tgggcgcggcgcaggtttccgtgcgaggttacacgtagccaagccgcgcccccaatccaatacctccatcgtcgatccctagc?tagcacgcctttgccaagtccg?gcttaaccagccc?acctcctcttgggatggcgtgggcgttgccatcttataggcgaggctcttgtttcgacccaataagctttccc??ggctcatgtcgcagagttgtgggggca?ccaattagac?ggta?ac?gaaccg?cttacggtgtttagcct?g"/>
                        <sequence id="seq_Samoa_D" spec="Sequence" taxon="Samoa_D" totalcount="4" value="acgcgtgccgacgccgggcatagttggataaaaaggtgctcaacccgcgggtcgtgcatcccctc?cgggacg?c?tctggaaggggatcctcaccg?ccacgtagatcagggatctttgatcaagttcaccggtcagacgagttaaag???gcccaaaggag?????ctggcgtaccgttccctgagacgcgaagaattcaactgcgcacaggtcgagacggggcgacttacgt?ccccccacaaggaaagccgggacg?agagat?acgcttcg???ttc?tacgcgttagccccgcacagg?aacctggttgg?acccccagaaccatatcctttccctcaactgaaggtggagacttgctctatacaccataagaccatcaatgaatgagaacagacacagagacagtcgacgcgaa?gaaagaacggaa?aag?t?gacccga???gtcgacatgaactatattcccat?aacatgaaggggacggagaacacccgatacaggcgtgcccgctttcgtacccaag??gcacca?tcggtagaaactctcaca?tc?ttgagcgcggaccctat????????ttgt???atccgcttcgaaccgaa?cctaacgctgacgcccaaaagcaacatagtcataccggcg?gcaggacttc?taggatggaagacgg?gcaaagagggatggccatagtcagaactgaatctgggcaaggcta?aagcaaagcgtt?tcgcccc??gactagatt?gt?cggccgattcgg?agacttatagcgggaagctaaggctggcatcccgagtctctccagcccctatac???agggggatc?catgttgacaaattccccggtct?caagtggg?gttcacgttggccgagg?tgaggatagcaaatcagccggcacagcaccacacggt?gttcccagttcgatcagccggctatctgtagagcattttaccaagaagaccgcgcggtggtttgtggacagattcccaacccctagggggccgccgtccatccgcgctagggcgcgcttttgggttgtgcc??gagcctagcacgagtgagtgagtcatcatgggca?gcatcgctccttctcgtcgcc?cgc?gctacccgggtgagtgctacg?gtgattgct?cagcgcgatgcattcgccgagctagcac?a???????aagcgcaccaaaaaagg?atcccgtaggtctgcgt?ttaccgtgtgcttacgccg?cggcgagggca?tggtatagcgggaaat??acgttga??ggcggc??tgctgcaagcgcggtgtacgtaccaccgcattatcc??g?a?acccgatgcgtatcttgtaggcaacagagcacctgggtattattgaa?aaccgggctaggtcttctttagctgtggaacatccta?gtcccgatggatacctaacattccg?g?????gccctagatataagcgcaggtactcgcgggcctccaaaaaaacgcggtccgctagtaccgatttcgagaattcgaactccacgtagcacgtcccttgaaaagtcccgttgtgcggacgatttt?gattccaacaaccga?agggctgcagggcctgtgcggagggcctc?ggggccagggtcctctgtag?tgcgttgcccggagaggaaccccccatggggtgtttccgcgcctt?cttcgtgatgtcctacctgctcatttggaacggccaactcgcggt?ggtttcccgtttgagactcgtcgg?ttgacccgatctttagcgcgattgccatcagtctgcacacctgagctccgtcttccataggcttacggccgttaggcgtggtgcgggttctcgt?caaggccac?cg??accggaacgtat?cccgacttgatgccta?gtcgtcgactttcagttgg?tgcgccttcgtcgactccgcacgtaaccaacccgacctcctctcgggatggcgcggcc?ttgctatctcgtaag?gagactcacacttcgattcaatgcgcctttccgggtctcgtgccacaagattatgggggaccc?aattaaacg?gtgcgcccag?cgcttcg?ggtacccaacctag"/>
                        <sequence id="seq_Seattle_81-4" spec="Sequence" taxon="Seattle_81-4" totalcount="4" value="acgcgcgccggtgccgggcagagtcgaataggaagatattcaaccgatgggtcgtgcatcccctcccggggtgatggctggggggcggtccccaccacccgcgtagatcaggaatctctgatcaaacttgactatcagacgaactaagactggcccaaaggaagggtaccggtgtaccgttctctgggacgcgaagggtgtaactgcgcgcgactcgggacggggcgacttgcgtgtcactagcagagaaggccggagcattggagttacgtccca???ctcttacgcacgggcgccccaaaggtggctgagttaaggctttcgcaaccagatcctttcccccaactgaaaactgagactcgctctata?accgcaagaccgttggcgagcaaaagtcaagagagaagcagtcgacgcgagtggaagagctgaaaagggt?aacattaaggctcggtatgaactatgtccccgtgaacatgaggggcacggaggacgcccgacacaagcatgttcattcgcgtatccaagacccaccactcgataaaggctctcgcgctttttgggcatggaccctactgggaagtccattacatccgtcccaaactgacccttaacactggtgttcataagcagcatagtcatgctggcgcgcaggattcctcaagatgaaaggtgacataaggtaagacggctataatcaggactgaacttgctcagagccggcggtgacgtatctccgccccgcgatcagattagtgcagccgagccaaagaacttacagcggaacgctaggtctgacgtcccgagtattccgagcccctacgtcttaggggggttgcgtgttgacaaatcgcccagtccccaagcgaggatccacgttgatgggggccggggatggtaaaccagtcgacatatcatcgcgtggtcgcttccagttcgaccagccggttatccgcagagcactcggcgaaggagccggcgcggtggggtaaggacaggttcccacttcctaaagggctgccgtccatccgcgcgaggatgcgcttccgggctgtgccacgagcctagcacggatgaatgagccatcgtgagcgagcaccgtccatccccgttgccccgcggctacccggacaggcaccgcgagcgattccctcggtgcggtgcgctttccgagccaacgcgaagccgcgcagtgcagcgaaaaaaagatctcgtagatctgcgtgttgccgtgtgcccatgccggcggcgagaccgtcgatatggtcggaaatcgacgctgggcagcagcgacgttgcaagcccagcgtgtgcgccacagcactatcccagaatatccgacgcgcatatcgcagacgaaagggtatctgggtattactgagcgatcggactgggttctccatacccacggaacatcccaggtcttactggatacctaatttcccataatgcttccctcgacataagtgcaggtactcgcgggcgcccagaaaaacaagatccactagtacttgctctggaacttcaggtcccccgtagcacgctccttgaaaagccccgttgtgcggccgattcctgactctaacgaccgacggggctacagagtctacgcggaagacttccagggttcaagctccccgcggctgtgtcgcccggaaaggaatcctttacagggcgttcctacgttttgtttcgtgatgtcctggctgctcacttggaacgaccaggtttcggtcgatcccccgctcgagattcatcggttcgactcagccccgagcgcggttgccataggtctgcatcctcgggctccgctttccgtaggcttcccgccattgggcgcgtcgcaggtttccgcgcgaggttacacgtagctaagccgcgcccccaatccaatacctccatcgtcgatccctagcctagcacgcctttgccaagtccgcgcttaaccagcccaacctcctttcgggatggcgtgggcgttgccatcttataggcgaggctcttgtctcgacccaatgagccttcccggggctcatgtcgcagagttgtgggggcacccaattagacgggtacaccgaaccgtcttacggtgtttagcctag"/>
                        <sequence id="seq_Sei_Geringging_K403" spec="Sequence" taxon="Sei_Geringging_K403" totalcount="4" value="acgcgtgccgacgccgggca?agttggataaaaaggtgcttaacccgcgggtcgtgcgtcccctc?cgggacggcgtctggaagggga?cctc??cgcccacgtagatcaggggtctttgatcaa?ttcaccggtcagacgagttaaag???gcccaaaggaggggtactggcgtaccattctctgagacgcgaagaattcaaccgcgcacaggtcgagacggggcgacttacgtgcccccc?caaggaaagccgggacgttgag?tcacgcttcg???ctcttacgc??tagtcccgcacaggtaacctggttgggacccccagaa?cgtatcctttccctcaactgaaggtggagacttgctctatacac?ataagaccat?g?tgaatgagaacagacacagagacagtcgacgcgaatgaaagaacggaaaaaggt?gacccga???gtcga?atgaactatattcctatgaacatgaaggggacggagaacacccgatacaggcgtgcccgctttcgtacccaag??gcaccactcg?tagaaactctcacattctttgagtgcggaccctat????????ttgt???atccgcttcgaaccgaaccctaacgctggcgcccg??agcaacatagtcatgccggcgcgcaggactt?ctaggatggaagacggcgcaaagagggatggccatagtcagaactggacctgggcaaggctaaaagcaaagcgtt?tcgccccgcgactagattagtgc?gccg?ttcggg?gacttgtagcgggaagctaa?gctggcatcccgagtctccccagccc?tatact??agggggatcgcatgttgaaaagtcccccggtccccaagtgggagttcacgtt?gcc?aggttgaggacagcaaatcagccggcacagcaccacacggtcgtttccagttcg?tcagccggctatctgtag?gcattttaccaaggagaccgcgcggtggtttgtggatagattcccaactcctagggggccgccgtccatc?gc?ctagggcgc??ttttgggct?tgccacgagcctagcacgagtgagtgagt?atcatgggtgagcatcgc?cc?tctcgtcgcctcg?ggctacccgggtgagtg?tacgag?gattgcttcagcgcgatgcattcg?cgagctagcacga??????aaagcgcaccaaaaa?gggatcccgtaggtctgcgtgttaccgtgtgcttacgccggcggcgaggg?attggtatagcggga?atgcacgttgg?tgg?ggc??tgctgcaa?cgcggtgtacgtaccaccgcattat?ccagaat??c?gatgcgta?cttgtaggcgacagagcatctg?gtatt?tt?aacaaccgggctaggtcttctttagctgtgga??atcctaagtcccgatggatatctaaca?tccgcg?????gccgta?atataagcgcaggtactcg?gagcctccaaaaaaacgcg?tccgctagtaccgatttcgagaattcgaactccacgtagcacgtcccttgaaaagccccgttgtgtggacgatttttgattccaacaaccgacagggttgcagggc??gtgcg??gggcctctggg?ccagggt?ctctgtagctg?gttgcctggagaggaaccc??catggggtgtttccgcgccttgcttcgtgatgtcctacctgctcgttcggaacggccaactcgcggtcggt?tccagtttgagactcgtcggtttgacccg?tc??tagcgcgattgccatcagtctgtacacctgggctccgtc?tccataggtttacggccg?c?ggcgtggtgcgggttctcgtgcaaggccacgcg??accggaacgtatccccgactcgatgcctacgtcgtcgactttcagttgggtgcgccttcgtcgacttcgcacgtaaccaacc?gacctcctctcgggatggcgcgggcatt?ctatctcgtaagcgagactcacacttcgattcaatgctcctttccggggctcgtgccacaagattgtggaggaccccaattaaacgggtgcgcccagcc?cttcgtg?tacccaacctag"/>
                        <sequence id="seq_TPA_ALC103" spec="Sequence" taxon="TPA_ALC103" totalcount="4" value="???????c??at??cg?g??ga?t???ata?????????????cc?a?ggg????gc??ccc?t??????g????gg?t?ggg?gcg??t??caccacc??cgtag????????t??c?gatc?aacttgactatcagacgaactaa????g??????????????tac?ggtgtaccgctc?ctgg?ac?cgaa??g????????cgtgcga?tc?gg?cgg?gcgacttgcgtgtcac??gcaga???????g??gc??tgg???ta?g??tt????ctctta???a?gggcgccccacaggt????gagtt???????t?gcaacc?????c?tt?c?cc????gaaaact??ga?t??????gt???ccat?agaccg?t?????g????aatca???gagaagc?g?cga?g??a????????????a??agggt?aa?atgaaggc?cggt?t?????at???c????????atg?g???c?c????gacgc??g?cac????atgttc?ttc?cg?a?c?a????c?accactc?a?aa?a??t????cg?ttt?????catggaccc?a?tgggaagtttattac??ccgtctcgaac?g??cctt???actggcacc??taagcag?a??gtcatgctggg?cgcagga?t??ccaa??t?gaag??g????????taagac??ctc??????g??ct??a????c?ca????cg?cggtgacgtat?tccgccccgcga??????t???????c?????c????aact???agtg?aa?g???ggt?tga?gt?????gta?tccgatccc?tacgtcttagggg?gt??cgt??????????cgccc?gt??ccaa?cgagga??????t????g??ggc?gggga?ggt?ac????????????tcatcgcg???tcgcttccagttcgaccagcc?gt???ccg???????c?cg???aa?g???????????????g????????????ccca?ttc?caa??????????????????cg????gatgcgct?ccgggctgt???acgagcctagc??g?acg?gtga???atcgt?ag?gagcac?gtcc??cc?cgttgccccgcg??t??ctgga???gca?tgc?agcgattcc???g?cgcggc?c?ccttccga?ctaacg?g?acccacgc???g???cga??aa?a?at?tc?cag?tctgcgtg???ccgcg???ccac?tc?g?ggcg??ac???cg?ta??gtcg?aaatcgacgctgg???gc??c???gttgc?agcccag???gtgcgccac??ca???t???????tacccgac???catatc?c?gacgaaag??ta?c????tatta????gcgatc?????g??ttct?t?t???t?cgga?catccca?gtctt?ctggata???????????ataatgcctcc?tc??cataagtgcag?tatcc??ggg?gcc??gaa?aac?????cc?cta??a?tt?ctctggaacttcaggtcccccgtggcacgctccttgaaaagccccgtt??gc?gccg??t?????ct?taacgaccga?ggggcta????gtct?c?cgg????ct??ca?ggtt?aagct?c?cgcg?ctgtgtcg?ccggaa?ggaatcctttatg?ggt?ttcct?c?ttttg?ttcgtga?gt?c?agc?gctcacttggaac?ac???gtttcggtcgat????c???c?agat?catcg?t?cgac?????c???????????tgc?ata?gt?t????????g????????tttccgt?ggctt?ccgccg?tg?gcg?ggcgcag????ccg?gcga?gttacac????cca?gccgc?cc???????caa?a??tcca?cg???atcc??agcctagcacgc?ttt?c?aag???gc??????????cccaacctcctcttgggatggcgtg?gc?t????atcttataggcgag??tcttg?ttcgacccaa?aag?t???ccggggc?c?t?tc?????g???tggggg???????ttagac??gta?accgaaccgtc?t???gtgt?tagcctag"/>
                        <sequence id="seq_TPA_BCC012" spec="Sequence" taxon="TPA_BCC012" totalcount="4" value="acgcgcgccggtgccgggcagagtcgaataagaagatattcaaccgatgggtcgtgcatcccttcccggggtgatggctggggggcggtccccaccacccgcgtagatcaggaatctctgatcaaacttgactatcagacgaactaagactggcccaaaggaagggtaccggtgtaccgttctctgggacgagaagggtgtaactgcgcgcgactcgggacggggcgacttgcgtgttactagcagagaaggccggagcgttggagttacgtctcatccctcttacacacgggcgccccaaaggtggctgagttaaggctttcgcaaccagatcctttcccccaactgaaaactgagactcgctctatacaccataagaccgttggcgagcaaaaatcaagagagaagcagtcgacgcgagcggaagagctgaaaagggt?aacattaaggctcggtatgaactatgtccccgtgaacatgaggggcacggaggacgcccgacacaagcatgttcatccgcgtatccaagacccgccactcgataaaggctctcgcgctttttgggcatggaccctactgggaagtttattacatccgcttcgaactgacccttaacactggcgttcataagcagtatagtcatgctggggtgcaggattctccaagatggaaggtgacataagataagacggctctaatcaggactgaacttgctcagagccggcggtgacgtatctccgccccgcgatcaaattagtgcagccgagctaaagaacttacagcggaacgctaggtctgacgtcccgagtattccgatcccctacgtcttaggggggttgcgtgttgacaaatcgcccagtccccaagcgaggatccacgttgatgggggccggggatggtaaactagccgacatatcatcgcgtggtcgcttccagttcgaccagccggttatccgcagagcactcggcgaaggagccggcgcggtagggtaaggacaggttcccacttcctaaagggctgccgtccatccgcgcgaggatgcgcttccgggctgtgccacgagcctagcacggatgagtgagccatcgtgagcgagtaccgtccctccccgttgccccgcggctacccggacaggcaccgcgagcgattccctcggcgcggtgcgctttccgagctaacgcgaacccgcgcagtgcagcgaaaaaaagatctcgtagatctgcgtgttgccgtgtgcccacgtcggcggcgagacaaccggtatggccggaaatcgacgctgggcagcagcgacgttacaagcccagcgtgtgcgccacagcactatcccagaatacacgacgcgcatatcgcagacgaaagggtatctgggtattactgagcgatcggactgggttctccatacctacggaacatcccaagtcttactggatacctaatttcccataatgcttccctcgacataagtgcaggtactcacgggcgcccagaaaaacaagattcactagtacttgctctggaacttcaagtcccccgtagcacgctccttgaaaagccccgttgtgcggccgattcctgactctaacgaccgacggggccacagggtctacgcggaagacttccagggttcaagctccccgcggctgtgtcgcccggaaaggaatcctttatggggcgttcttacgttttgtttcgtgatgtcctagctgctcacttggaacgaccaggtttcggtcgattccccgttcgagatttatcggttcgactcagccccgagcgcggttgccataggtctgcatcctcggaatccgctttccgtaggcttcccgccgttgggcgcggcaaaggtttccgtgcgaggttacacgtagccaagccgcgcccccaatccaatacctccatcgtcgatccctagcctagcacgcctttgccaagtccgcgcttaaccagcccaacctcctgtcaggatggcgtgggcgttgccatcttataggcgaggctcttgtttcgacccaatgagctttcccggggctcatgtcgcagagttgtgagtgcacccaattagacgggtacaccgaaccgtcttacggtgtttagcctag"/>
                        <sequence id="seq_TPA_HUN200024" spec="Sequence" taxon="TPA_HUN200024" totalcount="4" value="acgcgcgccgatgccgggcagagtcgaataagaagatattcaaccgatgggtcgtgcatcccctcccggggtgatggttggggggcggttcccaccacccgcgtagatcaggaatctctgatcaaacttgactatcagacgaactaagactggcccaaaggaggggtaccggtgtaccgctctctgggacgcgaagggtgtaactgcgtgcgactcgggacggggcgacttgcgtgtcactagcagagaaggccggagcgttggagttacgtcttatccctcttacacacgggcgccccacaggtggctgagttaaggctttcgcaaccagatcctttcccccaactgaaaactgagactcgctctgtacaccataagaccgttggcgagcaaaaatcaagagagaagcagtcgacgcgagtggaagagctgaaaagggtaaacatgaaggctcggtatgaactatgtccccgtgaacatgaggggcacggaggacgcccgacacaagcatgttcattcgcgtatccaagacccaccactcgataaaagctctcgcgcttttatggcatggaccctactgggaagtttattacatccgtctcgaactgacccttaacactggcacccataagcagcatagtcatgctggggcgcaggattccccaaaatggaaggtgacataaggtaagacggctctaatcaggactgaacttgctcagagccggcggtgacgtatctccgccccgcgatcagattagtgcagccgagccaaagaacttacagtggaacgctaggtctgacgtcccgagtattccgatcccctacgtcttaggggggttgcgtgtcgacaaatcgcccagtccccaagcgaggatccacattgatgggggccagggatggtaacccagccgacacatcatcgtgtggtcgcttccagttcgaccagccggttatccgcagagcgctcggcgaaggagccggttcggtagggtaaggacaagttcccacttcccaaagggctgccgtccatccgcgcggggatgcgcttccgggctgtgccacgagcctagcacggacgagtgagccatcgtgagcgagcaccgtccctccccgttgccccgcggctacctggacaggcactgcgagcgattccctcggcgcggcgcgccttccgatctaacgcgaacccacgcagtgcagcgaaaaaaagatctcgcagatctgcgtgttgccgcgtgcccacgtcggcggcgagaccatcggtatggtcggaaatcgacgctgggcagcagcgacgttgcaagcccagcgtgtgcgccacagcactatcccagaatacccgacgcgcatatcgcagacgaaagggtatctgggtattactgagcgatcggactgggttctctatacctacggaacatcccaggtcttactggatacctaatttcccataatgcttccctcgacataagtgcaggtactcacgggcgcccagaaaaacaagatccactagtacttgctctggaacttcaggtcccccgtggcacgctccttgaaaagccccgttgtgcggccgattcctgactctaacgaccgacggggctacagggtctacgcggaagacttccagggttcaagctccccgcggctgtgtcgcccggaaaggaatcctttatggggtgttcctacgttttgtttcgtgatgtcctagctgctcacttggaacgaccaggtttcggtcgattccccgttcgaggttcatcggttcgactcagccccgagcgcggttgccataagtctgcacactcgggctccgctttccgtaggcttcccgccgttgggcgcggcgcaggtttccgtgcgatgttacacgtagccaagccgcgcccccaatccaatacctccatcgtcgatccctagcctagcacgcctttgccaagtccgcgcttaaccagcccaacctcctcttgggatggcgtgggcgttgccatcttataggcgaggctcttgtttcgacccaataagctttcccggggctcatgtcgcagagttgtgggggcacccaattagacgggtacaccgaaccgtcttacggtgtttagcttag"/>
                        <sequence id="seq_TPA_RUS_Tuva-41" spec="Sequence" taxon="TPA_RUS_Tuva-41" totalcount="4" value="acgcgcgccgatgccgggcagagtcgaataagaagatattcaaccgatgggtcgtgcatcccctcccggggtgatggttggggggcggttcccaccacccgcgtagatcaggaatctctgatcgaacttgactatcagacgaactaagactggcccaaaggaggggtaccggtgtaccgctctctgggacgcgaagggtgtaactgcgtgcgactcgggacggggcgacttgcgtgtcactagcagagaaggccggagcgttggagttacgtcttatccctcttacacacgggcgccccacaggtggctgagttaaggctttcgcaaccagatcctttcccccaactgaaaactgagactcgctctgtacaccataagaccgttggcgagcaaaaatcaagagagaagcagtcgacgcgagtggaagagctgaaaagggtaaacatgaaggctcggtatgaactatgtcctcgtgaacatgaggggcacggaggacgcccgacacaagcatgttcattcgcgtatccaagacccaccactcgataaaagctctcgcgcttttatggcatggaccctactgggaagtttattacatccgtctcgaactgacccttaacactggcacccataagcagcatagtcatgctggggcgcaggattccccaaaatggaaggtgacataaggtaagacggctctaatcaggactgaacttgctcagagccggcggtgacgtatctccgccccgcgatcagattagtgcagccgagccaaagaacttacagtggaacgctaggtctgacgtcccgagtattccgatcccctacgtcttaggggggttgcgtgtcgacaaatcgcccagtccccaagcgaggatccacattgatgggggccggggatggtaacccagccgacacatcatcgcgtggtcgcttccagttcgaccagccggttatccgcagagcgctcggcgaaggagccggttcggtagggtaaggacaagttcccacttcccaaagggctgccgtccatccgcgcgaggatgcgcttccgggctgtgccacgagcctagcacggacgagtgagccatcgtgagcgagcaccgtccctccccgttgccccgcggctacctggacaggcactgcgagcgattccctcggcgcggcgcgccttccgatctaacgcgaacccacgcagtgcagcgaaaaaaagatctcgcagatctgcgtgttgccgcgtgcccacgtcggcggcgagaccatcggtatggtcggaaatcgacgctgggcagcagcgacgttgcaagcccagcgtgtgcgccacagcactatcccagaatacccgacgcgcatatcgcagacgaaagggtatctgggtattactgagcgatcggactgggttctctatacctacggaacatcccaggtcttactggatacctaatttcccataatgcttccctcgacataagtgcaggtactcgcgggcgcccagaagaacaagatccactagtacttgctctggaacttcaggtctcccgtggcacgctccttgaaaagccccgttgtgcggccgattcctgactctaacgaccgacggggctacagggtctacgcggaagacttccagggttcaagctccccgcgactgtgtcgcccggaaaggaatcctttatggggtgttcctacgttttgtttcgtgatgtcctagctgctcacttggaacgaccaggtttcggtcgattccccgttcgagattcatcggttcgactcagccccgagcgcggttgccataaatctgcacactcgggctccgctttccgtaggcttcccgccgttgggcgcagcgcaggtttccgtgcgaggttacacgtagccaagccgcgcccccaatccaatacctccatcgtcgatccctagcctagcacgcctttgccaagtccgcgcttaaccagcccaacctcctcttgggatgtcgtgggcgttgccatcttataggcgaggctcttgtttcgacccaataagctttcccggggctcatgtcgcagagttgtgggggcacccaattagacgggtacaccgaaccgtcttacggtgtttagcctag"/>
                        <sequence id="seq_TPA_SA006" spec="Sequence" taxon="TPA_SA006" totalcount="4" value="acgcgcgccggtgccgggcagagtcgaataagaagatattcaaccgataggtcgtgcatcccctcccggggtgatggctggggggcggtccccaccacccgcgtagatcaggaatctctgatcaaacttgactatcagacgaactaagactggcccaaaggaagggtaccggtgtaccgttctctgggacgagaagggtgtaactgcgcgcgactcggggcggggcgacttgcgtgtcactagcagagaaggccggagcgttggagttacgtctca???ctcttacacacgggcgccccaaaggtggctgagttaaggctttcgcaaccaggtcctttcccccaactgaaaactgagactcgctctatacaccataagaccgttggcgagcaaaaatcaagagagaagcagtcgacgcgagtggaagagctgaaaagggtaaacattaaggctcggtatgaactatgtccccgtgaacatgaggggcacggaggacgcccgacacaagcatgttcattcgcgtatccaagacccaccactcgataaaggctctcgcgctttttgggcatggaccctactgggaagtttattacatccgcttcgaactgacccttaacactggcgttcataagcagcatagtcatgctggggcgcaggattctccaagatggaggg?gacataagataagacggctctaatccagactgaacttgctcagagccggcggtgacgtatctcagccccgcgatcaaattagtgcagccgagctaaagaacttacagcggaacgctaggtctgacgtcccgagtattccgatcccctacgtcttaagggggttgcgtgttggcaaatcgcccagtccccaagcgaggatccacgttgatgagggccggggatggtaaactagccgacatatcatggcgtggtcgcttccagttcgaccagc?ggttacccgcagagcactcggcgaaggagccggcgcggtagggtaaggacaggttcccactt?ctaaagggctgccgtccatccgcgcgaggatgcgcttccgggctgtgctacgagcctagcacggatgagtgagccatcgtgagcgagcaccgtccctccccgttgccccgcggctacccggacaggcaccgcgagcgattccctcggcgcggtgcgctttccgagctaacacga????????agtgcagcgagaaaaagatctcgtagatctgcgtgttgccgtgtgcccacgtcggcggcgagacaatcggtatggccggagatcgacgctgggcagcagcgacgttgcaagcccagcgtgtgcgccacagcactatcccagaatacacgacgcgcatatcgcagacgaaagggtatctgggtattactgagcgatcggactgggttctccatacctacggaacatcccaagtcttactgaatacctaatttcccataatgcttccctcgacataagtgcaggtactcgcgggcgcccagaaaaacaagatccactagtacttgctctggaacttcaagtcccccgtagcacgctccttgaaaagccccgttgtgcggccgattcctgactctaacgaccgacggggctacagggtctacgcg??agacttccagggttcaagctccccgcggctgtgccgcccggaaaggaatcctttatggggcgttcctacgttttgtttcgtgatgtcctagctgctcacttggaacgaccaggtttcggtcgattccccgttcgagatttatcggttcggctcagccccgagcgcggttgccataggtctgcatcctcgggctctgctttccgtaggcttcccgccgttgggcgcggcaaaggtttccgtgcgaggttacacgtagccaagccgcgcccccaatccaatacctccatcgtcgatccctagcctagcacgcctttgccaagtccgcgcttaaccagcctaacctcctgtcgggatggcgtgggcgttgccatcttataggcgaggctcttgtttcgacccaatgagctttcccggggctcatgtcgcagagttgt?agtgcacccaattagacgggtacaccgaaccgtcttacggtgtttagcctag"/>
                        <sequence id="seq_TPA_SWE-996" spec="Sequence" taxon="TPA_SWE-996" totalcount="4" value="acgcgcgccgatgccgggcagagtcgaataagaagatattcaaccgatgggtcgtgcatcccctcccggggtgatggttggggggcggttcccaccacccgcgtagatcaggaatctctgatcaaacttgactatcagacgaactaagactggcccaaaggaggggtaccggtgtaccgctctctgggacgcgaagggtgtaactgcgtgcgactcgggacggggcgacttgcgtgtcactagcagagaaggccggagcgttggagttacgtcttatccctcttacac??gggcgccccacaggtggctgagttaaggcttttgcaaccagatcctttcccccaactgaaaactgagactcgctctgta?accataagaccgttggcgagcaaaaatcaagagagaagcagtcgacgcgagtggaagagctgaaaagggt?aacatgaaggctcggtat?aactatgtccccgtgaacatgaggggcacggaggacgcccgacacaagcatgttcattcgcgtatccaagacccaccactcgataaaagctctcgcgcttttatggcatggaccctactgggaagtttattacatccgtctcgaactgacccttaacactggcacccataagcagcatagtcatgctggggcgcaggattccccaaaatggaaggtgacataaggtaagacggctctaatcaggactgaacttgctcagagccggcggtgacgtatctccgccccgcgatcagattagtgcagccgagccaaagaacttacagtggaacgctaggtctgacgtcccgagtattccgatcccctacgtcttaggggggttgcgtgtcgacaaatcgcccagtccccaagcgaggatcc?cattgatgggggccggggatggtaacccagc?gacacatcatcgcgtggtcgcttccagttcgaccagccggttatccgcagagcgctcggcgaaggagccggttcggtagggtaaggacaagttcccacttcccaaagggctgccgtccatccgcgcggggatgcgcttccgggctgtgccacgagcctagcacggacgagtgagccatcgtgagcgagcaccgtccctccccgttgccccgcggctacctggacaggcactgcgagcgattccctcggcgcggcgcgccttc?gatctaacgcgaacccacgcagtgcagcgaaaaaaagatctcgcagatctgcgtgttgccgcgtgcccacgtcggcggcgagaccatcggtatggtcggaaatcgacgctgggcagcagcgacgttgcaagcccagcgtgtgcgccacagcactatcccagaatacccgacgcgcatatcgcagacgaaagggtatctgggtattactgagcgatcggactgggttctctatac?tacggaacatcccaggtcttactggatacctaatttcccataatgcctccctcgacataagtgcaggtatccgcgggcgcccagaaaaacaagatccactagtacttgctctggaacttcaggtcccccgtggcacgctccttgaaaagccccgttgtgcggccgattcctgactctaacgaccgacggggctacagggtctacgcggaagacttccagggttcaagctccccgcggctgtgtcgcccggaaaggaatcctttatggggtgttcctacgttttgtttcgtgatgtcctagctgctcacttggaacgaccaggtttcggtcgattccccgttcgagattcatcggttcgactcagccccgagcgcggtcgccataagtctgcacactcgggctccgctttccgtaggcttcccgccgttgggcgcggcgcaggtttccgtgcgaggttacacgtagccaagccgcgcccccaatccaatacctccatcgtcgatccctagcctagcacgcctttgccaagtccgcgcttaaccagcccaacctcctcttgggatggcgtgggcgttgccatcttataggcgaggctcttgtttcgacccaataagctttcccggggctcatgtcgcagagttgtgggggcacccaattagacgggtacaccgaactgtcttacggtgtttagcctag"/>
                        <sequence id="seq_TPA_UKBRG008" spec="Sequence" taxon="TPA_UKBRG008" totalcount="4" value="acgcgcgccggtgccgggcagattcgaataagaagatattcaaccgatgggtcgtgcatcccctcccggggtgatggctggggggcggtccccaccacccgcgtagatcaggaatctctgatcaaacttgactatcagacgaactaagactggcccaaaggaagggtaccggtgtaccgttctctgggacgagaagggtgtaactgcgcgcgactcgggacggggcgacttgcgtgtcactagcagagaaggccggagcgttggagttacgtctcatccctcttacacacgggcgccccaaaggtggctgagttaaggctttcgcaaccagatcctttcccccaactgaaaactgagactcgctctatacaccatgagaccgttggcgagcaaaaatcaagagagaagcagtcgacgcgagtcgaagagctgaaaagggtaaacattaaggctcggtatgaactatgtccccgtgaacatgaggggcacggaggacgcccgacacaagcatgttcattcgcgtatccaagacccaccactcgataaaggctctcgcgctttttgggcatggaccctactgggaagtttattacatccgcttcgaactgacccttgacactggcgttcataagcagcatagtcatgctggggcgcaggattctccaagatggaaggtgacataagataagacggctctaatcaggactgaacttgctcagagccggcggtgacgtatctccgccccgcgatcaaattagtgcagccgagctaaagaacttacagcggaacgctaggtctgacgtcccgagtattccgatcccctacgtcttaggggggttgcgtgttgacaaatcgcccagtccccaagcgaggatccacgttgatgggggccggggatggtaaactagccgacctatcatcgcgtggtcgcttccagttcgaccagccggttacccgcagagcactcggcgaaggagccggcgcggtagggtaaggacaggttcccacttcctaaagggctgccgtccatccgcgcgaggatgcgcttccgggctgtgccatgagtctagcacggatgagtgagccatcgtgagcgagtaccgtccctccccgttgccccgcggctacccggacaggcaccgcgagcgattccctcggcgcggtgcgctttcagagctaacgcgaacccgcgcagtgcagcgaaaaaaagatctcgtagatctgcgtgttgccgtgtgcccacgtcggcggcgagacaatcggtatggccggaaatcgacgccgggcaacagcgacgttgcaagcccagcgtgtgcgccacagcactatcccagaatacacgacgcgcatatcgcagacgaaagggtatctgggtattactgagcgatcggactgggttctccatacctacggaacatcccaagtcttactggatacctaatttcccataatgcttccctcgacataagtgcaggtactcgtgggcgcccagaaaaacaagatccactagtacttgctctggaacttcaagtcccccgtagcacgctccttgaaaagccccgttgtgcggccgattcctgactctaacgaccgacggggctacagggtctacgcggaagacttccagggttcaagctccccgcggctgtgtcgcccggaaaggaatcttttatggggcgttcttacgttttgtttcgtgatgtcctagctgctcacttggaacgaccaggtttcggtcgattccccgttcgagatttatcggttcgactcagccccgagcgcggttgccataggtccgcatcctcgggctccgctttccgtaggcttcccgccgttgggcgcggcaaaggtttccgtgcgaggttacacgtagccaagccgcgcccccaatccaatacctccatcgtcgatccctagcctagcacgcctttgccaagtccgcgcttaaccagcccaacctcctgtcgggatggcgtgggcgttgccatcttataggcgaggctcttgtttcgacccaatgagctttcccggggctcatgtcgcagagttgtgagtgcacccaattagacgggtacaccgaaccgtcttacggtgtttagcctag"/>
                        <sequence id="seq_TPA_USL-BAL-2" spec="Sequence" taxon="TPA_USL-BAL-2" totalcount="4" value="acgcgcgccgatgccgggcagagtcgaataagaagatattcaaccgatgggtcgtgcatcccctcccggggtgatggttggggggcggttcccaccacccgcgtagatcaggaatctctgatcaaacttgactatcagacgaactaagactggcccaaaggaggggtaccggtgtaccgctctctgggacgcgaagggtgtaactgcgtgcgactcgggacggggcgacttgcgtgtcactagcagagaaggccggagcgttggagttacgtcttatccctcttacacacgggcgccccacaggtggctgagttaaggctttcgcaaccagatcctttcccccaactgaaaactgagactcgctctgtacaccataagaccgttggcgagcaaaaatcaagagagaagcagtcgacgcgagtggaagagctgaaaagggtaaacatgaaggctcggtatgaactatgtccccgtgaacatgaggggcacggaggacgcccgacacaagcatgttcattcgcgtatccaagacccaccactcgataaaagctctcgcgcttttatggcatggaccctactgggaagtttattacatccgtctcgaactgacccttaacactggcacccataagcagcatagtcatgctggggcgcaggattccccaaaatggaaggtgacataaggtaagacggctctaatcaggactgaacttgctcagagccggcggtgacgtatctccgccccgcgatcagattagtgcagccgagccaaagaacttacagtggaacgctaggtctgacgtcccgagtattccgatcccctacgtcttaggggggttgcgtgtcgacaaatcgcccagtccccaagcgaggatccacattgatgggggccggggatggtaacccagccgacacatcatcgcgtggtcgcttccagttcgaccagccggttatccgcagagcgctcggcgaaggagccggttcggtagggtaaggacaagttcccacttcccaaagggctgccgtccatccgcgcggggatgcgcttccgggctgtgccacgagcctagcacggacgagtgagccatcgtgagcgagcaccgtccctccccgttgccccgcggctacctggacaggcactgcgagcgattccctcggcgcggcgcgccttccgatctaacgcgaacccacgcagtgcagcgaaaaaaagatctcgcagatctgcgtgttgccgcgtgcccacgtcggcggcgagaccatcggtatggtcggaaatcgacgctgggcagcagcgacgttgcaagcccagcgtgtgcgccacagcactatcccagaatacccgacgcgcatatcgcagacgaaagggtatctgggtattactgagcgatcggactgggttctctatacctacggaacatcccaggtcttactggatacctaatttcccataatgcttccctcgacataagtgcaggtactcgcgggcgcccagaaaaacaagatccactagtacttgctctggaacttcaggtcccccgtggcacgctccttgaaaagccccgttgtgcggccgattcctgactctaacgaccgacggggctacagggtctacgcggaagacttccagggttcaagctccccgcggctgtgtcgcccggaaaggaatcctttatggggtgttcctacgttttgtttcgtgatgtcctagctgctcacttggaacgaccaggtttcggtcgattccccgttcgagattcatcggttcgactcagccccgagcgcggttgccataagtctgcacactcgggctccgctttccgtaggcttcccgccgttgggcgcggcgcaggtttccgtgcgaggttacacgtagccaagccgcgcccccaatccaatacctccatcgtcgatccctagcctagcacgcctttgccaagtccgcgcttaaccagcccaacctcctcttgggatggcgtgggcgttgccatcttataggcgaggctcttgtttcgacccaataagctttcccggggctcatgtcgcagagttgtgggggcacccaattagacgggtacaccgaaccgtcttacggtgtttagcctag"/>
                        <sequence id="seq_TPA_USL-Haiti-B" spec="Sequence" taxon="TPA_USL-Haiti-B" totalcount="4" value="acgcgcgccggtgccgggcagagtcgaataagaagatattcaaccgatgggtcgtgcatcccctcccggggtgatggctggggggcggtccccaccactcgcgtagatcaggaatctctgatcaaacttgactatcagacgaactaagactggcccaaaggaagggtaccggtgtaccgttctctgggatgagaagggtgtaactgcgcgcgactcgggacggggcggcttgcgtgtcactagcagagaaggccggagcgttggagttacgtctcatccctcttacacacgggcgccccaaaggtggctgagttaaggctttcgcaaccagatcctttcccccaactgaaaactgagactcgctctatacaccataagaccgttggcgagcaaaaatcaagagagaagcagtcgacgcgagtggaagagctgaaaagggtaaacattaaggctcggtatgaactatgtccccgtgaacatgaggggcacggaggacgcccgacacaagcatgttcattcgcgtatccaagacccaccactcgataaaggctctcgcgctttttgggcatggaccctactgggaagtttattacatccgcttcgaactgacccttaacactggcgttcataagcagcatagtcatgctggggcgcaggattctccaagatggaaggtgacataagataagacggctctaatcaggactgaacttactcagagccggcggtgacgtatctccgccccgagatcaaattagtgcagccgagctaaagaacttacagcggaacgctaggtctgacgtcccgagtattccgatcccctacgtcttaggggggttgcgtgttgacaaatcgcccagtccccaagcgaggatccacgttgatgggggccggggatggtaaaccagccgacatatcatcgcgtggtcgcttccagttcgaccagccggttacccgcagagcactcggcgaaggagccggcgcggtagggtaaggacaggttcccacttcctaaagggctgccgtccatccgcgcgaggatgcgcttccgggctgtgccacgagcctagcacggatgagtgagccattgtgagcgagcaccgtccctccccgttgccccgcggctacccggacaggcaccgcgagcgattccctcggcgcggtgcgctttccgagctaacgcgaacccgcgcagtgcagcgaaaaaaagatctcgtagatctgcgtgttgccgtgtgcccacgtcggcggcgagacaatcggtatggccggaaatcgacgctgggcagcagcgacgttgcaagcccagcgtgtgcgccacagcactatcccagaatacacgacgcgcatatcgcagacgaaagggtatctgggtattactgagcgatcggactgggttctccatacctacggaacatcccaagtcttactggatacctaatttcccataatgcttccctcgacataagtgcaggtactcgcgggcgcccagaaaaacaagatccactagtacttgctctggaacttcaagtcccccgtagcacgctccttgaaaagccccgttgtgcggccgattcctgactctaacgaccgacggggctacagggtctacgcggaagacttccagggttcaagctccccgcggctgtgtcgcccggaaaggaatcctttatggggcgttcctacgttttgtttcgtgatgtcctagctgctcacttggaacgaccaggtttcggtcgattccccgttcgagatttatcggttcgactcagccccgagcgcggttgccataggtctgcatcctcgggctccgctttccgtaggcttcccgccgttgggcgcggcaaaggtttccgtgcgaggttacacgtagccaagccgcgcccccaatccaatacctccatcgtcgattcctagcctagcacgcctttgccaagtccgcgcttaaccagcctaacctcctgtcgggatggcgtgggcgttgccatcttataggcgaggctcttgtttcgacccaatgagctttcccggggctcatgtcgcagagttgtgagtgcacccaattagacgggtacaccgaaccgtcttacggtgtttagcctag"/>
                        <sequence id="seq_TPA_USL-Phil-3" spec="Sequence" taxon="TPA_USL-Phil-3" totalcount="4" value="acgcgcgccggtgccgagcagagtcgaataagaagatattcaaccgatgggtcgtgcatcccctcccggggtgatggctggggggcggtccccaccacccgcgtagatcaggaatctctgatcaaacttgactatcagacgaactaagactggcccaaaggaagggtaccggtgtaccgttctctgggacgagaagggtgtaactgcgcgcgactcgggacggggcgacttgcgtgtcactagcagagaaggccggagcgttggagttacgtctcatccctcttacacacgggcgccccaaaggtggctgagttaaggctttcgcaaccagatcctttcccccaactgaaaactgagactcgctctatacaccataagaccgttggcgagcaaaaatcaagagagaagcagtcgacgcgagtggaagagctgaaaagggtaaacattaaggctcggtatgagctatgtccccgtgaacatgaggggcacggaggacgcccgacacaagcatgttcattcgcgtatccaagacctaccactcaataaaggctctcgcgctttttgggcatggaccctactgggaagtttattacatccgcttcgaactaacccttaacactggcgttcataagcagcatagtcatgctggggcgcaggattctccaagatggaaggtgacataagataagacggctctaatcaggactgaacttgctcagagccggcggtgacgtatctccgccccgcgatcaaattagtgcagccgagctaaagaacttacagcggaacgctaggtctgacgtcccgagtattccgatcccctacgtcttaggggggttgcgtgttgacaaatcgcccagtccccaagcgaggatccacgttgatgggggccggggatggtaacccagccgacatatcatcgcgtggtcgcttccagttcgaccagccggttacccgcagagcactcggcgaaggagccggcgcggtagggtaaggacaggttcccacttcctaaagggctgccgtccatccgcgcgaggatgcgcttccgggctgtgccacgagcctagcacggatgggtgagccatcgtgagcgagcaccgtccctccccgttgccccgcggctacccggacaggcaccgcgagcgattccctcggcgcggtgcgctttccgagctaacgcgaacccgcgcagtgcagcgaaaaaaagatctcgtagatctgcgtgttgccgtgtgcccacgtcggcggcgagacaatcggtatggccggaaatcgacgctgggcagcagcgacgttgcaagcccagcgtgtgcgccacagcactatcccagaatacacgacgcgcatatcgcagacgaaagggtatctgggtattactgagcgatcggactgggttctccatacctacggaacatcccaagtcttactggatacctaatttcccataatgcttccctcgacataagtgcaggtactcgtgggcgcccagaaaaacaagatccactagtacttgctctggagcttcaagtcccccgtagcgcgctccttgaaaagccccgttgtgcggccgattcctgactctaacgaccgacggggctacagggtctacgcggaagacttccagggttcaagctccccgcggctgtgtcgcccgggaaggaatcctttatggggcgttcctacgttttgtttcgtgatgtcctagctgctcacttggaacgaccaggtttcggtcgattccccgttcgagatttatcggttcgactcagccccgagcgcggttgccataggtctacatcctcgggctccgctttccgtaggcttcccgccgttgggcgcggcaaagatttccgtgcgaggttacacgtagccaagccgcgcccccaatccaatacctccatcgtcgatccctagcctagcacgcctttgccaagtccgcgcttaaccagcccaacctcctgtcgggatggcgtgggcgttgccatcttataggcgaggctcttgtttcgacccaatgagctttcccggggctcatgtcgcagagttgtgagtgcacccaattagacgggtacaccgaaccgtcttacggtgtttagcctag"/>
                        <sequence id="seq_TPA_USL-SEA-81-8" spec="Sequence" taxon="TPA_USL-SEA-81-8" totalcount="4" value="acgcgcgccgatgccgggcagagtcgaataagaagatattcaaccgatgggtcgtgcatcccctcccggggtgatggttggggggcggttcccaccacccgcgtagatcaggaatctctgatcaaacttgactatcagacgaactaagactggcccaaaggaggggtaccggtgtaccgctctctgggacgcgaagggtgtaactgcgtgcgactcgggacggggcgacttgcgtgtcactagcagagaaggccggagcgttggagttacgtcttatccctcttacacacgggcgccccacaggtggctgagttaaggctttcgcaaccagatcctttcccccaactgaaaactgaggctcgctctgtacaccataagaccgttggcgagcaaaaatcaagagagaagcagtcgacgcgagtggaagagctgaaaagggtaaacatgaaggctcggtatgaactatgtccccgtgaacatgaggggcacggaggacgcccgacacaagcatgttcattcgcgtatccaagacccaccactcgataaaagctctcgcgcttttatggcatggaccctactgggaagtttattacatccgtctcgaactgacccttaacactggcacccataagcagcatagtcatgctggggcgcgggattccccaaaatggaaggtgacataaggtaagacggctctaatcaggactgaacttgctcagagccggcggtgacgtatctccgccccgcgatcagattagtgcagccgagccaaagaacttacagtggaacgctaggtctgacgtcccgagtattccgatcccctacgtcttaggggggttgcgtgtcgacaaatcgcccagtccccaagcgaggatccacattgatgggggccggggatggtaacccagccgacacatcatcgcgtggtcgcttccagttcgaccagccggttatccgcagagcgctcggcgaaggagccggttcggtagggtaaggacaagttcccacttcccaaagggctgccgtccatccgcgcggggatgcgcttccgggctgtgccacgagcctagcacggacgagtgagccatcgtgagcgagcaccgtccctccccgttgccccgcggctacctggacaggcactgcgagcgattccctcggcgcggcgcgccttccgatctaacgcgaacccacgcggtgcagcgaaaaaaagatctcgcagatctgcgtgttgccgcgtgcccacgtcggcggcgagaccatcggtatggtcggaaatcgacgctgggcagcagcgacgttgcaagcccagcgtgtgcgccacagcactatcccagaatacccgacgcgcatatcgcagacgaaagggtatctgggtattactgagcgatcggactgggttctctatacctacggaacatcccaggtcttactggatacctaatttcccataatgcttccctcgacataagtgcaggtactcgcgggcgcccagaaaaacaagatccactagtacttgctctggaacttcaggtcccccgtggcacgctccttgaaaagccccgttgtgcggccgattcctgactctaacgaccgacggggctacagggtctacgcggaagacttccagggttcaagctccccgcggctgtgtcgcccggaaaggaatcctttatggggtgttcctacgttttgtttcgtgatgtcctagctgctcacttggaactaccaggtttcggtcgattccccgttcgagattcatcggttcgactcagccccgagcgcggttgccataagtctgcacactcgggctccgctttccgtaggcttcccgccgttgggcgcggcgcaggtttccgtgcgaggttacacgtagccaagccgcgcccccaatccaatacctccatcgtcgatccctagcctagcacgcctttgccaagtccgcgcttaaccagcccaacctcctcttgggatggcgtgggcgttgccatcttataggcgaggctcttgtttcgacccaataagctttcccggggctcatgtcgcagagttgtgggggcacccaattagacgggtacaccgaaccgtcttacggtgtttagcctag"/>
                        <sequence id="seq_TPA_ZIM016" spec="Sequence" taxon="TPA_ZIM016" totalcount="4" value="?c???cg?cg?t?ccgggc??a????aat?ag??gata?tca?cc??t??g?cgtgc???c?????c??g?tg?tg???????g???gtcc??ac?acc?gc???gatcag????c?ct????aaa????act??????cga??taaga?????????????????tac??gt???ccgtt??ctg?????agaa?????????tg?g?gcgac???g???gg??cga??tgc??gtcac???????g??????g?agcgt????g???cg??t?a???????taca?????gc??tcc?a????????gag?t?a??????c??aacc????c?t???????????g?????tga??????c?c?ata?????t?a??c?????gc??g??aaaa?c??????????c?g??ga????????????????ga???g????????tta???????gt?t??actatg?c?cc????????????g?????g????cgc?cg?c????gc?????ca????????????a?acc???t??tcg????a?g??????c?c?tt?????????????c???tgggaag???attacat??gctt??aac?ga????ta???????c?????t???????atagtca??ct????c??ag??????????g?tg??????g?????a?a?????c?g??ctaa??????????????g???a????c??cg?????g????t?cgcc?cg????????????????????a????aa??a??????gc?g??c??????tc????g??cc?????????????c??????????a??????t????t?????caa???g?c??g?c????????a?gatc????t???t?????c??g?g???gt?aa?t??????????t???????????????t????????????????????cc?g????g??c?????ga????????gc?c?g?????????gac???t?cc???????????????????????????????????a????c???c??????t??c??gag??????a?gga?gagt??????t?g???????g?ac?gtc???c??????????????????c?????????ca?cg?g???ga??c???c??cgc??t?c??t?tccgag?t??????a??????????????g????a????g????cg?????????g??????cg?g????ca???cgg?g???ag??aatcgg?g?g?cc???aatcg??????ggc???ag????g?t?c?ag???????????????ac???a???t???????tacac??????c??a??g????c???a?????t?t????????????g?g??c?????g?gt?c??????????c??a?c?t??c?????tt??????t???????t????a?????????c?tc??c???a?????g???c????g??????????a??a?a?????ca?t???a??tgctc?g???c?tc?a???????????????ct?c??????ag????gt?gt???gccgattcctg???c??a?g??c??cg???c????g?g?ct?c???ga????????a?g???c?ag?t?c?cgcg??t??gtcg????????ggaa?ccttt?tg??gc?ttctt??????t????cgtga??????ag???ttca???g???????c??????cg?t?????????g????ag??????cgg???g?ctc?gcc???a?c?????????????????????cc?cgg???ccg?ttt?cgtag??t?cc?gc??tt?gg?g??????agg??tcc?t???a????aca?????c???gcc??g?c??caat????ta???c??tc??cg?tccctag????acacgc??ttgc????t???????taac???ccc??c?t????tcgg??tgg?g???gcgttgcc??ctta?aggcgagg?tctt??t???a???a????g?tttc????gg?t???g?c??ag?????tg?gt???c????ttag?c???t??a?cga???gt?????g?t?tttagccta?"/>
                        <sequence id="seq_TPA_ZIM018" spec="Sequence" taxon="TPA_ZIM018" totalcount="4" value="acgcgcgccggtgccgggcagagtcgaataagaagatattcaaccgatgggtcgtgcatcccctcccggggtgatggctgggggacggtccccaccacccgcgtagatcaggaatctctgatcaaacttgactatcagacgaactaagactggcccaaaggaagggtaccggtgtaccgttctctgggacgagaagggtgtaactgcgcgcgactcgggacggggcgacttgcgtgtcactagcagagaaggccggagcgttggagttacgtctca??cctcttacacacgggcgctccaaaggtggctgagttaaggctttcgcaaccagatcctttcccccaactgaaaactgagactcgctctatacaccataagaccgatggcgagcaaaaatcaagagagaagcagtcgacgcgagtggaagagctgaaaagggt?aacattaaggctcggtatgaactatgtccccgtgaacatgaggggcacggaggacgcccgacacaagcatgttcattcgcgtatccaagacccactactcgataaaggctctcgcgctttttgggcatggaccctactgggaagtttattacatccgctt?gaactgac?cttaacactggcgttc?taagcagcatagtcatgctg?ggcgcaggattctccaaggtggaag??gacataagataagacggctctaatcaggactgaacttgctcagagccggcggtgacgtatctccgccccgcgatcaaattagtgcagccgagctaaagaacttacagcggaacgctaggtctgacgtcccgagtattccgatcccctacgtcttaggggggttgcgtgttgacaaatcgcccagtccccaagcgaggatccacgttgatgggggccggggatggtaaactagccgacatatcatcgc???gtcgcttccagttcgaccagccggttacccgcag?gcactcggcgaaggagccggcgcggtagggtaaggacaggttcccacttcctaaagggctgccgtccatccgcgcgaggatgcgcttccgggctgtgccacgagcctatcacggatgagtgagccatcgtgagcgagcaccgtccctccccgttgccccgcggctacccggacaggcaccg?gagcgattccctcggcgcggtgcgctttccgagctaacg?gaa?cc??gcagtgcagcgaaaaaaagatctcgtagatctgcgttttgccgtgtgcccacgtcggcggcgagacaatcggtgtggccggaaatcgacgctgggcagcagcgacgttgcaagcccagcgtgtgcgccacagcactatcccagaatacacgacgcgcatatcgcagacgaaagggtatctgggtattactgagcgatcggactgggttctccatacctacggaacatcccaagtcttactggatacctaatttcccataatgcttccctcgacataagtgcaggtactcgcgggcgcccagaaaaacaagatccactagtactt?ctctggaacttcaagtcccccgtag?acgctccttgaaaagccccgttgtgcggccgattcctgactctaacgaccgacggggctacagggtctacgcggaagacttccagggttcaagctccccgcggctgtgtcgcccggaaaggaatcctttatggggcgttcttacgttttgtttcgtgatgtcctagctgttcacttggaacgaccaggtttcggtcgattccccgttcgagatttatcggttcgactcagccccgagcgcggttgccataggtctgcatcctcgggctccgctttccgtaggcttcccgccgttgggcgcggcaaaggtttccgtgcgaggttacacgtagccaagccgcgcccccaatccaatacctccatcgtcgatccctagcctaacacgcctttgccaagtccgcgc?taaccagcccaacctcctatcgggatggcgtgtgcgttgccatcttataggcgaggctcttgtttcgacccaatgagctttcccggggctcatgtcgcagagttgtgagtgcacccaattagacgggtacaccgaaccgtcttacggtgtttagcctag"/>
                        <sequence id="seq_UW279B" spec="Sequence" taxon="UW279B" totalcount="4" value="acgcgcgccggtgccgggcagagtcgaataagaagatattcaaccgatgggtcgtgcatcccctcccggggtgatggctggggggcggtccccaccacccgcgtagatcaggaatctctgatcaaacttgactatcagacgaactaagactggcccaaaggaagggtaccggtgtaccgttctctgggacgagaagggtgtaactgcgcgcgactcgggacggggcgacttgcgtgtcactagcagagaaggccggagcgttggagttacgtctca??cctcttacacacgggcgccccaaaggtggctgagttaaggctttcgcaaccagatcctttcccccaactgaaggcggagactcgctctatacaccataagaccgttggcgagcaaaaatcaagagagaagcagtcgacgcgagtggaagagctgaaaggggtaaacattaaggctcggtatgaactatgtccccgtgaacatgaggggcacggaggacgcccgacacaagcatgttcattcgcgtatccaggacccaacactcg?taaaggctctcgcgctttttgggcatggaccctactgggaagtttattacattcgcttcgaactgacccttaacactggcgttcataagcagcatagtcatgctggggcgcaggattctccaagatggaaggtgacataagataagacggctctaatcaggactgaacttgctcagagccggcggtgacgtacctccgccccgcgatcaaattaatgcagccgcgctaaagaacttacagcggaacgctaggtctgacgtcccgagtattccgatcccctacgtcttaggggggttgcgtgttgacaaatcgcccagtccccaagcgaggatccacgttgatgggggccggggatggtaaaccagccgacatatcatcgcgtggtcgcttccagttcgaccagccggttacccgcagagcactcggcgaaggagccggcgctgtagggtaaggacaggttcccacttcctaaagggctgccgtccatccgcgcgaggatgcgcttccgggctgtgccacgagcctagcacggatgagtgagccaccgtgagcgagcaccgtccctccccgttgccccgcggctacccggacaggcaccgcgagcgattccctcggcgcggtgcgctttccgagctaacgcgaacccgcgcagtgcagcgaaaaaaagatctcgtagatctgcgtgttgccgtgtgcccacgtcggcggcgagacaatcggtatggccggaaatcgacgctgggcagcagcgacgttgcaagcccagcgtgtgcgccacagcactatcccagaatacacgacgcgcatatcgcagacgaaagggtatctgggtattactgagcgatcggactgggttctccatacttacggaacatcccaagtcttactggatacctaatttcccataatgcttccctcgacatgagtgcaggtactcgtgggcgcccagaaaaacaagatccactagtacttgctctggaacttcaagtcccccgtagcacgctccttgaaaagccccgttgtgcggccgattcctgactctaacgaccgacggggctacagggtctacgcggaagacttccagggttcaagctccccgcggctgtgtcgcccggaaaggaatcctttatggggcgttcctacgttttgtttcgtgatgtcctagctgctcacttggaacgaccaggtttcggtagattccccgttcgagatttatcggttcgactcagccccgagcgcggttgccacaggtctgcatcctcgggctcctctttccgtaggcttcccgccgttgggcgcggcaaaggtttccgtgcgaggttacacgtagccaagccgcgcccccaatccaatacctccatcgtcgatccctagcctagcacgcctttgccaagtccgcgcttaaccagtccaacctcctgtcgggatggcgtgggcgttgccatcctataggcgaggctcttgtttcgacccaatgagctttcccggggctcatgtcgcagagttgtgagtgcacccaattagacgggtacaccgaaccgtcttacggtgtttagcctag"/>
                    </data>

	<filteredAlignment id="SNP_ali_4x" spec="FilteredAlignment" filter="-">
                        <data idref="SNP_ali_4x_unfiltered"/>
                        <constantSiteWeights id="IntegerParameter.0" spec="parameter.IntegerParameter" dimension="4" lower="0" upper="0">226995 244265 250641 228906</constantSiteWeights>
    </filteredAlignment>

<map name="Uniform" >beast.math.distributions.Uniform</map>
<map name="Exponential" >beast.math.distributions.Exponential</map>
<map name="LogNormal" >beast.math.distributions.LogNormalDistributionModel</map>
<map name="Normal" >beast.math.distributions.Normal</map>
<map name="Beta" >beast.math.distributions.Beta</map>
<map name="Gamma" >beast.math.distributions.Gamma</map>
<map name="LaplaceDistribution" >beast.math.distributions.LaplaceDistribution</map>
<map name="prior" >beast.math.distributions.Prior</map>
<map name="InverseGamma" >beast.math.distributions.InverseGamma</map>
<map name="OneOnX" >beast.math.distributions.OneOnX</map>

<run id="mcmc" spec="MCMC" chainLength="300000000">
    <state id="state" spec="State" storeEvery="30000">
        <tree id="Tree.t:SNP_ali_4x" spec="beast.evolution.tree.Tree" name="stateNode">
            <trait id="traitsetDate" spec="beast.evolution.tree.TraitSet" traitname="date-forward">
                94A=1771.0,
94B=1771.0,
A10=2015.0,
AGU007=1547.5,
BAL73=1973.0,
Bosnia_A=1950.0,
C279=2017.0,
C77=2014.0,
CDC-1=1980.0,
CDC_2575=1980.0,
CDC-2=1980.0,
Chicago_tube2=1951.0,
DFU001_EdgeMasked=1253.5,
CW56=2013.0,
Fribourg-Blanc=1966.0,
GAP009=1367.5,
Gauthier=1960.0,
GHA1=1988.0,
Ghana-051=1988.0,
HATO=2013.0,
IND1=1990.0,
Iraq_B=1951.0,
Japan320e=2019.0,
Japan322e=2019.0,
Japan326e=2019.0,
Japan346e=2019.0,
JUC013=1354.0,
Kampung_Dalan_K363=1990.0,
LMNP-1=2007.0,
M2=2014.0,
M3=2014.0,
Mexico_A-mcf=1953.0,
MXV001=1530.5,
Nichols_Houston_J=1912.0,
Nichols=1912.0,
PHE120033A=2012.0,
PHE130048A=2013.0,
PHE140073A=2014.0,
Porvoo_FL_PD28_TU41=1727.5,
SAMEA3638269=2013.0,
SAMEA3638271=2013.0,
SAMEA3638275=2013.0,
SAMEA3638277=2013.0,
SAMEA3638281=2013.0,
SAMEA3638288=2013.0,
SAMEA3638293=2013.0,
Samoa_D=1953.0,
Seattle_81-4=1980.0,
Sei_Geringging_K403=1990.0,
SHC_0=2014.0,
SJN003=1578.5,
SMUTp_07=2018.0,
SMUTp_09=2018.0,
SS14=1977.0,
TPA_ALC103=2019.0,
TPA_BCC012=2002.0,
TPA_HUN200024=2019.0,
TPA_RUS_Tuva-41=2014.0,
TPA_SA006=2006.0,
TPA_SWE-996=2019.0,
TPA_UKBRG008=2018.0,
TPA_USL-BAL-2=1971.0,
TPA_USL-Haiti-B=1951.0,
TPA_USL-Phil-3=1987.0,
TPA_USL-SEA-81-8=1981.0,
TPA_ZIM016=2015.0,
TPA_ZIM018=2015.0,
UW279B=2003.0                <taxa id="TaxonSet.SNP_ali_4x" spec="TaxonSet">
                    <alignment idref="SNP_ali_4x"/>
                </taxa>
            </trait>
            <taxonset idref="TaxonSet.SNP_ali_4x"/>
        </tree>
        <parameter id="gammaShape.s:SNP_ali_4x" spec="parameter.RealParameter" name="stateNode">1.0</parameter>
        <parameter id="freqParameter.s:SNP_ali_4x" spec="parameter.RealParameter" dimension="4" lower="0.0" name="stateNode" upper="1.0">0.25</parameter>
        <parameter id="rateAC.s:SNP_ali_4x" spec="parameter.RealParameter" lower="0.0" name="stateNode">1.0</parameter>
        <parameter id="rateAG.s:SNP_ali_4x" spec="parameter.RealParameter" lower="0.0" name="stateNode">1.0</parameter>
        <parameter id="rateAT.s:SNP_ali_4x" spec="parameter.RealParameter" lower="0.0" name="stateNode">1.0</parameter>
        <parameter id="rateCG.s:SNP_ali_4x" spec="parameter.RealParameter" lower="0.0" name="stateNode">1.0</parameter>
        <parameter id="rateGT.s:SNP_ali_4x" spec="parameter.RealParameter" lower="0.0" name="stateNode">1.0</parameter>
        <parameter id="ucldMean.c:SNP_ali_4x" spec="parameter.RealParameter" name="stateNode">5.0E-7</parameter>
        <parameter id="ucldStdev.c:SNP_ali_4x" spec="parameter.RealParameter" lower="0.0" name="stateNode">0.1</parameter>
        <stateNode id="rateCategories.c:SNP_ali_4x" spec="parameter.IntegerParameter" dimension="118">1</stateNode>
        <parameter id="bPopSizes.t:SNP_ali_4x" spec="parameter.RealParameter" dimension="10" lower="0.0" name="stateNode" upper="1000000.0">380.0</parameter>
        <stateNode id="bGroupSizes.t:SNP_ali_4x" spec="parameter.IntegerParameter" dimension="10">1</stateNode>
    </state>
    <init id="RandomTree.t:SNP_ali_4x" spec="beast.evolution.tree.RandomTree" estimate="false" initial="@Tree.t:SNP_ali_4x" taxa="@SNP_ali_4x">
        <populationModel id="ConstantPopulation0.t:SNP_ali_4x" spec="ConstantPopulation">
            <parameter id="randomPopSize.t:SNP_ali_4x" spec="parameter.RealParameter" name="popSize">1.0</parameter>
        </populationModel>
    </init>
    <distribution id="posterior" spec="util.CompoundDistribution">
        <distribution id="prior" spec="util.CompoundDistribution">
            <distribution id="BayesianSkyline.t:SNP_ali_4x" spec="BayesianSkyline" groupSizes="@bGroupSizes.t:SNP_ali_4x" popSizes="@bPopSizes.t:SNP_ali_4x">
                <treeIntervals id="BSPTreeIntervals.t:SNP_ali_4x" spec="TreeIntervals" tree="@Tree.t:SNP_ali_4x"/>
            </distribution>
            <distribution id="MarkovChainedPopSizes.t:SNP_ali_4x" spec="beast.math.distributions.MarkovChainDistribution" jeffreys="true" parameter="@bPopSizes.t:SNP_ali_4x"/>
            <prior id="FrequenciesPrior.s:SNP_ali_4x" name="distribution" x="@freqParameter.s:SNP_ali_4x">
                <Uniform id="Uniform.3" name="distr"/>
            </prior>
            <prior id="GammaShapePrior.s:SNP_ali_4x" name="distribution" x="@gammaShape.s:SNP_ali_4x">
                <Exponential id="Exponential.0" name="distr">
                    <parameter id="RealParameter.0" spec="parameter.RealParameter" estimate="false" name="mean">1.0</parameter>
                </Exponential>
            </prior>
            <prior id="RateACPrior.s:SNP_ali_4x" name="distribution" x="@rateAC.s:SNP_ali_4x">
                <Gamma id="Gamma.0" name="distr">
                    <parameter id="RealParameter.1" spec="parameter.RealParameter" estimate="false" name="alpha">0.05</parameter>
                    <parameter id="RealParameter.2" spec="parameter.RealParameter" estimate="false" name="beta">10.0</parameter>
                </Gamma>
            </prior>
            <prior id="RateAGPrior.s:SNP_ali_4x" name="distribution" x="@rateAG.s:SNP_ali_4x">
                <Gamma id="Gamma.1" name="distr">
                    <parameter id="RealParameter.3" spec="parameter.RealParameter" estimate="false" name="alpha">0.05</parameter>
                    <parameter id="RealParameter.4" spec="parameter.RealParameter" estimate="false" name="beta">20.0</parameter>
                </Gamma>
            </prior>
            <prior id="RateATPrior.s:SNP_ali_4x" name="distribution" x="@rateAT.s:SNP_ali_4x">
                <Gamma id="Gamma.2" name="distr">
                    <parameter id="RealParameter.5" spec="parameter.RealParameter" estimate="false" name="alpha">0.05</parameter>
                    <parameter id="RealParameter.6" spec="parameter.RealParameter" estimate="false" name="beta">10.0</parameter>
                </Gamma>
            </prior>
            <prior id="RateCGPrior.s:SNP_ali_4x" name="distribution" x="@rateCG.s:SNP_ali_4x">
                <Gamma id="Gamma.3" name="distr">
                    <parameter id="RealParameter.7" spec="parameter.RealParameter" estimate="false" name="alpha">0.05</parameter>
                    <parameter id="RealParameter.8" spec="parameter.RealParameter" estimate="false" name="beta">10.0</parameter>
                </Gamma>
            </prior>
            <prior id="RateGTPrior.s:SNP_ali_4x" name="distribution" x="@rateGT.s:SNP_ali_4x">
                <Gamma id="Gamma.5" name="distr">
                    <parameter id="RealParameter.11" spec="parameter.RealParameter" estimate="false" name="alpha">0.05</parameter>
                    <parameter id="RealParameter.12" spec="parameter.RealParameter" estimate="false" name="beta">10.0</parameter>
                </Gamma>
            </prior>
            <prior id="MeanRatePrior.c:SNP_ali_4x" name="distribution" x="@ucldMean.c:SNP_ali_4x">
                <Uniform id="Uniform.100" lower="0" name="distr" upper="1"/>
            </prior>
            <prior id="ucldStdevPrior.c:SNP_ali_4x" name="distribution" x="@ucldStdev.c:SNP_ali_4x">
                <Gamma id="Gamma.6" name="distr">
                    <parameter id="RealParameter.14" spec="parameter.RealParameter" estimate="false" name="alpha">0.5396</parameter>
                    <parameter id="RealParameter.15" spec="parameter.RealParameter" estimate="false" name="beta">0.3819</parameter>
                </Gamma>
            </prior>
            <distribution id="94A.leaf.prior" spec="beast.math.distributions.MRCAPrior" monophyletic="true" tipsonly="true" tree="@Tree.t:SNP_ali_4x">
                <taxonset id="94A.leaf" spec="TaxonSet">
                    <taxon id="94A" spec="Taxon"/>
                </taxonset>
                <Uniform id="Uniform.01" lower="1681.0" name="distr" upper="1861.0"/>
            </distribution>
            <distribution id="94B.leaf.prior" spec="beast.math.distributions.MRCAPrior" monophyletic="true" tipsonly="true" tree="@Tree.t:SNP_ali_4x">
                <taxonset id="94B.leaf" spec="TaxonSet">
                    <taxon id="94B" spec="Taxon"/>
                </taxonset>
                <Uniform id="Uniform.02" lower="1681.0" name="distr" upper="1861.0"/>
            </distribution>
            <distribution id="AGU007.leaf.prior" spec="beast.math.distributions.MRCAPrior" monophyletic="true" tipsonly="true" tree="@Tree.t:SNP_ali_4x">
                <taxonset id="AGU007.leaf" spec="TaxonSet">
                    <taxon id="AGU007" spec="Taxon"/>
                </taxonset>
                <Uniform id="Uniform.03" lower="1463.0" name="distr" upper="1632.0"/>
            </distribution>
            <distribution id="DFU001_EdgeMasked.leaf.prior" spec="beast.math.distributions.MRCAPrior" monophyletic="true" tipsonly="true" tree="@Tree.t:SNP_ali_4x">
                <taxonset id="DFU001_EdgeMasked.leaf" spec="TaxonSet">
                    <taxon id="DFU001_EdgeMasked" spec="Taxon"/>
                </taxonset>
                <Uniform id="Uniform.04" lower="1226.0" name="distr" upper="1281.0"/>
            </distribution>
            <distribution id="GAP009.leaf.prior" spec="beast.math.distributions.MRCAPrior" monophyletic="true" tipsonly="true" tree="@Tree.t:SNP_ali_4x">
                <taxonset id="GAP009.leaf" spec="TaxonSet">
                    <taxon id="GAP009" spec="Taxon"/>
                </taxonset>
                <Uniform id="Uniform.05" lower="1254.0" name="distr" upper="1481.0"/>
            </distribution>
            <distribution id="JUC013.leaf.prior" spec="beast.math.distributions.MRCAPrior" monophyletic="true" tipsonly="true" tree="@Tree.t:SNP_ali_4x">
                <taxonset id="JUC013.leaf" spec="TaxonSet">
                    <taxon id="JUC013" spec="Taxon"/>
                </taxonset>
                <Uniform id="Uniform.06" lower="1309.0" name="distr" upper="1399.0"/>
            </distribution>
            <distribution id="MXV001.leaf.prior" spec="beast.math.distributions.MRCAPrior" monophyletic="true" tipsonly="true" tree="@Tree.t:SNP_ali_4x">
                <taxonset id="MXV001.leaf" spec="TaxonSet">
                    <taxon id="MXV001" spec="Taxon"/>
                </taxonset>
                <Uniform id="Uniform.07" lower="1445.0" name="distr" upper="1616.0"/>
            </distribution>
            <distribution id="Porvoo_FL_PD28_TU41.leaf.prior" spec="beast.math.distributions.MRCAPrior" monophyletic="true" tipsonly="true" tree="@Tree.t:SNP_ali_4x">
                <taxonset id="Porvoo_FL_PD28_TU41.leaf" spec="TaxonSet">
                    <taxon id="Porvoo_FL_PD28_TU41" spec="Taxon"/>
                </taxonset>
                <Uniform id="Uniform.08" lower="1666.0" name="distr" upper="1789.0"/>
            </distribution>
            <distribution id="SJN003.leaf.prior" spec="beast.math.distributions.MRCAPrior" monophyletic="true" tipsonly="true" tree="@Tree.t:SNP_ali_4x">
                <taxonset id="SJN003.leaf" spec="TaxonSet">
                    <taxon id="SJN003" spec="Taxon"/>
                </taxonset>
                <Uniform id="Uniform.09" lower="1531.0" name="distr" upper="1626.0"/>
            </distribution>
        </distribution>
        <distribution id="likelihood" spec="util.CompoundDistribution" useThreads="true">
            <distribution id="treeLikelihood.SNP_ali_4x" spec="ThreadedTreeLikelihood" data="@SNP_ali_4x" tree="@Tree.t:SNP_ali_4x">
                <siteModel id="SiteModel.s:SNP_ali_4x" spec="SiteModel" gammaCategoryCount="4" shape="@gammaShape.s:SNP_ali_4x">
                    <parameter id="mutationRate.s:SNP_ali_4x" spec="parameter.RealParameter" estimate="false" name="mutationRate">1.0</parameter>
                    <parameter id="proportionInvariant.s:SNP_ali_4x" spec="parameter.RealParameter" estimate="false" lower="0.0" name="proportionInvariant" upper="1.0">0.0</parameter>
                    <substModel id="gtr.s:SNP_ali_4x" spec="GTR" rateAC="@rateAC.s:SNP_ali_4x" rateAG="@rateAG.s:SNP_ali_4x" rateAT="@rateAT.s:SNP_ali_4x" rateCG="@rateCG.s:SNP_ali_4x" rateGT="@rateGT.s:SNP_ali_4x">
                        <parameter id="rateCT.s:SNP_ali_4x" spec="parameter.RealParameter" estimate="false" lower="0.0" name="rateCT">1.0</parameter>
                        <frequencies id="estimatedFreqs.s:SNP_ali_4x" spec="Frequencies" frequencies="@freqParameter.s:SNP_ali_4x"/>
                    </substModel>
                </siteModel>
                <branchRateModel id="RelaxedClock.c:SNP_ali_4x" spec="beast.evolution.branchratemodel.UCRelaxedClockModel" clock.rate="@ucldMean.c:SNP_ali_4x" rateCategories="@rateCategories.c:SNP_ali_4x" tree="@Tree.t:SNP_ali_4x">
                    <LogNormal id="LogNormalDistributionModel.c:SNP_ali_4x" S="@ucldStdev.c:SNP_ali_4x" meanInRealSpace="true" name="distr">
                        <parameter id="RealParameter.13" spec="parameter.RealParameter" estimate="false" lower="0.0" name="M" upper="1.0">1.0</parameter>
                    </LogNormal>
                </branchRateModel>
            </distribution>
        </distribution>
    </distribution>
    <operator id="TipDatesRandomWalker.94A.leaf" spec="TipDatesRandomWalker" taxonset="@94A.leaf" tree="@Tree.t:SNP_ali_4x" weight="1.0" windowSize="1.0"/>
    <operator id="TipDatesRandomWalker.94B.leaf" spec="TipDatesRandomWalker" taxonset="@94B.leaf" tree="@Tree.t:SNP_ali_4x" weight="1.0" windowSize="1.0"/>
    <operator id="TipDatesRandomWalker.AGU007.leaf" spec="TipDatesRandomWalker" taxonset="@AGU007.leaf" tree="@Tree.t:SNP_ali_4x" weight="1.0" windowSize="1.0"/>
    <operator id="TipDatesRandomWalker.DFU001_EdgeMasked.leaf" spec="TipDatesRandomWalker" taxonset="@DFU001_EdgeMasked.leaf" tree="@Tree.t:SNP_ali_4x" weight="1.0" windowSize="1.0"/>
    <operator id="TipDatesRandomWalker.GAP009.leaf" spec="TipDatesRandomWalker" taxonset="@GAP009.leaf" tree="@Tree.t:SNP_ali_4x" weight="1.0" windowSize="1.0"/>
    <operator id="TipDatesRandomWalker.JUC013.leaf" spec="TipDatesRandomWalker" taxonset="@JUC013.leaf" tree="@Tree.t:SNP_ali_4x" weight="1.0" windowSize="1.0"/>
    <operator id="TipDatesRandomWalker.MXV001.leaf" spec="TipDatesRandomWalker" taxonset="@MXV001.leaf" tree="@Tree.t:SNP_ali_4x" weight="1.0" windowSize="1.0"/>
    <operator id="TipDatesRandomWalker.Porvoo_FL_PD28_TU41.leaf" spec="TipDatesRandomWalker" taxonset="@Porvoo_FL_PD28_TU41.leaf" tree="@Tree.t:SNP_ali_4x" weight="1.0" windowSize="1.0"/>
    <operator id="TipDatesRandomWalker.SJN003.leaf" spec="TipDatesRandomWalker" taxonset="@SJN003.leaf" tree="@Tree.t:SNP_ali_4x" weight="1.0" windowSize="1.0"/>
    <operator id="gammaShapeScaler.s:SNP_ali_4x" spec="ScaleOperator" parameter="@gammaShape.s:SNP_ali_4x" scaleFactor="0.5" weight="0.1"/>
    <operator id="FrequenciesExchanger.s:SNP_ali_4x" spec="DeltaExchangeOperator" delta="0.01" weight="0.1">
        <parameter idref="freqParameter.s:SNP_ali_4x"/>
    </operator>
    <operator id="RateACScaler.s:SNP_ali_4x" spec="ScaleOperator" parameter="@rateAC.s:SNP_ali_4x" scaleFactor="0.5" weight="0.1"/>
    <operator id="RateAGScaler.s:SNP_ali_4x" spec="ScaleOperator" parameter="@rateAG.s:SNP_ali_4x" scaleFactor="0.5" weight="0.1"/>
    <operator id="RateATScaler.s:SNP_ali_4x" spec="ScaleOperator" parameter="@rateAT.s:SNP_ali_4x" scaleFactor="0.5" weight="0.1"/>
    <operator id="RateCGScaler.s:SNP_ali_4x" spec="ScaleOperator" parameter="@rateCG.s:SNP_ali_4x" scaleFactor="0.5" weight="0.1"/>
    <operator id="RateGTScaler.s:SNP_ali_4x" spec="ScaleOperator" parameter="@rateGT.s:SNP_ali_4x" scaleFactor="0.5" weight="0.1"/>
    <operator id="ucldMeanScaler.c:SNP_ali_4x" spec="ScaleOperator" parameter="@ucldMean.c:SNP_ali_4x" scaleFactor="0.5" weight="1.0"/>
    <operator id="ucldStdevScaler.c:SNP_ali_4x" spec="ScaleOperator" parameter="@ucldStdev.c:SNP_ali_4x" scaleFactor="0.5" weight="3.0"/>
    <operator id="CategoriesRandomWalk.c:SNP_ali_4x" spec="IntRandomWalkOperator" parameter="@rateCategories.c:SNP_ali_4x" weight="10.0" windowSize="1"/>
    <operator id="CategoriesSwapOperator.c:SNP_ali_4x" spec="SwapOperator" intparameter="@rateCategories.c:SNP_ali_4x" weight="10.0"/>
    <operator id="CategoriesUniform.c:SNP_ali_4x" spec="UniformOperator" parameter="@rateCategories.c:SNP_ali_4x" weight="10.0"/>
    <operator id="relaxedUpDownOperator.c:SNP_ali_4x" spec="UpDownOperator" scaleFactor="0.75" weight="3.0">
        <up idref="ucldMean.c:SNP_ali_4x"/>
        <down idref="Tree.t:SNP_ali_4x"/>
    </operator>
    <operator id="BayesianSkylineTreeScaler.t:SNP_ali_4x" spec="ScaleOperator" scaleFactor="0.5" tree="@Tree.t:SNP_ali_4x" weight="3.0"/>
    <operator id="BayesianSkylineTreeRootScaler.t:SNP_ali_4x" spec="ScaleOperator" rootOnly="true" scaleFactor="0.5" tree="@Tree.t:SNP_ali_4x" weight="3.0"/>
    <operator id="BayesianSkylineUniformOperator.t:SNP_ali_4x" spec="Uniform" tree="@Tree.t:SNP_ali_4x" weight="30.0"/>
    <operator id="BayesianSkylineSubtreeSlide.t:SNP_ali_4x" spec="SubtreeSlide" tree="@Tree.t:SNP_ali_4x" weight="15.0"/>
    <operator id="BayesianSkylineNarrow.t:SNP_ali_4x" spec="Exchange" tree="@Tree.t:SNP_ali_4x" weight="15.0"/>
    <operator id="BayesianSkylineWide.t:SNP_ali_4x" spec="Exchange" isNarrow="false" tree="@Tree.t:SNP_ali_4x" weight="3.0"/>
    <operator id="BayesianSkylineWilsonBalding.t:SNP_ali_4x" spec="WilsonBalding" tree="@Tree.t:SNP_ali_4x" weight="3.0"/>
    <operator id="popSizesScaler.t:SNP_ali_4x" spec="ScaleOperator" parameter="@bPopSizes.t:SNP_ali_4x" weight="15.0"/>
    <operator id="groupSizesDelta.t:SNP_ali_4x" spec="DeltaExchangeOperator" integer="true" weight="6.0">
        <intparameter idref="bGroupSizes.t:SNP_ali_4x"/>
    </operator>
    <logger id="tracelog" spec="Logger" fileName="$(filebase).$(seed).log" logEvery="30000" model="@posterior" sanitiseHeaders="true" sort="smart">
        <log idref="posterior"/>
        <log idref="likelihood"/>
        <log idref="prior"/>
        <log idref="treeLikelihood.SNP_ali_4x"/>
        <log id="TreeHeight.t:SNP_ali_4x" spec="beast.evolution.tree.TreeHeightLogger" tree="@Tree.t:SNP_ali_4x"/>
        <log idref="94A.leaf.prior"/>
        <log idref="94B.leaf.prior"/>
        <log idref="AGU007.leaf.prior"/>
        <log idref="DFU001_EdgeMasked.leaf.prior"/>
        <log idref="GAP009.leaf.prior"/>
        <log idref="JUC013.leaf.prior"/>
        <log idref="MXV001.leaf.prior"/>
        <log idref="Porvoo_FL_PD28_TU41.leaf.prior"/>
        <log idref="SJN003.leaf.prior"/>
        <log idref="gammaShape.s:SNP_ali_4x"/>
        <log idref="freqParameter.s:SNP_ali_4x"/>
        <log idref="rateAC.s:SNP_ali_4x"/>
        <log idref="rateAG.s:SNP_ali_4x"/>
        <log idref="rateAT.s:SNP_ali_4x"/>
        <log idref="rateCG.s:SNP_ali_4x"/>
        <log idref="rateGT.s:SNP_ali_4x"/>
        <log idref="ucldMean.c:SNP_ali_4x"/>
        <log idref="ucldStdev.c:SNP_ali_4x"/>
        <log id="rate.c:SNP_ali_4x" spec="beast.evolution.branchratemodel.RateStatistic" branchratemodel="@RelaxedClock.c:SNP_ali_4x" tree="@Tree.t:SNP_ali_4x"/>
        <log idref="BayesianSkyline.t:SNP_ali_4x"/>
        <log idref="bPopSizes.t:SNP_ali_4x"/>
        <log idref="bGroupSizes.t:SNP_ali_4x"/>
    </logger>
    <logger id="screenlog" spec="Logger" logEvery="30000">
        <log idref="posterior"/>
        <log idref="likelihood"/>
        <log idref="prior"/>
    </logger>
    <logger id="treelog.t:SNP_ali_4x" spec="Logger" fileName="$(filebase).$(seed).trees" logEvery="30000" mode="tree">
        <log id="TreeWithMetaDataLogger.t:SNP_ali_4x" spec="beast.evolution.tree.TreeWithMetaDataLogger" branchratemodel="@RelaxedClock.c:SNP_ali_4x" tree="@Tree.t:SNP_ali_4x"/>
    </logger>
    <operatorschedule id="OperatorSchedule" spec="OperatorSchedule"/>
</run>
</beast>
